# Supplementary material for: Transcriptomic analysis of differentially expressed genes during anther development in genetic male sterile and wild type cotton by digital gene-expression profiling
Source: BMC Genomics. 2013 Feb 12;14:97. doi: 10.1186/1471-2164-14-97 (PMC3599889; doi:10.1186/1471-2164-14-97)
Supplement: Additional file 4 — The gene list for each category in three stages of WT anthers. [file 1471-2164-14-97-S4.xlsx]

## Sheet: Sheet1
22131 genes shared across three stages of WT anthers					20357 genes not sharede across three stages of WT anthers					1875 stage-specific genes in F-1					10022 stage-specific genes in F-2					1372 stage-specific genes in F-3					2525 genes shared between F-1 and F-2					1889 genes shared between F-1and F-3					2674 genes shared between F-2 and F-3
#gene identifier	F-1	F-2	F-3		#gene identifier	F-1	F-2	F-3		#gene identifier	F-1	F-2	F-3		#gene identifier	F-1	F-2	F-3		#gene identifier	F-1	F-2	F-3		#gene identifier	F-1	F-2	F-3		#gene identifier	F-1	F-2	F-3		#gene identifier	F-1	F-2	F-3
TC219014	31930	3972	316		TC221342	1806	0	0		TC221342	1806	0	0		TC187262	0	396	0		TC190942	0	0	6329		FL576733	1467	2	0		TC203840	616	0	5		EX166616	0	902	9964
CO113060	17686	16354	15737		FL576733	1467	2	0		TC219480	794	0	0		TC192009	0	388	0		TC186991	0	0	1277		CO083698	228	101	0		DW229841	69	0	13		EX165750	0	454	4241
TC190385	13097	9255	6138		TC219480	794	0	0		TC228561	307	0	0		TC206320	0	227	0		TC211506	0	0	558		ES851972	106	18	0		TC209765	55	0	2		TC189164	0	68	3831
TC190482	12188	10526	10975		TC203840	616	0	5		CB074791	94	0	0		ES795844	0	225	0		TC197343	0	0	424		ES827338	102	10	0		TC217686	53	0	7		TC191577	0	770	3416
DT466489	9911	42	3		TC228561	307	0	0		TC211498	87	0	0		TC216500	0	188	0		TC203999	0	0	378		TC194436	99	13	0		TC228608	43	0	2		EX166690	0	430	3103
TC226735	6918	5121	5372		CO083698	228	101	0		TC199002	81	0	0		TC201243	0	169	0		TC221753	0	0	361		DW508127	86	17	0		TC186750	43	0	16		TC212256	0	791	3072
TC185873	6462	11668	5366		ES851972	106	18	0		TC225027	71	0	0		TC216061	0	169	0		TC204902	0	0	340		TC185218	60	3	0		TC197513	37	0	27		EX164676	0	664	2720
TC209128	6263	4192	8233		ES827338	102	10	0		CO494668	71	0	0		TC180976	0	164	0		TC210493	0	0	269		TC205741	58	2	0		TC211840	36	0	5		TC204614	0	382	2657
ES814410	4844	1445	2492		TC194436	99	13	0		ES808362	59	0	0		TC216170	0	162	0		EX166400	0	0	196		DW491443	48	2	0		TC194527	36	0	20		EX166646	0	391	2522
TC183365	4409	2648	3012		CB074791	94	0	0		TC183138	58	0	0		TC225859	0	160	0		TC187167	0	0	193		CO082742	42	4	0		TC220483	35	0	6		TC224492	0	997	2227
TC192476	4099	2916	3761		TC211498	87	0	0		BE053946	46	0	0		TC181547	0	158	0		TC184912	0	0	154		TC196894	41	13	0		TC201420	35	0	7		EX164410	0	67	2148
TC195451	4040	2794	3353		DW508127	86	17	0		ES843212	38	0	0		ES832716	0	157	0		TC184588	0	0	141		CO102511	40	26	0		DR457013	35	0	65		TC213606	0	191	2014
TC214719	3492	3350	2130		TC199002	81	0	0		TC190597	35	0	0		TC220243	0	150	0		CO122075	0	0	96		TC206725	37	2	0		EX169658	32	0	13		TC195611	0	264	1648
TC180742	3455	2962	3405		TC225027	71	0	0		TC207055	31	0	0		TC225351	0	139	0		BQ415350	0	0	78		TC213181	37	4	0		TC205657	32	0	14		TC217618	0	172	1513
TC180260	3393	2739	2221		CO494668	71	0	0		FL576904	31	0	0		EX166972	0	138	0		TC223383	0	0	70		TC217988	36	63	0		TC213799	31	0	35		EX165909	0	118	1362
TC192812	3278	1756	2440		DW229841	69	0	13		TC218260	29	0	0		CO105567	0	135	0		DW510560	0	0	68		EX169994	34	29	0		TC205009	29	0	2		EX166459	0	343	1245
EX163914	3221	1271	1852		TC185218	60	3	0		TC213322	28	0	0		CO120791	0	131	0		CO120088	0	0	67		DW520490	32	91	0		TC194398	29	0	7		TC195838	0	117	1084
TC220541	3104	1585	319		ES808362	59	0	0		TC228107	26	0	0		TC196632	0	127	0		TC181740	0	0	55		DW231738	29	10	0		TC189319	28	0	22		CO104884	0	16	1038
BQ407765	2912	1832	3904		TC205741	58	2	0		TC182784	26	0	0		TC192721	0	127	0		EX163918	0	0	53		TC192251	28	4	0		TC209704	27	0	8		EX164142	0	1218	1022
TC224561	2892	1525	1341		TC183138	58	0	0		TC180085	24	0	0		CO131462	0	126	0		TC199060	0	0	49		TC191486	27	2	0		TC179626	27	0	14		TC191028	0	563	909
EX170076	2827	799	723		TC209765	55	0	2		BM357863	23	0	0		TC218453	0	124	0		TC201717	0	0	48		TC202161	27	7	0		TC212405	27	0	34		TC227690	0	171	869
BG444668	2818	2236	2897		TC217686	53	0	7		CO089559	23	0	0		TC192204	0	124	0		TC197906	0	0	46		CO108113	25	11	0		TC206685	26	0	11		TC196710	0	166	786
BM360741	2795	1232	1879		DW491443	48	2	0		TC181896	22	0	0		CO071480	0	123	0		TC192015	0	0	44		CO491349	24	11	0		TC183301	26	0	14		TC214648	0	17	733
TC204511	2703	470	1929		BE053946	46	0	0		CO080166	22	0	0		TC192199	0	123	0		BG440138	0	0	43		TC203333	24	16	0		TC223366	25	0	11		CO125678	0	3	673
TC180176	2369	1409	2267		TC228608	43	0	2		DW501739	21	0	0		TC229274	0	122	0		DR454177	0	0	42		TC202282	24	28	0		TC187451	25	0	13		AJ513503	0	200	667
TC204254	2268	1091	1754		TC186750	43	0	16		TC217082	20	0	0		TC225204	0	122	0		TC202529	0	0	39		TC214281	24	30	0		TC196231	25	0	20		TC193173	0	81	631
TC218786	2262	1088	2009		CO082742	42	4	0		TC191736	20	0	0		ES816078	0	120	0		DT050294	0	0	38		TC187487	24	122	0		TC179792	24	0	3		TC212719	0	138	578
DW514063	2242	745	1125		TC196894	41	13	0		DW505183	20	0	0		TC226202	0	119	0		CO497932	0	0	37		CO071608	23	3	0		TC221658	24	0	4		EX166664	0	58	460
TC217894	2218	2747	1047		CO102511	40	26	0		TC197146	19	0	0		TC225910	0	118	0		CO120087	0	0	37		TC203692	23	4	0		TC209771	24	0	4		TC201189	0	14	380
TC186663	2150	1666	2418		ES843212	38	0	0		DW501795	19	0	0		TC192947	0	117	0		TC226022	0	0	35		TC194561	23	28	0		ES798886	24	0	5		EX165463	0	31	367
EX166623	2123	945	1420		TC213181	37	4	0		TC184347	19	0	0		TC203658	0	117	0		TC224363	0	0	33		TC184249	22	2	0		TC208332	24	0	5		TC229137	0	316	366
TC212443	2105	777	1976		TC206725	37	2	0		TC210851	19	0	0		TC207332	0	116	0		TC218865	0	0	30		TC203037	22	5	0		TC186374	24	0	24		TC204294	0	66	338
TC180581	2031	3559	1251		TC197513	37	0	27		DW492419	18	0	0		TC186195	0	113	0		DW240360	0	0	28		TC213428	22	7	0		TC210354	23	0	3		EX165508	0	648	295
TC181257	2009	1175	2037		TC217988	36	63	0		FL577597	18	0	0		ES823042	0	113	0		CO110104	0	0	28		DT051727	22	8	0		CO492060	23	0	6		TC202664	0	2	288
TC211019	2006	1290	744		TC211840	36	0	5		TC197044	18	0	0		TC191550	0	110	0		DW234973	0	0	28		TC194672	21	7	0		TC199686	23	0	10		CO089081	0	48	281
TC203313	1980	1196	2301		TC194527	36	0	20		TC216728	17	0	0		TC201894	0	109	0		BE055403	0	0	27		TC224076	21	7	0		TC207481	23	0	12		EX164528	0	198	279
TC190792	1968	954	1778		TC190597	35	0	0		DV849650	17	0	0		TC194856	0	109	0		TC194260	0	0	27		TC223183	21	11	0		TC221402	23	0	38		TC205128	0	4	264
ES809351	1823	54	87		TC220483	35	0	6		TC183753	17	0	0		DR460313	0	109	0		CO125679	0	0	27		TC185851	21	12	0		DW511311	22	0	7		TC190258	0	46	252
TC208342	1808	861	1269		TC201420	35	0	7		ES823798	17	0	0		TC215540	0	108	0		TC184158	0	0	27		CO119622	21	12	0		TC191706	22	0	10		TC203734	0	25	237
ES844699	1807	786	825		DR457013	35	0	65		TC206155	16	0	0		DR462406	0	106	0		TC182601	0	0	27		TC227546	21	17	0		TC210331	22	0	11		TC182662	0	22	221
TC185828	1782	931	2194		EX169994	34	29	0		DW232948	16	0	0		DT468174	0	105	0		TC210517	0	0	27		TC219383	21	92	0		TC223477	22	0	13		TC180980	0	9	213
CO124086	1753	52097	6546		DW520490	32	91	0		TC181900	16	0	0		TC222844	0	102	0		TC226849	0	0	25		TC222683	20	4	0		CO106988	22	0	14		TC184647	0	2	175
TC213086	1713	462	2083		EX169658	32	0	13		TC201648	16	0	0		TC188875	0	98	0		TC225000	0	0	25		AJ514089	20	6	0		TC222010	22	0	20		TC208364	0	20	164
TC219222	1694	1133	1620		TC205657	32	0	14		DW479200	15	0	0		TC184312	0	97	0		TC211707	0	0	24		ES849057	20	8	0		ES818082	21	0	3		EX164770	0	15	161
TC210749	1682	187	154		TC207055	31	0	0		TC185044	15	0	0		TC229517	0	97	0		TC213377	0	0	24		TC199911	19	5	0		TC214520	21	0	4		EX165348	0	214	158
TC184402	1653	178	213		FL576904	31	0	0		TC225208	15	0	0		TC190096	0	97	0		DT459347	0	0	23		ES836357	19	5	0		AJ514102	21	0	5		TC182625	0	70	157
TC213217	1630	737	1185		TC213799	31	0	35		TC193130	14	0	0		TC189210	0	96	0		TC184426	0	0	22		TC225473	19	6	0		TC202028	21	0	7		TC198705	0	80	155
TC186187	1617	655	1782		DW231738	29	10	0		CO121198	14	0	0		ES832240	0	96	0		TC201962	0	0	21		TC197286	19	6	0		TC187362	21	0	10		TC183250	0	36	144
TC213025	1616	751	805		TC218260	29	0	0		BQ412998	13	0	0		TC198554	0	95	0		TC203341	0	0	20		TC194697	19	8	0		TC217566	21	0	11		TC185465	0	75	138
TC188868	1596	699	1081		TC205009	29	0	2		TC217187	13	0	0		TC191391	0	94	0		TC210090	0	0	19		TC204691	19	63	0		TC201617	21	0	13		TC218327	0	509	133
ES845555	1580	461	966		TC194398	29	0	7		DW508517	13	0	0		DR455797	0	93	0		TC184069	0	0	18		TC204534	18	5	0		ES827069	21	0	20		CO123476	0	169	127
TC209596	1577	366	1032		TC192251	28	4	0		TC206655	12	0	0		ES820599	0	93	0		DW511731	0	0	18		TC210527	18	6	0		TC194870	21	0	21		TC213378	0	2	124
TC227020	1568	1749	771		TC213322	28	0	0		TC222057	12	0	0		TC194439	0	93	0		TC204784	0	0	18		TC215533	18	8	0		FG551737	21	0	36		TC188509	0	82	117
TC179629	1562	1150	970		TC189319	28	0	22		TC191064	12	0	0		TC198108	0	92	0		CO089516	0	0	17		DR454451	17	4	0		TC187000	20	0	2		TC196691	0	1214	116
TC192726	1547	457	477		TC202161	27	7	0		TC200415	11	0	0		TC229531	0	91	0		CO108913	0	0	15		CO080444	17	6	0		ES826243	20	0	9		TC225813	0	8	115
TC206128	1540	1167	1532		TC191486	27	2	0		TC181574	11	0	0		CO097639	0	91	0		EE592405	0	0	15		TC208741	17	6	0		TC214910	20	0	10		TC192493	0	517	114
TC192712	1536	1285	2377		TC209704	27	0	8		DT465287	11	0	0		DW499132	0	91	0		TC220490	0	0	15		FL576972	17	8	0		TC186062	20	0	13		DR461620	0	63	109
CO070859	1517	9	6		TC179626	27	0	14		TC181638	11	0	0		TC195802	0	90	0		DR457555	0	0	14		DT047583	17	11	0		TC193317	20	0	17		TC181711	0	217	109
ES830491	1516	738	4994		TC212405	27	0	34		TC223123	11	0	0		TC184396	0	90	0		CO111172	0	0	14		TC226711	17	32	0		TC187564	20	0	20		TC185573	0	48	108
TC204538	1484	775	1087		TC228107	26	0	0		TC226897	11	0	0		EX164492	0	90	0		DW225231	0	0	14		TC195015	16	2	0		TC189056	19	0	6		TC190424	0	8	102
DW233552	1469	1850	571		TC182784	26	0	0		ES821250	10	0	0		TC210499	0	89	0		DR455590	0	0	14		TC182972	16	4	0		TC207087	19	0	11		TC181053	0	89	101
TC208065	1465	635	1108		TC206685	26	0	11		TC216847	10	0	0		TC200087	0	89	0		CO101675	0	0	13		DW506594	16	5	0		TC218463	19	0	34		TC180512	0	4	99
EX167271	1432	490	365		TC183301	26	0	14		ES834723	10	0	0		BG440300	0	88	0		TC189840	0	0	13		TC181464	16	6	0		TC197221	18	0	3		TC193311	0	39	96
TC206664	1418	684	283		CO108113	25	11	0		TC220332	10	0	0		TC227216	0	87	0		TC213749	0	0	13		TC201324	16	13	0		ES827411	18	0	3		TC209540	0	4	94
TC187120	1395	178	656		TC223366	25	0	11		ES818849	10	0	0		TC194555	0	86	0		TC214076	0	0	13		TC212007	15	2	0		TC180888	18	0	5		CO132877	0	18	87
TC212416	1392	367	1576		TC187451	25	0	13		ES800463	10	0	0		TC204200	0	85	0		TC208883	0	0	13		CO087119	15	7	0		DW504475	18	0	5		CO125899	0	88	87
TC221324	1391	3799	1944		TC196231	25	0	20		TC203443	10	0	0		DW227347	0	85	0		TC224947	0	0	13		CO071654	15	8	0		TC202128	18	0	6		TC213282	0	3	82
TC186781	1372	2135	328		TC187487	24	122	0		TC219905	10	0	0		TC193829	0	85	0		TC226985	0	0	13		TC223738	15	10	0		TC212519	18	0	7		TC221416	0	11	81
TC183488	1358	288	443		TC214281	24	30	0		TC200410	10	0	0		ES847571	0	85	0		TC229169	0	0	13		TC200038	15	16	0		TC204859	18	0	8		CO109347	0	15	77
TC199168	1336	936	909		TC202282	24	28	0		EE592973	10	0	0		TC204016	0	84	0		TC201274	0	0	12		TC190835	15	16	0		TC187870	18	0	10		TC201368	0	63	77
TC201578	1325	493	123		TC203333	24	16	0		TC196969	10	0	0		TC182281	0	82	0		TC191885	0	0	12		TC228414	15	29	0		TC188211	18	0	11		TC199082	0	70	76
TC209743	1312	859	1526		CO491349	24	11	0		TC197295	10	0	0		TC198999	0	82	0		CO086054	0	0	12		TC180964	14	2	0		DW510957	18	0	12		TC188526	0	31	73
DW496582	1310	936	2247		TC180085	24	0	0		TC224022	10	0	0		TC191747	0	82	0		TC192442	0	0	12		TC223781	14	2	0		DT051286	18	0	12		TC201134	0	35	70
TC215653	1309	616	730		TC179792	24	0	3		EE592903	10	0	0		TC205635	0	82	0		TC190523	0	0	12		TC220847	14	2	0		DW497760	18	0	22		EX163938	0	9	69
ES832950	1293	3	2		TC221658	24	0	4		DT462103	9	0	0		CO123638	0	82	0		DW520147	0	0	11		TC210445	14	3	0		ES791233	18	0	22		TC228218	0	14	67
TC196641	1276	303	285		TC209771	24	0	4		TC201519	9	0	0		TC186453	0	82	0		TC220546	0	0	11		DW238356	14	4	0		TC223375	18	0	23		CO108448	0	5	64
NP12958150	1273	325	120		ES798886	24	0	5		DW516144	9	0	0		TC211116	0	82	0		TC199302	0	0	11		TC198431	14	5	0		TC218640	18	0	651		CO121239	0	2252	60
TC215609	1272	1123	2002		TC208332	24	0	5		CO117592	9	0	0		DN800502	0	81	0		EX165390	0	0	11		ES818862	14	7	0		ES822767	17	0	7		TC193675	0	32	59
TC180371	1260	1406	1961		TC186374	24	0	24		TC195747	9	0	0		ES852195	0	81	0		DR463546	0	0	11		TC179682	14	10	0		EX170878	17	0	9		TC225458	0	11	58
TC206640	1250	439	322		TC194561	23	28	0		TC185495	9	0	0		TC187076	0	80	0		TC206139	0	0	11		TC190686	14	13	0		TC219346	17	0	10		TC180496	0	2	57
TC182650	1248	2041	1134		TC203692	23	4	0		DW511491	9	0	0		BG441704	0	80	0		CA994084	0	0	11		TC198643	14	14	0		TC193419	17	0	10		ES810350	0	9	57
TC210156	1243	715	1241		CO071608	23	3	0		TC193283	9	0	0		TC227659	0	80	0		ES820501	0	0	11		TC189912	14	16	0		AW187565	17	0	10		TC210392	0	21	56
TC183178	1236	315	1093		BM357863	23	0	0		TC189083	9	0	0		TC202957	0	80	0		DT054216	0	0	11		TC206138	14	18	0		TC182435	17	0	11		CO117772	0	324	56
TC224339	1232	392	1148		CO089559	23	0	0		TC220408	9	0	0		TC227022	0	80	0		TC212334	0	0	11		TC202962	14	20	0		TC197983	17	0	13		EX171215	0	20	54
DW520332	1230	344	4388		TC210354	23	0	3		DR457497	9	0	0		TC196186	0	80	0		EX167680	0	0	10		DR455318	14	42	0		TC205921	17	0	15		TC192777	0	3	52
TC187666	1228	2022	1464		CO492060	23	0	6		TC197825	9	0	0		TC229312	0	80	0		DW504359	0	0	10		TC185121	13	2	0		TC194192	16	0	2		TC217410	0	19	49
TC187663	1219	498	888		TC199686	23	0	10		TC181952	9	0	0		TC198073	0	80	0		TC180865	0	0	10		DR458661	13	2	0		DT463579	16	0	2		TC183732	0	27	49
TC202268	1195	279	474		TC207481	23	0	12		TC189766	9	0	0		TC216285	0	80	0		TC200003	0	0	10		DR457130	13	4	0		TC217171	16	0	2		TC228900	0	192	49
DW232476	1187	669	1737		TC221402	23	0	38		DR454604	9	0	0		CO069849	0	79	0		DW513043	0	0	10		ES843034	13	5	0		TC221842	16	0	3		TC199007	0	10	48
TC188822	1183	293	765		DT051727	22	8	0		DT465262	9	0	0		TC222438	0	78	0		TC229305	0	0	10		TC203920	13	5	0		TC210440	16	0	3		EX165491	0	286	47
TC180038	1182	738	1379		TC213428	22	7	0		TC221451	9	0	0		CO129242	0	78	0		DR454247	0	0	10		TC213591	13	6	0		TC201322	16	0	5		TC182677	0	2	46
TC220576	1181	218	531		TC203037	22	5	0		CO490710	9	0	0		ES797179	0	77	0		DT466644	0	0	10		TC214848	13	7	0		ES831692	16	0	6		TC185328	0	5	46
TC207124	1181	680	375		TC184249	22	2	0		TC218470	9	0	0		TC196853	0	77	0		TC205325	0	0	10		TC184556	13	7	0		AJ513820	16	0	7		CO117080	0	28	46
CO084923	1178	375	584		TC181896	22	0	0		TC217640	8	0	0		TC186393	0	77	0		TC217834	0	0	10		DT046763	13	8	0		BF268499	16	0	7		TC215006	0	30	46
TC180391	1175	820	748		CO080166	22	0	0		TC200114	8	0	0		EE592958	0	77	0		TC187328	0	0	10		TC187336	13	8	0		TC226066	16	0	11		EX164907	0	19	45
TC218891	1141	531	1687		DW511311	22	0	7		TC223739	8	0	0		TC193275	0	77	0		ES814296	0	0	10		TC198033	13	11	0		TC227630	16	0	23		TC196198	0	47	44
TC180571	1136	689	1186		TC191706	22	0	10		TC193427	8	0	0		TC219706	0	77	0		AW187938	0	0	10		TC204028	13	12	0		DW512979	16	0	25		TC188346	0	185	44
TC180829	1123	833	1204		TC210331	22	0	11		TC211206	8	0	0		TC202686	0	77	0		DW520480	0	0	9		DR453480	13	18	0		DR463858	15	0	2		DW512280	0	2	43
DT049104	1120	204	590		TC223477	22	0	13		TC190753	8	0	0		TC216750	0	76	0		DW510819	0	0	9		TC198463	13	22	0		TC222264	15	0	2		TC218017	0	7	43
TC189610	1119	964	1163		CO106988	22	0	14		TC199556	8	0	0		EV497960	0	76	0		TC221987	0	0	9		TC223772	13	86	0		DW225778	15	0	3		TC193249	0	269	43
TC186836	1117	723	1353		TC222010	22	0	20		TC225984	8	0	0		TC196307	0	76	0		TC179661	0	0	9		CO116421	12	2	0		TC227205	15	0	3		TC216611	0	2	42
TC219908	1112	488	604		TC219383	21	92	0		CO079237	8	0	0		TC217510	0	75	0		TC190706	0	0	9		TC227108	12	2	0		TC219149	15	0	4		TC207925	0	14	41
TC186835	1107	406	667		TC227546	21	17	0		TC218907	8	0	0		TC189483	0	75	0		ES821813	0	0	9		EX164034	12	3	0		TC193254	15	0	5		TC195482	0	5	40
TC188210	1096	447	1086		TC185851	21	12	0		DW502323	8	0	0		TC181959	0	75	0		TC210488	0	0	9		TC207667	12	3	0		TC181382	15	0	5		DW008852	0	58	40
TC228984	1090	513	1312		CO119622	21	12	0		TC187516	8	0	0		DT467311	0	74	0		DW517364	0	0	9		TC214462	12	4	0		CO108455	15	0	5		EV491607	0	41	39
TC182163	1086	531	1139		TC223183	21	11	0		TC193551	8	0	0		DR456010	0	74	0		TC208261	0	0	9		DT050266	12	4	0		CO493442	15	0	6		CO130615	0	65	39
TC219572	1086	1478	154		TC194672	21	7	0		TC229235	8	0	0		TC219928	0	74	0		DW239687	0	0	9		TC207771	12	5	0		ES814322	15	0	7		TC192616	0	12	38
TC220114	1083	532	486		TC224076	21	7	0		DW504907	8	0	0		TC179862	0	73	0		DN801781	0	0	8		DV850162	12	8	0		TC186964	15	0	9		TC197122	0	13	38
DW505499	1076	821	1200		DW501739	21	0	0		TC179683	8	0	0		TC218582	0	73	0		DW242494	0	0	8		TC185365	12	12	0		TC208288	15	0	10		TC217882	0	18	38
TC212124	1072	778	1148		ES818082	21	0	3		TC182244	8	0	0		TC214150	0	73	0		DW487884	0	0	8		TC202057	12	13	0		DT456834	15	0	10		TC212986	0	30	38
ES832103	1066	183	427		TC214520	21	0	4		DN781015	8	0	0		TC199336	0	73	0		TC186699	0	0	8		TC222740	12	18	0		TC193331	15	0	16		TC191135	0	2	37
TC207019	1053	308	1337		AJ514102	21	0	5		TC225540	7	0	0		TC185133	0	73	0		ES823914	0	0	8		ES793461	12	19	0		DR458904	15	0	17		CO122585	0	12	37
TC227601	1046	580	927		TC202028	21	0	7		TC190294	7	0	0		EX164211	0	73	0		TC179762	0	0	8		TC211283	12	19	0		TC221524	15	0	19		DW504171	0	5	36
EX171978	1045	587	1478		TC187362	21	0	10		DW482201	7	0	0		TC218096	0	73	0		DW498718	0	0	8		TC199355	12	20	0		TC227485	14	0	2		CO122392	0	21	36
TC184523	1044	261	153		TC217566	21	0	11		ES836741	7	0	0		ES818632	0	73	0		CO490816	0	0	8		TC201410	12	20	0		DW515231	14	0	2		CO125369	0	47	36
TC187709	1041	2434	345		TC201617	21	0	13		TC204980	7	0	0		ES823812	0	72	0		CO120898	0	0	8		TC193278	12	38	0		CO105097	14	0	4		TC209642	0	59	35
TC192382	1039	1326	1484		ES827069	21	0	20		TC220033	7	0	0		CO073033	0	72	0		CO121144	0	0	8		TC223353	12	42	0		TC212629	14	0	5		TC191772	0	237	35
BG445637	1038	178	913		TC194870	21	0	21		TC212183	7	0	0		TC211303	0	72	0		TC188418	0	0	8		ES820489	12	57	0		TC218420	14	0	5		TC226862	0	2	34
TC211328	1036	535	743		FG551737	21	0	36		TC207888	7	0	0		TC200738	0	72	0		TC185954	0	0	8		TC225239	12	90	0		TC191618	14	0	6		TC181193	0	14	34
TC224351	1034	1124	1404		ES849057	20	8	0		TC186687	7	0	0		TC195085	0	71	0		TC196748	0	0	8		FL577610	11	2	0		TC191869	14	0	6		CA992627	0	20	34
TC203961	1023	832	656		AJ514089	20	6	0		CO113108	7	0	0		TC206170	0	71	0		TC212938	0	0	8		TC191653	11	2	0		TC214821	14	0	11		ES831648	0	44	34
TC216204	1020	215	956		TC222683	20	4	0		CO105543	7	0	0		CO100100	0	71	0		TC185253	0	0	8		TC195770	11	2	0		TC212985	14	0	12		EX165626	0	113	34
TC199369	1016	980	864		TC217082	20	0	0		AJ513410	7	0	0		TC192866	0	71	0		TC194974	0	0	8		DT458783	11	2	0		DT052262	14	0	12		TC191024	0	130	34
TC185333	1013	493	735		TC191736	20	0	0		TC221519	7	0	0		DT469000	0	71	0		FL577305	0	0	8		TC202491	11	3	0		DT049652	14	0	13		TC217661	0	21	33
TC190065	1004	678	669		DW505183	20	0	0		FL576817	7	0	0		TC199153	0	71	0		TC217796	0	0	7		ES797994	11	3	0		TC209139	14	0	14		CO115726	0	25	29
TC199918	1004	225	84		TC187000	20	0	2		FL577622	7	0	0		DW505736	0	71	0		TC191758	0	0	7		TC222905	11	3	0		ES836867	14	0	14		TC185640	0	3	28
TC181522	1002	781	836		ES826243	20	0	9		CO490861	7	0	0		DT526973	0	71	0		TC185683	0	0	7		TC196517	11	4	0		TC206781	14	0	14		TC204506	0	50	28
TC225963	1001	389	823		TC214910	20	0	10		TC183882	7	0	0		TC217646	0	71	0		TC221185	0	0	7		DT527521	11	4	0		TC180236	14	0	14		TC181634	0	31	27
TC202276	999	639	1395		TC186062	20	0	13		DW508482	7	0	0		TC189804	0	71	0		TC187175	0	0	7		TC198423	11	4	0		TC206702	14	0	15		DR460335	0	235	27
TC192752	999	314	552		TC193317	20	0	17		TC186623	7	0	0		TC207323	0	70	0		TC225081	0	0	7		TC200615	11	4	0		TC212811	14	0	16		CO118485	0	4	26
DW234566	998	847	709		TC187564	20	0	20		TC190387	7	0	0		TC212679	0	70	0		DT465448	0	0	7		FL577387	11	4	0		TC208274	14	0	19		TC219591	0	6	25
TC196530	992	811	1104		TC204691	19	63	0		DN801467	7	0	0		ES819592	0	70	0		TC208252	0	0	7		TC212504	11	5	0		TC188288	14	0	19		TC218514	0	7	25
TC217869	984	993	536		TC194697	19	8	0		DW235839	7	0	0		ES832122	0	70	0		TC180483	0	0	7		DR460460	11	6	0		CA993384	13	0	2		TC181016	0	11	25
ES843522	983	111	45		TC225473	19	6	0		TC201992	7	0	0		ES832131	0	70	0		TC210228	0	0	7		TC199468	11	7	0		TC212031	13	0	2		TC191199	0	12	25
TC188698	982	586	1249		TC197286	19	6	0		AJ513006	7	0	0		DT466959	0	70	0		DW508659	0	0	7		TC192424	11	8	0		TC198645	13	0	2		TC186036	0	222	25
TC211909	981	698	1160		TC199911	19	5	0		TC190542	7	0	0		TC183512	0	69	0		DW486114	0	0	7		ES834061	11	8	0		DW232782	13	0	2		TC202244	0	7	24
DW503756	974	157	82		ES836357	19	5	0		TC226802	7	0	0		TC204325	0	69	0		CO122823	0	0	7		CO090692	11	9	0		AJ513506	13	0	2		TC187145	0	16	24
TC226397	963	567	1106		TC197146	19	0	0		DW495286	7	0	0		DV848701	0	69	0		TC209119	0	0	7		TC210194	11	10	0		TC210110	13	0	2		DW510654	0	52	24
AW667759	963	477	604		DW501795	19	0	0		DR459726	7	0	0		TC212213	0	69	0		TC182387	0	0	7		TC210842	11	14	0		ES802659	13	0	2		ES814982	0	3	23
TC225286	960	445	1409		TC184347	19	0	0		TC202848	7	0	0		TC206778	0	69	0		CO105672	0	0	7		TC195947	11	15	0		TC205673	13	0	2		DR456804	0	4	23
TC190171	956	499	843		TC210851	19	0	0		TC222975	7	0	0		TC179686	0	69	0		TC181523	0	0	7		TC216999	11	17	0		TC183568	13	0	2		TC185734	0	15	23
TC213273	956	517	842		TC189056	19	0	6		TC207254	7	0	0		TC198305	0	69	0		TC212150	0	0	7		TC220600	11	17	0		TC192413	13	0	3		TC186406	0	67	23
TC190864	954	851	784		TC207087	19	0	11		DR460393	7	0	0		TC182595	0	69	0		DW009333	0	0	7		TC211252	11	19	0		TC202639	13	0	3		TC180084	0	144	22
TC183468	943	346	417		TC218463	19	0	34		TC202365	7	0	0		TC213299	0	68	0		TC223761	0	0	7		TC200942	11	19	0		TC197793	13	0	3		TC181853	0	5	21
TC210249	936	813	986		TC215533	18	8	0		TC195311	7	0	0		TC189255	0	68	0		TC207134	0	0	7		TC213045	11	19	0		TC184511	13	0	3		EX166309	0	6	21
DW243956	934	136	76		TC210527	18	6	0		TC224441	7	0	0		TC187533	0	68	0		EX165374	0	0	7		TC182624	11	20	0		TC225483	13	0	3		TC211043	0	11	21
TC184790	931	575	614		TC204534	18	5	0		TC226130	7	0	0		TC184785	0	68	0		DT455843	0	0	7		DW502163	11	21	0		CO101674	13	0	3		TC193475	0	5	20
TC190596	927	225	183		DW492419	18	0	0		TC216284	7	0	0		EX165677	0	68	0		TC212375	0	0	7		TC229371	11	22	0		TC222008	13	0	4		TC226986	0	5	20
TC214454	926	188	333		FL577597	18	0	0		TC183278	7	0	0		CO498179	0	68	0		TC196222	0	0	7		TC191315	11	22	0		TC204952	13	0	4		TC229395	0	5	20
TC194499	926	139	286		TC197044	18	0	0		DW485851	7	0	0		CO091810	0	68	0		BG444096	0	0	7		TC195014	11	60	0		TC199415	13	0	5		TC221160	0	21	20
TC221461	922	554	335		TC197221	18	0	3		DR463062	7	0	0		TC180890	0	68	0		ES805419	0	0	7		TC190100	11	81	0		TC193738	13	0	6		ES827797	0	355	20
TC191798	921	1138	1604		ES827411	18	0	3		DR457812	6	0	0		TC193464	0	68	0		BQ409719	0	0	7		TC194731	10	2	0		TC185993	13	0	7		TC181721	0	8	19
TC184616	918	1209	826		TC180888	18	0	5		ES791599	6	0	0		ES829336	0	67	0		TC192599	0	0	7		TC208125	10	2	0		CO120531	13	0	8		CO128436	0	26	19
TC211121	918	665	647		DW504475	18	0	5		DR455289	6	0	0		TC198279	0	67	0		TC182618	0	0	7		EX168407	10	3	0		TC197412	13	0	8		TC182493	0	62	19
DW234831	918	211	438		TC202128	18	0	6		CO101093	6	0	0		TC199479	0	67	0		CO074483	0	0	7		TC183772	10	3	0		TC217398	13	0	9		DW227554	0	6	18
TC227345	913	482	528		TC212519	18	0	7		CO128429	6	0	0		ES845587	0	67	0		BQ414762	0	0	7		TC180211	10	3	0		BG445093	13	0	11		TC200225	0	11	18
TC224780	908	342	690		TC204859	18	0	8		TC204051	6	0	0		AI729011	0	67	0		TC206384	0	0	7		DT049811	10	3	0		TC197642	13	0	11		EX165166	0	108	18
TC183189	901	496	898		TC187870	18	0	10		TC181811	6	0	0		ES796416	0	66	0		CO123124	0	0	7		DW226585	10	4	0		TC191754	13	0	12		TC180113	0	243	18
TC199459	899	1187	647		TC188211	18	0	11		CO080165	6	0	0		TC191016	0	66	0		TC205848	0	0	6		CK640433	10	4	0		TC180623	13	0	12		CO115310	0	11	17
TC217622	898	461	1047		DW510957	18	0	12		DT464942	6	0	0		TC192760	0	66	0		TC199796	0	0	6		TC209466	10	5	0		CO075303	13	0	12		TC204672	0	36	17
TC195745	897	442	1284		DT051286	18	0	12		EX165257	6	0	0		TC207347	0	66	0		TC199078	0	0	6		TC213958	10	6	0		TC205018	13	0	13		EX166653	0	240	17
ES819928	893	743	2014		DW497760	18	0	22		TC205157	6	0	0		TC204250	0	66	0		TC187066	0	0	6		TC221499	10	6	0		ES813217	13	0	14		TC211649	0	7	16
TC180764	890	795	1586		ES791233	18	0	22		ES821204	6	0	0		TC186124	0	66	0		CO116900	0	0	6		FL576821	10	7	0		DW514947	13	0	14		FL577160	0	12	16
TC219822	889	1774	1054		TC223375	18	0	23		DW516134	6	0	0		TC221700	0	66	0		DT050836	0	0	6		TC208941	10	7	0		DW238033	13	0	17		TC183979	0	13	16
DR458400	885	216	84		TC218640	18	0	651		TC219554	6	0	0		TC182455	0	66	0		FL576786	0	0	6		TC226280	10	8	0		TC225359	13	0	20		TC217767	0	17	16
TC187071	884	669	621		TC226711	17	32	0		TC203754	6	0	0		TC186746	0	65	0		TC217635	0	0	6		CO103625	10	9	0		DW516620	12	0	2		TC192432	0	80	16
TC199632	877	597	655		DT047583	17	11	0		DW495237	6	0	0		ES822506	0	65	0		TC180478	0	0	6		ES817388	10	9	0		BQ415693	12	0	2		ES841771	0	4	15
TC188419	876	397	674		FL576972	17	8	0		AW187345	6	0	0		TC195049	0	65	0		CO073722	0	0	6		TC209877	10	10	0		TC207654	12	0	3		TC215614	0	5	15
TC228155	867	678	1186		CO080444	17	6	0		TC188408	6	0	0		ES849651	0	65	0		BM359090	0	0	6		TC226331	10	11	0		TC184954	12	0	3		CO113192	0	8	15
ES843649	866	208	231		TC208741	17	6	0		TC197131	6	0	0		DT468096	0	65	0		TC223541	0	0	6		DW502022	10	11	0		DN828290	12	0	4		AW186893	0	10	15
TC190548	861	775	784		DR454451	17	4	0		TC208199	6	0	0		TC181754	0	65	0		DW510163	0	0	6		DN816862	10	12	0		DR459046	12	0	4		TC206420	0	11	15
TC185151	844	586	929		TC216728	17	0	0		TC219479	6	0	0		ES802333	0	64	0		DT460244	0	0	6		TC222106	10	16	0		TC194816	12	0	5		CO117113	0	12	15
TC200446	842	121	598		DV849650	17	0	0		DW495094	6	0	0		ES821972	0	64	0		TC195717	0	0	6		TC209419	10	19	0		AJ513505	12	0	5		DW506295	0	14	15
TC184200	841	514	726		TC183753	17	0	0		TC190740	6	0	0		TC194277	0	64	0		DT048964	0	0	6		TC203553	10	21	0		TC204946	12	0	5		ES824982	0	19	15
DW226417	841	389	637		ES823798	17	0	0		DW498997	6	0	0		TC222846	0	64	0		ES818644	0	0	6		TC208333	9	2	0		TC182664	12	0	5		DR452286	0	23	15
DW500333	841	290	216		ES822767	17	0	7		TC223535	6	0	0		TC181199	0	64	0		DW240912	0	0	6		TC191173	9	2	0		TC211924	12	0	5		TC205246	0	29	15
ES835970	840	314	507		EX170878	17	0	9		DW497562	6	0	0		TC196258	0	64	0		TC228061	0	0	6		TC179690	9	2	0		BQ410307	12	0	6		TC189139	0	5	14
TC209677	838	264	350		TC219346	17	0	10		TC180558	6	0	0		TC207671	0	64	0		TC226077	0	0	6		TC215012	9	2	0		TC205207	12	0	6		CD486609	0	21	14
DW235906	836	405	983		TC193419	17	0	10		TC193232	6	0	0		CO108785	0	63	0		ES790396	0	0	6		DW234903	9	2	0		ES831667	12	0	6		ES796920	0	42	14
BF269053	836	453	754		AW187565	17	0	10		TC216662	6	0	0		TC187413	0	63	0		DT467885	0	0	6		CO126010	9	2	0		TC209267	12	0	6		TC195110	0	3	13
TC180078	832	551	645		TC182435	17	0	11		TC227856	6	0	0		TC199599	0	63	0		TC218185	0	0	6		TC202770	9	2	0		DW499563	12	0	6		DN827442	0	4	13
TC186550	822	1313	361		TC197983	17	0	13		TC191576	6	0	0		TC215891	0	63	0		DW231252	0	0	6		TC220648	9	2	0		TC211201	12	0	7		TC223537	0	4	13
TC224580	821	522	676		TC205921	17	0	15		FL577654	6	0	0		TC227111	0	63	0		TC212259	0	0	6		TC226310	9	2	0		TC203028	12	0	8		TC207964	0	4	13
TC223856	821	487	164		TC201324	16	13	0		DW244718	6	0	0		TC212008	0	63	0		TC196096	0	0	6		TC184324	9	3	0		CA993903	12	0	8		CO094210	0	5	13
TC209180	820	357	793		TC181464	16	6	0		TC203185	6	0	0		TC199180	0	63	0		TC182138	0	0	6		DW500803	9	4	0		TC202993	12	0	11		TC209560	0	9	13
TC214385	820	241	271		DW506594	16	5	0		TC229352	6	0	0		CO118203	0	63	0		TC193747	0	0	6		TC197246	9	4	0		TC210976	12	0	12		TC204628	0	11	13
TC199700	819	543	1216		TC182972	16	4	0		TC220928	6	0	0		CO115273	0	62	0		BF274533	0	0	6		TC215331	9	4	0		TC208324	12	0	12		TC199854	0	18	13
TC214831	818	414	787		TC195015	16	2	0		CO113426	6	0	0		DW241341	0	62	0		ES817293	0	0	6		TC185083	9	4	0		TC192770	12	0	12		CO118486	0	23	13
TC191132	817	1476	488		TC206155	16	0	0		TC215829	6	0	0		TC203921	0	62	0		TC199623	0	0	6		ES826993	9	4	0		TC224009	12	0	13		EX165363	0	23	13
TC209120	813	251	673		DW232948	16	0	0		TC192498	6	0	0		CO125733	0	62	0		CO075076	0	0	6		TC228978	9	5	0		TC189274	12	0	13		CO127599	0	28	13
TC181495	810	155	610		TC181900	16	0	0		ES832692	6	0	0		BF268325	0	62	0		TC206449	0	0	6		TC215932	9	5	0		TC210221	12	0	14		TC191616	0	5	12
TC221242	801	397	534		TC201648	16	0	0		TC212068	6	0	0		TC202152	0	61	0		ES842252	0	0	6		ES815569	9	5	0		TC212389	12	0	15		TC200177	0	6	12
TC197058	792	328	1457		TC194192	16	0	2		TC214419	6	0	0		TC185656	0	61	0		TC198272	0	0	6		TC198472	9	5	0		CO091127	12	0	15		DR455081	0	6	12
TC222205	792	616	1000		DT463579	16	0	2		TC186671	6	0	0		TC201350	0	61	0		TC205961	0	0	6		TC186884	9	5	0		TC211448	12	0	15		EV492989	0	8	12
TC214574	792	357	733		TC217171	16	0	2		DT468509	6	0	0		TC217704	0	61	0		TC226370	0	0	6		TC204256	9	5	0		ES793214	12	0	40		TC226655	0	9	12
ES799520	788	371	555		TC221842	16	0	3		TC220478	6	0	0		TC224715	0	61	0		TC227378	0	0	6		DW234922	9	6	0		DW512106	12	0	43		TC198573	0	10	12
DT051094	784	262	364		TC210440	16	0	3		TC182142	6	0	0		TC208404	0	61	0		ES792999	0	0	6		DW230951	9	6	0		TC194172	11	0	2		TC215981	0	12	12
TC181801	782	552	1198		TC201322	16	0	5		TC200108	6	0	0		TC222217	0	60	0		TC194377	0	0	5		TC198290	9	7	0		DW511701	11	0	2		ES792886	0	26	12
TC197890	778	476	661		ES831692	16	0	6		TC183262	6	0	0		ES837897	0	60	0		CO091792	0	0	5		DW504754	9	8	0		DW502133	11	0	2		TC184813	0	32	12
TC220017	778	1032	335		AJ513820	16	0	7		TC204660	6	0	0		DR462989	0	60	0		TC201875	0	0	5		DW519134	9	8	0		TC203724	11	0	2		TC182496	0	42	12
TC203164	777	461	726		BF268499	16	0	7		ES832787	6	0	0		TC200058	0	59	0		CA992826	0	0	5		TC201753	9	9	0		TC226355	11	0	3		BG447245	0	85	12
TC195583	776	294	1260		TC226066	16	0	11		TC210217	6	0	0		TC226824	0	59	0		TC203952	0	0	5		TC189246	9	9	0		DW494657	11	0	3		CO111187	0	290	12
TC189335	775	762	458		TC227630	16	0	23		TC185502	6	0	0		TC193418	0	59	0		TC192089	0	0	5		TC225322	9	10	0		BG441059	11	0	3		CO079160	0	2	11
TC197976	775	1163	310		DW512979	16	0	25		TC200723	6	0	0		TC182569	0	59	0		CO070513	0	0	5		TC222226	9	10	0		TC203940	11	0	3		TC200453	0	3	11
TC204926	774	505	1180		TC228414	15	29	0		TC197167	6	0	0		TC214450	0	59	0		CA992843	0	0	5		TC217359	9	10	0		TC189699	11	0	3		TC216809	0	5	11
TC201562	773	91	96		TC200038	15	16	0		TC191592	6	0	0		TC202634	0	59	0		DW510659	0	0	5		TC198439	9	12	0		ES793648	11	0	4		ES802258	0	8	11
TC199136	761	340	485		TC190835	15	16	0		TC220184	6	0	0		TC186538	0	59	0		CO114543	0	0	5		TC194678	9	13	0		TC180661	11	0	4		ES830577	0	8	11
TC198093	758	340	567		TC223738	15	10	0		TC185175	6	0	0		TC193925	0	59	0		TC208025	0	0	5		TC184386	9	14	0		TC206233	11	0	4		CO123558	0	9	11
ES832986	757	320	498		CO071654	15	8	0		DW224547	5	0	0		CO114735	0	59	0		DT049188	0	0	5		TC226763	9	18	0		TC195136	11	0	4		TC213105	0	14	11
TC186648	756	474	728		CO087119	15	7	0		CO103093	5	0	0		CO120262	0	59	0		TC225481	0	0	5		TC187785	9	18	0		AW187033	11	0	4		TC221365	0	16	11
TC196534	754	241	248		TC212007	15	2	0		TC188859	5	0	0		TC219916	0	59	0		TC190631	0	0	5		ES836482	9	22	0		TC194827	11	0	4		CO111196	0	23	11
TC226320	753	884	365		DW479200	15	0	0		BM358170	5	0	0		ES822788	0	59	0		TC185991	0	0	5		CO073062	9	22	0		DW504239	11	0	4		ES798875	0	24	11
TC180168	750	289	524		TC185044	15	0	0		TC187093	5	0	0		TC196218	0	59	0		TC226922	0	0	5		TC193610	9	73	0		CO074374	11	0	4		ES836586	0	48	11
TC180353	747	283	726		TC225208	15	0	0		CO118493	5	0	0		DR455236	0	59	0		DW511396	0	0	5		TC180077	9	149	0		CO114305	11	0	5		TC224096	0	931	11
TC208430	745	349	792		DR463858	15	0	2		TC181901	5	0	0		TC193856	0	59	0		EX164777	0	0	5		DT465659	8	2	0		DW512719	11	0	5		AJ514146	0	2	10
TC188812	745	445	620		TC222264	15	0	2		TC210547	5	0	0		TC187827	0	59	0		CO110739	0	0	5		TC225008	8	2	0		TC206261	11	0	5		BQ401697	0	2	10
TC215568	744	582	966		DW225778	15	0	3		TC207596	5	0	0		CO069790	0	59	0		TC210016	0	0	5		TC197724	8	2	0		TC214898	11	0	5		TC202213	0	2	10
TC190603	741	340	475		TC227205	15	0	3		TC184326	5	0	0		ES823638	0	58	0		EX169088	0	0	5		DT463839	8	2	0		TC188415	11	0	5		ES813117	0	2	10
TC188138	737	412	516		TC219149	15	0	4		ES806221	5	0	0		BQ406882	0	58	0		CO089669	0	0	5		TC200072	8	2	0		TC220982	11	0	5		TC213521	0	3	10
TC212768	733	782	264		TC193254	15	0	5		TC213821	5	0	0		TC194585	0	58	0		TC202192	0	0	5		CO097577	8	2	0		TC202225	11	0	5		DT053510	0	4	10
TC192561	732	770	1024		TC181382	15	0	5		TC228194	5	0	0		TC197832	0	58	0		TC205424	0	0	5		TC189847	8	2	0		TC196019	11	0	6		DT462078	0	4	10
TC198491	728	557	434		CO108455	15	0	5		DT046568	5	0	0		TC227370	0	58	0		DT052306	0	0	5		ES799554	8	3	0		TC207460	11	0	6		ES823255	0	4	10
TC200669	725	953	343		CO493442	15	0	6		ES836465	5	0	0		CO121126	0	58	0		TC194656	0	0	5		TC207176	8	3	0		DW478981	11	0	6		TC228005	0	4	10
TC194481	724	139	549		ES814322	15	0	7		TC189089	5	0	0		TC182117	0	58	0		ES843702	0	0	5		TC196420	8	3	0		TC207554	11	0	7		ES803680	0	5	10
TC189626	723	568	514		TC186964	15	0	9		TC223494	5	0	0		TC188383	0	57	0		TC200996	0	0	5		TC227675	8	3	0		DW243133	11	0	7		CO124540	0	6	10
TC223269	721	517	1395		TC208288	15	0	10		TC185266	5	0	0		TC192986	0	57	0		TC211530	0	0	5		CO102551	8	4	0		FL577040	11	0	7		EE593087	0	7	10
TC179726	715	288	1066		DT456834	15	0	10		DW514765	5	0	0		CO110926	0	57	0		TC182364	0	0	5		AW186712	8	4	0		DR458262	11	0	7		TC211482	0	8	10
TC182630	715	260	458		TC193331	15	0	16		TC182257	5	0	0		TC184261	0	57	0		CO496679	0	0	5		TC187707	8	4	0		TC226163	11	0	8		TC196961	0	8	10
TC200752	712	348	946		DR458904	15	0	17		TC225111	5	0	0		TC184870	0	57	0		TC209758	0	0	5		TC197674	8	4	0		CO125602	11	0	8		DN779576	0	9	10
TC229645	711	384	580		TC221524	15	0	19		TC205364	5	0	0		DR455595	0	57	0		BG447034	0	0	5		DT464451	8	5	0		TC228687	11	0	8		CO115221	0	12	10
TC184383	709	454	757		DR455318	14	42	0		TC184749	5	0	0		CO096079	0	57	0		TC193074	0	0	5		DT464838	8	5	0		TC200681	11	0	9		BG444069	0	13	10
TC190756	708	478	577		TC202962	14	20	0		TC185582	5	0	0		TC199273	0	57	0		TC224003	0	0	5		ES844339	8	5	0		TC181313	11	0	9		TC197172	0	16	10
TC219215	707	1446	1324		TC206138	14	18	0		TC194356	5	0	0		CO115616	0	57	0		TC218375	0	0	5		EV485044	8	5	0		BE052172	11	0	9		TC220699	0	22	10
TC209958	707	364	1179		TC189912	14	16	0		CD777485	5	0	0		TC221990	0	57	0		DT462645	0	0	5		TC206684	8	5	0		CO115064	11	0	9		TC205078	0	23	10
TC213360	707	219	589		TC198643	14	14	0		ES801714	5	0	0		EX170401	0	56	0		TC225950	0	0	5		TC216173	8	5	0		TC190724	11	0	10		TC223857	0	23	10
TC215434	706	458	319		TC190686	14	13	0		BQ415451	5	0	0		TC186621	0	56	0		TC203302	0	0	5		TC224684	8	5	0		DW488545	11	0	13		DR457031	0	25	10
TC190765	705	19	5		TC179682	14	10	0		DR457647	5	0	0		CO499004	0	56	0		ES810021	0	0	5		TC201531	8	6	0		TC184120	11	0	13		ES805732	0	28	10
TC184997	703	376	703		ES818862	14	7	0		TC209882	5	0	0		TC183073	0	56	0		TC191202	0	0	5		BQ409977	8	6	0		ES798216	11	0	14		EX165201	0	30	10
TC228811	703	863	672		TC198431	14	5	0		DT527515	5	0	0		TC205717	0	56	0		TC185000	0	0	5		TC221200	8	6	0		TC195323	11	0	14		EX164731	0	50	10
TC180144	703	510	456		DW238356	14	4	0		BE053901	5	0	0		TC229065	0	56	0		TC179873	0	0	5		TC180670	8	6	0		TC189855	11	0	16		TC198013	0	55	10
TC217463	698	405	762		TC210445	14	3	0		TC200139	5	0	0		TC201145	0	56	0		TC217050	0	0	5		DW498715	8	7	0		TC222023	11	0	19		TC211700	0	57	10
TC187947	697	357	324		TC180964	14	2	0		TC182852	5	0	0		ES838996	0	55	0		TC211310	0	0	5		CO088055	8	7	0		DW505397	11	0	23		TC185438	0	124	10
TC209950	695	438	490		TC223781	14	2	0		TC196305	5	0	0		TC219367	0	55	0		DT464867	0	0	5		TC226049	8	8	0		TC182011	10	0	2		ES836363	0	2	9
TC203614	694	373	582		TC220847	14	2	0		TC204423	5	0	0		ES817320	0	55	0		TC207661	0	0	5		DT464329	8	8	0		TC218047	10	0	2		TC221055	0	2	9
TC179641	693	637	695		TC193130	14	0	0		TC216689	5	0	0		TC188573	0	55	0		ES817878	0	0	5		TC226308	8	8	0		TC216072	10	0	2		TC194613	0	2	9
ES823140	692	529	903		CO121198	14	0	0		TC214835	5	0	0		TC196643	0	55	0		TC226481	0	0	5		CO085881	8	9	0		TC201948	10	0	2		TC200766	0	2	9
ES838680	692	256	472		TC227485	14	0	2		TC183838	5	0	0		TC226685	0	55	0		TC204221	0	0	5		TC191482	8	9	0		TC219854	10	0	2		TC206916	0	2	9
TC207628	691	320	644		DW515231	14	0	2		ES790725	5	0	0		EX172524	0	55	0		TC204945	0	0	5		CO071846	8	10	0		BQ411505	10	0	2		TC227129	0	2	9
TC223277	691	243	446		CO105097	14	0	4		TC185807	5	0	0		TC205688	0	55	0		TC227918	0	0	5		ES824705	8	10	0		DW226650	10	0	2		ES805119	0	3	9
TC207474	691	984	405		TC212629	14	0	5		TC216122	5	0	0		TC192595	0	54	0		CO124273	0	0	5		TC182721	8	11	0		TC199291	10	0	3		TC183453	0	3	9
TC226218	691	302	122		TC218420	14	0	5		EV482181	5	0	0		TC205808	0	54	0		AW187781	0	0	5		TC227210	8	11	0		ES832085	10	0	4		TC211189	0	3	9
TC184742	690	571	749		TC191618	14	0	6		TC195689	5	0	0		CO131345	0	54	0		ES797216	0	0	5		ES824538	8	12	0		BQ411475	10	0	4		CO111635	0	3	9
DN827899	689	376	819		TC191869	14	0	6		TC180566	5	0	0		TC218791	0	54	0		TC212320	0	0	5		ES807678	8	12	0		TC180177	10	0	4		CO120686	0	4	9
ES842105	689	790	390		TC214821	14	0	11		ES811857	5	0	0		TC213298	0	54	0		TC219769	0	0	5		TC210833	8	13	0		TC180813	10	0	4		ES819567	0	4	9
ES829903	686	518	687		TC212985	14	0	12		TC195777	5	0	0		ES851486	0	54	0		DT455939	0	0	5		TC185169	8	14	0		TC201336	10	0	4		TC208117	0	4	9
TC205604	681	272	411		DT052262	14	0	12		TC208483	5	0	0		DR453157	0	54	0		CO115022	0	0	5		TC189253	8	14	0		BF273934	10	0	5		TC190566	0	4	9
TC189323	680	493	562		DT049652	14	0	13		DW502516	5	0	0		ES796878	0	54	0		CK640432	0	0	5		TC180317	8	14	0		TC191532	10	0	5		TC201009	0	4	9
TC199085	680	429	441		TC209139	14	0	14		CO100415	5	0	0		ES817772	0	54	0		TC207514	0	0	5		DT462219	8	15	0		DW520620	10	0	5		DN762209	0	5	9
TC195505	676	315	816		ES836867	14	0	14		CD777478	5	0	0		DR452344	0	54	0		TC188513	0	0	5		ES797522	8	19	0		TC184559	10	0	6		ES835543	0	5	9
TC187409	675	356	801		TC206781	14	0	14		DT050258	5	0	0		EH093867	0	54	0		DR456343	0	0	5		ES817982	8	20	0		DW230163	10	0	6		TC200943	0	5	9
TC190404	675	244	277		TC180236	14	0	14		DW506795	5	0	0		ES796799	0	53	0		TC204231	0	0	5		DW518029	8	23	0		TC181251	10	0	7		TC224679	0	6	9
TC214094	675	658	274		TC206702	14	0	15		CO077938	5	0	0		ES829597	0	53	0		BQ416055	0	0	5		TC196489	8	29	0		DT463633	10	0	7		TC208680	0	6	9
EX168098	673	349	852		TC212811	14	0	16		TC193472	5	0	0		DR454791	0	53	0		CO077272	0	0	5		TC206238	8	39	0		TC203610	10	0	7		ES842536	0	6	9
ES850546	672	114	157		TC208274	14	0	19		CO109223	5	0	0		TC194039	0	53	0		TC216484	0	0	5		TC203038	8	45	0		TC213117	10	0	7		TC226155	0	8	9
TC190853	671	459	331		TC188288	14	0	19		CO493202	5	0	0		TC228581	0	53	0		DW499931	0	0	5		ES825811	8	64	0		TC200611	10	0	7		EE593049	0	9	9
ES841761	671	17	3		TC223772	13	86	0		TC195682	5	0	0		TC198957	0	53	0		TC188187	0	0	5		CO128568	8	92	0		TC193832	10	0	7		ES826227	0	9	9
TC204613	670	231	728		TC198463	13	22	0		CA993342	5	0	0		TC181798	0	53	0		DW497408	0	0	5		TC213600	8	95	0		TC193896	10	0	7		TC212225	0	10	9
TC206764	670	472	200		DR453480	13	18	0		TC181838	5	0	0		TC210793	0	53	0		TC225276	0	0	5		TC220177	8	107	0		TC213307	10	0	7		TC224436	0	10	9
TC206875	669	630	484		TC204028	13	12	0		TC200400	5	0	0		CO096776	0	53	0		ES791503	0	0	5		DT460601	7	2	0		TC188058	10	0	7		TC213098	0	12	9
TC225216	667	190	515		TC198033	13	11	0		FL577642	5	0	0		TC203659	0	53	0		CO092386	0	0	5		TC187963	7	2	0		CO096088	10	0	8		DW229246	0	12	9
ES843965	666	298	798		DT046763	13	8	0		TC203522	5	0	0		TC180419	0	53	0		TC225809	0	0	5		ES814221	7	2	0		BG442305	10	0	8		TC227346	0	13	9
TC197216	666	247	694		TC187336	13	8	0		TC188603	5	0	0		CO074652	0	53	0		DT463770	0	0	5		DR463845	7	2	0		TC214838	10	0	8		TC188867	0	13	9
TC217074	661	170	463		TC214848	13	7	0		ES848626	5	0	0		TC217447	0	53	0		TC183926	0	0	5		TC220119	7	2	0		DW498317	10	0	10		TC182757	0	16	9
DW008256	660	201	495		TC184556	13	7	0		ES841106	5	0	0		CO108525	0	53	0		ES811675	0	0	5		DW510432	7	2	0		TC224012	10	0	10		ES793429	0	16	9
TC179702	659	523	481		TC213591	13	6	0		DT047800	5	0	0		ES831461	0	53	0		ES799177	0	0	5		TC201196	7	2	0		BQ403094	10	0	10		DW498864	0	18	9
TC225698	658	178	664		ES843034	13	5	0		TC212204	5	0	0		TC181699	0	52	0		TC186863	0	0	5		TC222704	7	2	0		DW480302	10	0	11		DW498870	0	24	9
TC192527	657	247	611		TC203920	13	5	0		TC203673	5	0	0		TC211026	0	52	0		DN800350	0	0	5		BQ415433	7	2	0		TC199186	10	0	11		CO104569	0	27	9
TC218770	657	487	606		DR457130	13	4	0		TC206467	5	0	0		EV481985	0	52	0		TC204295	0	0	5		ES838153	7	2	0		TC201840	10	0	11		DR457749	0	30	9
TC228794	657	104	27		TC185121	13	2	0		TC204912	5	0	0		CO072510	0	52	0		CO493014	0	0	5		ES822910	7	2	0		TC206357	10	0	11		ES813565	0	31	9
TC187982	656	438	584		DR458661	13	2	0		TC196527	5	0	0		TC182598	0	52	0		TC181058	0	0	4		TC183989	7	2	0		TC194808	10	0	12		TC205490	0	39	9
TC201335	654	130	1317		BQ412998	13	0	0		CO094816	5	0	0		CO070988	0	52	0		TC212947	0	0	4		TC201881	7	2	0		TC187365	10	0	13		TC225638	0	45	9
TC212274	653	606	535		TC217187	13	0	0		TC225207	5	0	0		BF279345	0	52	0		TC226158	0	0	4		TC205946	7	2	0		DW512368	10	0	13		BQ401460	0	49	9
TC216429	653	255	376		DW508517	13	0	0		BQ407925	5	0	0		TC183039	0	52	0		CO119808	0	0	4		TC196880	7	2	0		BG446032	10	0	13		DV437865	0	54	9
TC193453	651	385	600		CA993384	13	0	2		TC206790	5	0	0		TC200426	0	51	0		ES851582	0	0	4		DT049551	7	3	0		DW499752	10	0	18		ES804801	0	129	9
TC220196	651	151	273		TC212031	13	0	2		TC205761	5	0	0		ES852216	0	51	0		DW503852	0	0	4		TC208531	7	3	0		TC223940	10	0	19		BE053935	0	2	8
TC221321	649	961	753		TC198645	13	0	2		TC185816	5	0	0		EX172040	0	51	0		TC196334	0	0	4		TC180257	7	3	0		TC201728	10	0	28		DW497649	0	2	8
TC202208	645	278	484		DW232782	13	0	2		TC216883	5	0	0		TC196118	0	51	0		TC229540	0	0	4		DW498928	7	3	0		TC190466	9	0	2		TC192840	0	2	8
TC206738	644	33	29		AJ513506	13	0	2		TC188507	5	0	0		TC188562	0	51	0		CO093592	0	0	4		TC228280	7	3	0		TC206708	9	0	2		ES800999	0	2	8
TC207156	642	222	445		TC210110	13	0	2		ES804891	5	0	0		TC221796	0	51	0		TC187481	0	0	4		TC217626	7	3	0		TC209257	9	0	2		TC184042	0	2	8
TC200600	642	491	294		ES802659	13	0	2		TC180223	5	0	0		TC224512	0	51	0		TC201138	0	0	4		TC212563	7	3	0		DT458271	9	0	2		BQ410197	0	3	8
ES814527	641	260	458		TC205673	13	0	2		DW492066	5	0	0		DR459479	0	51	0		TC216793	0	0	4		TC196803	7	3	0		DT466150	9	0	2		TC197667	0	3	8
TC217770	641	291	290		TC183568	13	0	2		TC200809	5	0	0		DV849521	0	51	0		CO107421	0	0	4		TC214531	7	3	0		TC221417	9	0	2		TC222881	0	3	8
TC224327	640	985	442		TC192413	13	0	3		TC197229	5	0	0		TC208804	0	51	0		TC209709	0	0	4		AW561931	7	3	0		TC229564	9	0	2		DR456923	0	3	8
TC221772	639	377	585		TC202639	13	0	3		TC223927	5	0	0		TC208084	0	51	0		ES830007	0	0	4		TC223547	7	3	0		TC195897	9	0	2		DW517506	0	3	8
TC203515	636	398	642		TC197793	13	0	3		TC197248	5	0	0		TC183479	0	51	0		TC208590	0	0	4		TC201749	7	4	0		CO131362	9	0	2		TC199809	0	4	8
TC186298	633	25	10		TC184511	13	0	3		TC210701	5	0	0		BQ405296	0	51	0		DW235227	0	0	4		ES799252	7	4	0		TC201577	9	0	2		TC204462	0	4	8
TC214789	632	417	423		TC225483	13	0	3		CB066515	5	0	0		ES851090	0	51	0		TC204477	0	0	4		DT467686	7	4	0		DR460599	9	0	2		TC216761	0	4	8
TC187773	631	704	1063		CO101674	13	0	3		TC203916	5	0	0		TC207076	0	50	0		TC212607	0	0	4		TC212759	7	4	0		TC192336	9	0	2		TC185923	0	5	8
TC180375	630	65	30		TC222008	13	0	4		CO085860	5	0	0		TC227631	0	50	0		TC182242	0	0	4		TC191351	7	4	0		TC194755	9	0	2		TC186751	0	5	8
TC215709	629	166	492		TC204952	13	0	4		TC199855	5	0	0		TC180522	0	50	0		TC211040	0	0	4		DR462789	7	4	0		TC185451	9	0	3		TC221576	0	6	8
TC190923	628	247	506		TC199415	13	0	5		ES834338	5	0	0		TC220872	0	50	0		DW233006	0	0	4		TC184651	7	4	0		TC200504	9	0	3		CO126066	0	7	8
TC224732	628	448	308		TC193738	13	0	6		TC227330	5	0	0		TC194967	0	50	0		DW225256	0	0	4		TC218340	7	4	0		CO094908	9	0	3		TC209553	0	7	8
TC201696	626	392	724		TC185993	13	0	7		TC198505	5	0	0		TC220488	0	50	0		TC202984	0	0	4		CO075095	7	5	0		TC215365	9	0	3		NP386972	0	7	8
TC183427	626	417	612		CO120531	13	0	8		CO084275	5	0	0		ES835504	0	50	0		TC182607	0	0	4		ES803834	7	5	0		TC190691	9	0	3		TC220959	0	8	8
TC189427	624	1122	93		TC197412	13	0	8		ES832665	5	0	0		TC182707	0	50	0		TC209431	0	0	4		DW231225	7	5	0		TC195236	9	0	3		DV848639	0	9	8
TC187271	619	689	2011		TC217398	13	0	9		ES794969	5	0	0		TC197351	0	50	0		DW479632	0	0	4		FL576577	7	5	0		CO097344	9	0	3		TC225161	0	10	8
TC227047	619	283	414		BG445093	13	0	11		TC202786	5	0	0		TC216416	0	50	0		TC228477	0	0	4		ES796814	7	5	0		DW514935	9	0	3		AI730830	0	10	8
TC200962	618	447	698		TC197642	13	0	11		CO085521	5	0	0		TC227092	0	50	0		DW506028	0	0	4		CO083403	7	5	0		TC207760	9	0	4		TC213599	0	10	8
TC206683	617	333	1568		TC191754	13	0	12		ES828177	5	0	0		TC191590	0	50	0		DW507776	0	0	4		ES796215	7	5	0		TC223495	9	0	4		TC194638	0	13	8
TC216159	616	1014	245		TC180623	13	0	12		TC209178	5	0	0		TC229524	0	49	0		TC199451	0	0	4		TC209665	7	5	0		TC192620	9	0	4		TC226269	0	14	8
TC180573	616	1350	224		CO075303	13	0	12		TC181129	5	0	0		TC212741	0	49	0		DR454682	0	0	4		FL576801	7	5	0		TC183458	9	0	4		DW511896	0	20	8
TC200647	611	145	281		TC205018	13	0	13		TC219738	5	0	0		TC211704	0	49	0		TC221087	0	0	4		TC204123	7	6	0		CO075494	9	0	4		TC205729	0	20	8
TC188718	611	23	3		ES813217	13	0	14		TC187263	4	0	0		TC192661	0	49	0		TC223441	0	0	4		TC217503	7	6	0		TC189006	9	0	4		TC194544	0	21	8
TC204072	609	292	304		DW514947	13	0	14		BG442801	4	0	0		TC181702	0	49	0		DW501643	0	0	4		DW509638	7	6	0		TC222178	9	0	4		TC202800	0	21	8
DW233460	608	256	490		DW238033	13	0	17		TC201978	4	0	0		TC185216	0	49	0		DR456087	0	0	4		TC201820	7	6	0		TC222639	9	0	4		TC228324	0	24	8
TC203520	608	435	455		TC225359	13	0	20		TC207627	4	0	0		TC194595	0	49	0		TC216182	0	0	4		TC227997	7	6	0		TC218621	9	0	4		TC215403	0	28	8
TC183353	607	277	560		TC225239	12	90	0		TC202360	4	0	0		ES850534	0	49	0		ES825780	0	0	4		TC217464	7	6	0		DW477914	9	0	4		DW500679	0	34	8
TC185003	606	573	1119		ES820489	12	57	0		TC194543	4	0	0		ES822227	0	49	0		CF932134	0	0	4		TC182040	7	7	0		TC215196	9	0	4		CO128633	0	36	8
TC229337	606	598	185		TC223353	12	42	0		ES828880	4	0	0		ES795700	0	49	0		DR452319	0	0	4		CO085933	7	8	0		TC188181	9	0	5		TC199087	0	54	8
TC217676	605	440	686		TC193278	12	38	0		BF274848	4	0	0		ES798797	0	49	0		CO085619	0	0	4		CO131256	7	8	0		DT049552	9	0	5		TC223081	0	65	8
TC187722	604	459	630		TC199355	12	20	0		ES798836	4	0	0		ES809806	0	49	0		TC180906	0	0	4		TC199602	7	8	0		TC187163	9	0	5		TC193320	0	69	8
TC219730	603	383	204		TC201410	12	20	0		DN800889	4	0	0		TC191678	0	49	0		TC218359	0	0	4		BQ413180	7	8	0		TC181135	9	0	5		TC213567	0	72	8
TC197652	601	80	896		ES793461	12	19	0		TC222670	4	0	0		DR452471	0	49	0		TC212016	0	0	4		DR461838	7	9	0		BQ410091	9	0	5		TC182710	0	79	8
TC196498	600	6601	908		TC211283	12	19	0		TC217938	4	0	0		EV495770	0	49	0		TC188998	0	0	4		DN801451	7	9	0		CD486375	9	0	6		CO101479	0	85	8
CO080816	600	13	62		TC222740	12	18	0		CO086509	4	0	0		ES823680	0	49	0		DW227700	0	0	4		TC202308	7	10	0		DT048118	9	0	6		TC194266	0	136	8
TC229519	597	334	317		TC202057	12	13	0		TC190398	4	0	0		ES791862	0	49	0		ES811604	0	0	4		TC195361	7	10	0		TC202421	9	0	6		EV492161	0	196	8
TC211068	597	108	92		TC185365	12	12	0		TC216486	4	0	0		CO089244	0	49	0		TC201556	0	0	4		TC223398	7	10	0		TC224507	9	0	7		TC213189	0	2	7
TC218209	597	30	69		DV850162	12	8	0		ES813720	4	0	0		TC203876	0	49	0		TC195214	0	0	4		TC210270	7	10	0		BQ411378	9	0	7		TC182148	0	2	7
ES795195	596	525	1145		TC207771	12	5	0		TC193664	4	0	0		ES842821	0	49	0		TC182582	0	0	4		ES834235	7	11	0		TC202785	9	0	7		DN801218	0	2	7
TC181861	596	485	972		TC214462	12	4	0		DW485357	4	0	0		DT458248	0	49	0		TC212517	0	0	4		BQ407620	7	12	0		TC198599	9	0	7		DW506743	0	2	7
TC218523	596	365	668		DT050266	12	4	0		CO081125	4	0	0		TC191296	0	49	0		TC224433	0	0	4		TC186783	7	12	0		ES801890	9	0	7		TC222221	0	2	7
TC193681	596	516	650		EX164034	12	3	0		TC228445	4	0	0		TC185289	0	49	0		BM358339	0	0	4		ES849921	7	13	0		CD486111	9	0	7		CO121601	0	2	7
TC218605	594	820	593		TC207667	12	3	0		CO117569	4	0	0		TC189600	0	48	0		TC214151	0	0	4		TC195277	7	13	0		TC224845	9	0	7		TC220978	0	2	7
DW513151	594	75	63		CO116421	12	2	0		CO125125	4	0	0		CO090202	0	48	0		TC201373	0	0	4		TC224846	7	13	0		TC193615	9	0	8		TC203342	0	2	7
TC207725	593	212	497		TC227108	12	2	0		TC209299	4	0	0		DT468220	0	48	0		TC224867	0	0	4		DT461402	7	13	0		TC188424	9	0	8		TC212665	0	2	7
TC226440	591	312	1338		TC206655	12	0	0		TC194160	4	0	0		TC227296	0	48	0		ES805635	0	0	4		CO074338	7	14	0		TC229052	9	0	8		TC193913	0	2	7
TC209490	590	926	1823		TC222057	12	0	0		TC191203	4	0	0		TC211411	0	48	0		CO127117	0	0	4		TC191278	7	15	0		FL576443	9	0	8		TC213589	0	2	7
ES834042	590	241	513		TC191064	12	0	0		TC191735	4	0	0		TC228466	0	48	0		BQ402997	0	0	4		DR462653	7	15	0		DN779495	9	0	9		TC196140	0	3	7
TC191316	585	344	501		DW516620	12	0	2		TC208849	4	0	0		CO124194	0	48	0		DR457127	0	0	4		CO125241	7	15	0		TC201001	9	0	10		DW506888	0	3	7
TC185167	585	1287	420		BQ415693	12	0	2		TC223852	4	0	0		TC221204	0	48	0		EX169697	0	0	4		TC183375	7	15	0		TC194403	9	0	10		DV849442	0	3	7
TC182806	580	307	567		TC207654	12	0	3		TC228167	4	0	0		CO072149	0	48	0		TC185497	0	0	4		ES794187	7	16	0		TC226511	9	0	10		DW515533	0	3	7
TC193600	580	356	471		TC184954	12	0	3		CO126208	4	0	0		TC196340	0	48	0		CO122536	0	0	4		ES842448	7	16	0		TC219058	9	0	11		TC180792	0	3	7
TC182397	579	212	477		DN828290	12	0	4		CO102469	4	0	0		TC208864	0	48	0		ES793101	0	0	4		TC209667	7	17	0		TC221747	9	0	11		DW512758	0	3	7
TC219987	579	307	423		DR459046	12	0	4		TC212209	4	0	0		ES837250	0	48	0		DN802736	0	0	4		TC223237	7	17	0		TC206334	9	0	12		TC211193	0	3	7
TC217564	578	263	633		TC194816	12	0	5		TC206343	4	0	0		ES815462	0	47	0		TC207447	0	0	4		TC186940	7	19	0		TC188518	9	0	12		CO091553	0	4	7
TC213014	577	326	756		AJ513505	12	0	5		TC197959	4	0	0		ES806297	0	47	0		TC220698	0	0	4		TC225202	7	21	0		TC223156	9	0	12		TC205484	0	4	7
TC199853	576	641	1035		TC204946	12	0	5		TC224966	4	0	0		ES809492	0	47	0		DT047378	0	0	4		TC196070	7	22	0		DW512941	9	0	12		CO094347	0	4	7
TC190876	576	440	879		TC182664	12	0	5		TC222441	4	0	0		ES830805	0	47	0		TC208206	0	0	4		TC227591	7	24	0		TC197094	9	0	12		DN816885	0	4	7
TC216418	576	482	577		TC211924	12	0	5		TC192667	4	0	0		TC203092	0	47	0		TC187255	0	0	4		TC198540	7	29	0		AJ513706	9	0	14		CO112909	0	4	7
TC186323	576	282	529		BQ410307	12	0	6		TC205337	4	0	0		ES796239	0	47	0		TC213276	0	0	4		TC220578	7	29	0		TC223351	9	0	17		TC220319	0	5	7
BQ411627	575	241	343		TC205207	12	0	6		CO079848	4	0	0		TC188720	0	47	0		ES804303	0	0	4		TC195006	7	37	0		TC187478	9	0	18		TC221327	0	5	7
TC189492	574	229	602		ES831667	12	0	6		BQ411016	4	0	0		TC222946	0	47	0		TC191177	0	0	4		TC206012	7	48	0		TC212019	9	0	20		TC190551	0	6	7
TC190216	573	770	614		TC209267	12	0	6		DW507962	4	0	0		TC201207	0	47	0		TC215400	0	0	4		TC226895	7	49	0		TC191356	9	0	21		TC198378	0	6	7
TC227885	572	89	219		DW499563	12	0	6		TC186692	4	0	0		EX164765	0	47	0		ES839917	0	0	4		TC197841	7	52	0		TC181299	8	0	2		TC212925	0	6	7
TC207470	572	155	92		TC211201	12	0	7		TC220629	4	0	0		TC186975	0	47	0		TC203777	0	0	4		ES794821	7	67	0		TC183854	8	0	2		ES816522	0	6	7
TC201742	571	549	545		TC203028	12	0	8		ES803143	4	0	0		TC214951	0	47	0		TC189733	0	0	4		TC181800	7	84	0		TC221256	8	0	2		ES850570	0	6	7
CO086286	571	255	435		CA993903	12	0	8		TC217241	4	0	0		TC183303	0	47	0		BQ413342	0	0	4		TC190869	7	126	0		TC205619	8	0	2		TC187569	0	6	7
GE653987	569	106	90		TC202993	12	0	11		TC197669	4	0	0		EX164219	0	47	0		TC206607	0	0	4		TC225414	7	316	0		DW503190	8	0	2		ES817506	0	8	7
TC208041	567	316	125		TC210976	12	0	12		ES796036	4	0	0		TC210345	0	46	0		CO089694	0	0	4		FL577111	6	2	0		TC227050	8	0	2		TC206903	0	9	7
DW009343	565	383	526		TC208324	12	0	12		TC210371	4	0	0		TC224078	0	46	0		ES828870	0	0	4		TC204399	6	2	0		DW486231	8	0	2		TC197914	0	9	7
TC201739	565	716	204		TC192770	12	0	12		TC227697	4	0	0		TC228725	0	46	0		CO101065	0	0	4		TC196129	6	2	0		TC209761	8	0	2		TC201113	0	10	7
TC185787	564	180	451		TC224009	12	0	13		DW224524	4	0	0		ES836681	0	46	0		CO114516	0	0	4		TC224749	6	2	0		TC204820	8	0	2		DW503374	0	10	7
TC203370	564	269	270		TC189274	12	0	13		TC198982	4	0	0		TC207820	0	46	0		DW517956	0	0	4		DR460658	6	2	0		ES843003	8	0	2		BE054392	0	11	7
TC210359	562	458	822		TC210221	12	0	14		CA994218	4	0	0		TC179630	0	46	0		TC208514	0	0	4		TC223832	6	2	0		BQ402618	8	0	2		TC211421	0	11	7
TC196372	562	392	356		TC212389	12	0	15		TC181644	4	0	0		TC188203	0	46	0		TC205555	0	0	4		TC185382	6	2	0		TC229669	8	0	2		TC219640	0	11	7
TC202833	560	430	278		CO091127	12	0	15		ES817133	4	0	0		ES815397	0	46	0		ES826004	0	0	4		TC226803	6	2	0		TC229204	8	0	2		TC204687	0	12	7
TC207304	560	137	56		TC211448	12	0	15		TC192696	4	0	0		TC189384	0	46	0		TC227041	0	0	4		TC203021	6	2	0		CA993990	8	0	2		TC203536	0	12	7
TC210912	559	302	556		ES793214	12	0	40		DT051431	4	0	0		TC219721	0	46	0		TC202775	0	0	4		DW488757	6	2	0		TC224088	8	0	3		TC185248	0	12	7
TC218654	559	289	413		DW512106	12	0	43		TC223696	4	0	0		EX166423	0	46	0		ES843768	0	0	4		TC204116	6	2	0		TC204359	8	0	3		TC198137	0	14	7
DW245515	558	272	928		TC190100	11	81	0		CO116012	4	0	0		CO120808	0	46	0		TC204017	0	0	4		FL577434	6	2	0		DW503188	8	0	3		TC222581	0	14	7
TC224223	558	268	562		TC195014	11	60	0		CO104954	4	0	0		TC216178	0	46	0		DW482419	0	0	4		TC226236	6	2	0		TC215425	8	0	3		CO110020	0	14	7
TC184251	556	266	1267		TC229371	11	22	0		CO118721	4	0	0		ES823009	0	46	0		DT050152	0	0	4		TC194170	6	2	0		CO106420	8	0	3		BF270480	0	14	7
TC204595	556	439	459		TC191315	11	22	0		DW231145	4	0	0		TC192331	0	46	0		TC204134	0	0	4		DW484645	6	2	0		TC212236	8	0	3		TC218992	0	14	7
ES815224	556	216	392		DW502163	11	21	0		TC226084	4	0	0		ES818469	0	46	0		TC203632	0	0	4		TC195491	6	2	0		TC184494	8	0	3		TC210414	0	15	7
TC204113	555	339	500		TC182624	11	20	0		TC213470	4	0	0		DT467823	0	46	0		TC181438	0	0	4		TC186372	6	2	0		TC183110	8	0	3		TC198479	0	19	7
TC189178	555	169	274		TC211252	11	19	0		TC224851	4	0	0		TC198086	0	46	0		ES839977	0	0	4		TC214500	6	2	0		TC200076	8	0	3		FL577059	0	22	7
TC200759	554	465	425		TC200942	11	19	0		TC186110	4	0	0		TC218246	0	45	0		TC205695	0	0	4		TC217409	6	2	0		TC184197	8	0	3		TC203186	0	23	7
TC190141	552	432	988		TC213045	11	19	0		TC229079	4	0	0		TC202059	0	45	0		TC200337	0	0	4		TC221787	6	2	0		CO073006	8	0	3		AI727624	0	25	7
TC190079	550	238	712		TC216999	11	17	0		TC194469	4	0	0		TC208123	0	45	0		ES845775	0	0	4		DW243670	6	2	0		TC187575	8	0	3		NP822053	0	25	7
TC200623	550	376	197		TC220600	11	17	0		TC211678	4	0	0		TC206745	0	45	0		DT047701	0	0	4		TC226674	6	2	0		ES836120	8	0	3		ES797488	0	26	7
TC189563	549	263	594		TC195947	11	15	0		TC187378	4	0	0		DR459372	0	45	0		TC228603	0	0	4		DT455950	6	2	0		TC179825	8	0	3		TC185184	0	32	7
ES805205	548	53	162		TC210842	11	14	0		CO073588	4	0	0		TC195017	0	45	0		DT458587	0	0	4		FL577669	6	2	0		DW495734	8	0	3		TC194651	0	36	7
EV498211	548	155	157		TC210194	11	10	0		TC202793	4	0	0		CO081785	0	45	0		CO077276	0	0	4		TC224515	6	2	0		CO128043	8	0	3		TC206496	0	40	7
TC228460	547	439	667		CO090692	11	9	0		DT465874	4	0	0		TC204162	0	45	0		TC224094	0	0	4		TC229036	6	2	0		TC181110	8	0	4		TC185001	0	40	7
TC216790	547	285	389		TC192424	11	8	0		TC198268	4	0	0		TC221771	0	45	0		TC199672	0	0	4		TC182869	6	2	0		ES823405	8	0	4		TC194234	0	41	7
TC204291	547	378	252		ES834061	11	8	0		TC185524	4	0	0		TC203766	0	45	0		TC224217	0	0	4		ES833349	6	2	0		BQ407865	8	0	4		TC202552	0	50	7
TC184169	545	354	631		TC199468	11	7	0		TC213171	4	0	0		TC198706	0	45	0		TC211627	0	0	4		DW510800	6	2	0		DT048228	8	0	4		TC205307	0	51	7
TC197041	545	218	450		DR460460	11	6	0		TC195630	4	0	0		ES842996	0	45	0		AJ513691	0	0	4		TC183117	6	2	0		TC217629	8	0	4		ES809717	0	60	7
DW237200	545	161	372		TC212504	11	5	0		CO112342	4	0	0		BE052263	0	45	0		ES826548	0	0	4		TC212544	6	2	0		BG444799	8	0	4		TC210429	0	61	7
TC215569	544	408	566		TC196517	11	4	0		CO087005	4	0	0		TC219415	0	45	0		TC226144	0	0	4		TC209015	6	2	0		TC193565	8	0	4		TC181341	0	90	7
TC225262	544	209	490		DT527521	11	4	0		DW477915	4	0	0		TC204308	0	45	0		TC216333	0	0	4		DW503150	6	2	0		TC209179	8	0	4		TC208285	0	90	7
TC197620	544	474	429		TC198423	11	4	0		DT462168	4	0	0		TC193995	0	45	0		TC214851	0	0	4		TC191392	6	2	0		ES815766	8	0	4		TC187594	0	116	7
TC203452	544	428	426		TC200615	11	4	0		TC187143	4	0	0		AI728473	0	45	0		TC213524	0	0	4		DW482816	6	3	0		TC179907	8	0	4		TC221016	0	123	7
ES821792	543	317	600		FL577387	11	4	0		TC205264	4	0	0		TC201446	0	45	0		TC213478	0	0	4		CO123264	6	3	0		TC186385	8	0	4		EX165781	0	125	7
TC196128	543	164	369		TC202491	11	3	0		TC192694	4	0	0		TC225535	0	45	0		TC208961	0	0	4		CO088739	6	3	0		DR454911	8	0	4		TC188672	0	129	7
TC180480	543	180	272		ES797994	11	3	0		TC196264	4	0	0		DT463674	0	45	0		TC195270	0	0	3		TC225873	6	3	0		TC195934	8	0	4		TC201958	0	2	6
TC184901	541	324	407		TC222905	11	3	0		DR454882	4	0	0		TC221241	0	45	0		TC189082	0	0	3		TC205606	6	3	0		DW519028	8	0	4		TC199428	0	2	6
TC193766	541	323	362		FL577610	11	2	0		AW727262	4	0	0		DT463784	0	45	0		TC182544	0	0	3		ES820928	6	3	0		TC198437	8	0	4		ES830707	0	2	6
ES818797	538	335	223		TC191653	11	2	0		DT461512	4	0	0		TC224286	0	44	0		DW512043	0	0	3		TC186809	6	3	0		TC195398	8	0	4		CO111320	0	2	6
TC214680	538	11	28		TC195770	11	2	0		TC192820	4	0	0		TC200268	0	44	0		TC204420	0	0	3		DT050204	6	3	0		ES823977	8	0	4		DW243681	0	2	6
TC216892	537	340	314		DT458783	11	2	0		TC221687	4	0	0		TC189377	0	44	0		TC226369	0	0	3		TC206342	6	3	0		TC193509	8	0	4		TC220088	0	2	6
TC218033	536	386	318		TC200415	11	0	0		TC209142	4	0	0		DR459811	0	44	0		DW240935	0	0	3		TC225279	6	3	0		TC198530	8	0	4		ES827236	0	2	6
TC225218	536	80	120		TC181574	11	0	0		TC200146	4	0	0		CO077211	0	44	0		TC208852	0	0	3		TC195092	6	3	0		ES803068	8	0	4		TC194534	0	2	6
TC181359	535	155	133		DT465287	11	0	0		TC229415	4	0	0		DN804091	0	44	0		TC208649	0	0	3		TC205361	6	3	0		TC183941	8	0	4		TC200407	0	2	6
TC200096	534	215	445		TC181638	11	0	0		TC214499	4	0	0		ES819487	0	44	0		TC188842	0	0	3		TC209762	6	3	0		TC224914	8	0	4		TC196986	0	2	6
TC180949	534	323	337		TC223123	11	0	0		CO116651	4	0	0		CO112784	0	44	0		TC183308	0	0	3		TC215430	6	3	0		TC194635	8	0	5		TC190799	0	2	6
TC209220	533	292	705		TC226897	11	0	0		TC203901	4	0	0		TC218051	0	44	0		CO128333	0	0	3		TC209152	6	4	0		TC208496	8	0	5		DW481596	0	2	6
DR453074	532	167	834		TC194172	11	0	2		ES829484	4	0	0		TC212514	0	44	0		TC181421	0	0	3		TC201859	6	4	0		TC207405	8	0	5		DW488028	0	2	6
TC189398	532	140	302		DW511701	11	0	2		TC218054	4	0	0		ES836580	0	44	0		DW517453	0	0	3		TC214918	6	4	0		TC188541	8	0	5		TC207228	0	2	6
TC193789	530	842	790		DW502133	11	0	2		CA994251	4	0	0		TC202495	0	44	0		DW517934	0	0	3		TC209355	6	4	0		TC215968	8	0	5		DW498791	0	2	6
BG442620	530	70	358		TC203724	11	0	2		DW516068	4	0	0		CO109002	0	44	0		AI055256	0	0	3		TC215427	6	4	0		ES807289	8	0	5		TC184166	0	2	6
TC222560	529	408	332		TC226355	11	0	3		AW187229	4	0	0		TC223384	0	44	0		TC189914	0	0	3		DW503831	6	4	0		BQ410009	8	0	5		TC199848	0	3	6
TC204974	527	382	705		DW494657	11	0	3		EE593187	4	0	0		DR457045	0	43	0		TC208032	0	0	3		ES841353	6	4	0		TC189633	8	0	5		DW503359	0	3	6
TC192497	527	402	187		BG441059	11	0	3		TC208094	4	0	0		TC226119	0	43	0		BQ405888	0	0	3		DW514618	6	4	0		TC182912	8	0	5		TC219575	0	3	6
TC222770	525	475	1658		TC203940	11	0	3		TC186245	4	0	0		TC220365	0	43	0		DN800030	0	0	3		TC202767	6	4	0		TC188132	8	0	5		TC197764	0	3	6
TC193023	525	302	539		TC189699	11	0	3		TC192541	4	0	0		TC196366	0	43	0		CD777474	0	0	3		TC223551	6	4	0		TC209213	8	0	6		DW243808	0	3	6
CD486289	525	241	265		ES793648	11	0	4		DW488222	4	0	0		ES807170	0	43	0		TC200826	0	0	3		AI728931	6	4	0		TC191727	8	0	6		CO110999	0	3	6
TC228872	524	653	1098		TC180661	11	0	4		TC196930	4	0	0		TC217583	0	43	0		TC183776	0	0	3		TC217847	6	4	0		TC221867	8	0	6		TC184872	0	3	6
TC191545	522	1752	1980		TC206233	11	0	4		TC192666	4	0	0		TC188438	0	43	0		TC191797	0	0	3		TC197381	6	4	0		ES804911	8	0	6		TC198406	0	3	6
TC223797	521	393	304		TC195136	11	0	4		ES799142	4	0	0		TC220416	0	43	0		TC183282	0	0	3		TC206184	6	4	0		TC199214	8	0	6		AI054848	0	3	6
TC207598	521	378	251		AW187033	11	0	4		EX164264	4	0	0		ES812906	0	43	0		TC200373	0	0	3		TC181178	6	5	0		ES808935	8	0	6		ES841736	0	3	6
ES846230	517	221	348		TC194827	11	0	4		TC211880	4	0	0		TC209325	0	43	0		TC184420	0	0	3		TC205934	6	5	0		TC220418	8	0	6		CA993115	0	4	6
TC226495	517	377	309		DW504239	11	0	4		DW497028	4	0	0		FF403664	0	43	0		TC190539	0	0	3		TC214594	6	5	0		ES804542	8	0	7		TC196212	0	4	6
TC181418	517	509	236		CO074374	11	0	4		TC188604	4	0	0		TC194725	0	43	0		TC194072	0	0	3		CO109009	6	5	0		AI726926	8	0	7		TC228040	0	4	6
TC192985	515	280	291		CO114305	11	0	5		TC206231	4	0	0		TC205904	0	43	0		TC196317	0	0	3		TC206216	6	5	0		TC204240	8	0	7		DW239913	0	4	6
CK640510	515	107	181		DW512719	11	0	5		DW496749	4	0	0		ES833936	0	43	0		TC220067	0	0	3		TC197327	6	5	0		TC188306	8	0	7		DT466374	0	4	6
TC198974	514	451	382		TC206261	11	0	5		FL576500	4	0	0		AI725870	0	43	0		DT458835	0	0	3		TC181569	6	5	0		TC186577	8	0	7		TC189801	0	4	6
TC226293	512	483	593		TC214898	11	0	5		DT048511	4	0	0		TC214177	0	43	0		TC190982	0	0	3		ES821642	6	6	0		TC183035	8	0	8		DR460912	0	4	6
TC206839	512	840	544		TC188415	11	0	5		TC219833	4	0	0		ES827600	0	43	0		CO086147	0	0	3		TC217678	6	6	0		TC227026	8	0	8		TC214306	0	4	6
TC223307	512	314	413		TC220982	11	0	5		ES842438	4	0	0		DR452747	0	43	0		TC221620	0	0	3		TC213218	6	6	0		TC195837	8	0	8		TC209923	0	4	6
TC210246	510	715	605		TC202225	11	0	5		TC181864	4	0	0		TC194064	0	43	0		TC217441	0	0	3		TC222727	6	6	0		DW227604	8	0	8		TC180889	0	4	6
TC188224	508	436	461		TC196019	11	0	6		TC217534	4	0	0		TC221155	0	43	0		ES842907	0	0	3		TC183481	6	6	0		TC185425	8	0	9		TC196640	0	4	6
BF279586	508	306	177		TC207460	11	0	6		TC193582	4	0	0		TC220386	0	43	0		TC187605	0	0	3		EX171417	6	6	0		TC203619	8	0	9		TC195091	0	4	6
TC203508	508	218	131		DW478981	11	0	6		TC199525	4	0	0		TC189621	0	43	0		CO070179	0	0	3		DN800561	6	6	0		TC182934	8	0	9		TC184797	0	4	6
TC196932	507	274	300		TC207554	11	0	7		TC193709	4	0	0		DW232561	0	42	0		CO102689	0	0	3		TC193586	6	6	0		TC203481	8	0	9		ES849745	0	4	6
DW500158	506	255	379		DW243133	11	0	7		TC221412	4	0	0		ES823959	0	42	0		TC216791	0	0	3		TC220764	6	6	0		TC222319	8	0	10		DV850119	0	4	6
TC199880	506	201	339		FL577040	11	0	7		FL577442	4	0	0		TC213031	0	42	0		TC218317	0	0	3		ES837774	6	6	0		TC193632	8	0	10		TC207230	0	4	6
TC180596	505	260	363		DR458262	11	0	7		BQ404479	4	0	0		CO497614	0	42	0		AW187801	0	0	3		TC209336	6	7	0		TC200011	8	0	10		TC229341	0	4	6
ES808169	504	356	384		TC226163	11	0	8		TC186043	4	0	0		TC191540	0	42	0		TC183640	0	0	3		DN818187	6	7	0		DW478238	8	0	10		TC184385	0	5	6
TC226080	504	347	315		CO125602	11	0	8		DT051124	4	0	0		TC217940	0	42	0		TC198186	0	0	3		FL577708	6	8	0		TC182227	8	0	10		TC228896	0	5	6
BE054066	503	407	531		TC228687	11	0	8		TC181189	4	0	0		TC194896	0	42	0		TC197577	0	0	3		TC192383	6	8	0		TC209869	8	0	10		DT457636	0	5	6
TC190720	503	332	398		TC200681	11	0	9		ES824696	4	0	0		TC209333	0	42	0		AI729150	0	0	3		BM359987	6	8	0		BQ402410	8	0	11		CO089333	0	5	6
DW229711	502	212	848		TC181313	11	0	9		TC215547	4	0	0		TC210129	0	42	0		BE054303	0	0	3		DW233811	6	8	0		TC212462	8	0	11		TC209921	0	5	6
ES790569	500	335	454		BE052172	11	0	9		TC203741	4	0	0		DR461601	0	42	0		FL577252	0	0	3		TC202316	6	8	0		DW236712	8	0	12		DT458249	0	5	6
EV493994	500	257	336		CO115064	11	0	9		TC190086	4	0	0		TC221181	0	42	0		TC186064	0	0	3		TC229290	6	9	0		TC202721	8	0	12		TC205568	0	5	6
TC227862	497	399	599		TC190724	11	0	10		TC225570	4	0	0		TC194583	0	42	0		TC222467	0	0	3		TC200101	6	9	0		CO069848	8	0	12		TC183307	0	5	6
TC189211	497	246	446		DW488545	11	0	13		TC228839	4	0	0		BF272132	0	42	0		TC215566	0	0	3		ES827240	6	9	0		DT052486	8	0	13		TC227018	0	5	6
TC214538	495	215	356		TC184120	11	0	13		CO112297	4	0	0		TC190310	0	42	0		TC215760	0	0	3		TC185684	6	9	0		DT467884	8	0	16		EX169813	0	5	6
TC202481	493	416	335		ES798216	11	0	14		DT052163	4	0	0		TC186986	0	42	0		DW501360	0	0	3		TC189841	6	10	0		TC181337	8	0	20		EX169466	0	5	6
TC181037	492	414	392		TC195323	11	0	14		TC222869	4	0	0		TC189011	0	42	0		DW231523	0	0	3		CO105406	6	10	0		DW225753	8	0	21		TC180731	0	5	6
TC222152	491	266	499		TC189855	11	0	16		CO128078	4	0	0		EV486740	0	42	0		TC187154	0	0	3		TC218879	6	11	0		TC198072	8	0	25		ES835989	0	5	6
TC192224	491	583	195		TC222023	11	0	19		TC210132	4	0	0		TC201851	0	42	0		CA993777	0	0	3		TC194673	6	11	0		TC200043	8	0	27		CO499674	0	5	6
EV498312	489	365	703		DW505397	11	0	23		CO078020	4	0	0		ES792537	0	42	0		TC179984	0	0	3		ES813254	6	12	0		TC202876	8	0	37		TC188826	0	5	6
TC192974	488	460	324		TC203553	10	21	0		TC179911	4	0	0		ES835389	0	42	0		TC196051	0	0	3		TC211275	6	12	0		TC180628	7	0	2		TC197116	0	6	6
TC221527	487	414	1369		TC209419	10	19	0		TC190010	4	0	0		TC184382	0	41	0		TC218221	0	0	3		ES813446	6	12	0		BG441515	7	0	2		TC180863	0	6	6
TC199328	487	252	434		TC222106	10	16	0		DR460582	4	0	0		TC180990	0	41	0		TC195869	0	0	3		TC182901	6	12	0		TC191092	7	0	2		TC214149	0	6	6
TC197782	486	221	1231		DN816862	10	12	0		TC190701	4	0	0		TC183333	0	41	0		TC182576	0	0	3		DW497355	6	13	0		TC216995	7	0	2		DT466729	0	6	6
TC179999	486	305	390		TC226331	10	11	0		DW497191	4	0	0		TC226953	0	41	0		TC193436	0	0	3		TC184480	6	13	0		DR455897	7	0	2		TC206593	0	6	6
BM358252	486	290	316		DW502022	10	11	0		TC214963	4	0	0		TC182644	0	41	0		TC199937	0	0	3		TC210746	6	14	0		CO103497	7	0	2		TC221726	0	6	6
TC199636	485	199	178		TC209877	10	10	0		DT460718	4	0	0		ES827771	0	41	0		TC222491	0	0	3		DW516462	6	15	0		DT049934	7	0	2		TC185452	0	6	6
TC200265	484	700	1087		CO103625	10	9	0		TC214561	4	0	0		TC194814	0	41	0		BE055862	0	0	3		DW507812	6	16	0		DT049252	7	0	2		ES807159	0	6	6
ES822655	483	314	693		ES817388	10	9	0		TC185097	4	0	0		TC205433	0	41	0		CO125257	0	0	3		TC184826	6	17	0		TC224949	7	0	2		TC225738	0	7	6
TC197596	481	269	541		TC226280	10	8	0		CO085272	4	0	0		BQ402265	0	41	0		BQ409497	0	0	3		ES838170	6	18	0		DW498755	7	0	2		TC208928	0	7	6
TC220227	481	206	159		FL576821	10	7	0		ES825095	4	0	0		TC227377	0	41	0		EX170253	0	0	3		CO097098	6	18	0		TC219559	7	0	2		TC205419	0	7	6
TC217001	480	333	419		TC208941	10	7	0		TC201485	4	0	0		TC218012	0	41	0		TC197533	0	0	3		TC209005	6	18	0		TC204065	7	0	2		DW236702	0	8	6
TC191286	478	177	716		TC213958	10	6	0		ES809996	4	0	0		DW505344	0	41	0		CO119585	0	0	3		EV494422	6	19	0		TC210605	7	0	2		TC221580	0	8	6
DW511047	477	296	584		TC221499	10	6	0		TC193097	4	0	0		TC215373	0	41	0		TC200212	0	0	3		CO128532	6	21	0		TC207717	7	0	2		TC188459	0	8	6
TC182759	477	240	583		TC209466	10	5	0		DW234822	4	0	0		TC185505	0	41	0		TC210664	0	0	3		TC190803	6	21	0		DW243614	7	0	2		TC200411	0	9	6
TC224144	475	369	771		DW226585	10	4	0		CO496802	4	0	0		TC184515	0	41	0		CO112676	0	0	3		TC214998	6	22	0		TC184619	7	0	2		DR463926	0	9	6
TC190811	475	585	230		CK640433	10	4	0		TC181015	4	0	0		TC216888	0	41	0		TC223762	0	0	3		TC222830	6	31	0		TC194765	7	0	2		TC208722	0	9	6
TC182968	475	298	175		EX168407	10	3	0		ES851766	4	0	0		TC202807	0	41	0		CO092189	0	0	3		TC181846	6	31	0		TC207961	7	0	2		TC214826	0	9	6
TC201564	474	252	492		TC183772	10	3	0		CO092705	4	0	0		EV484033	0	41	0		TC188342	0	0	3		TC192714	6	32	0		TC206646	7	0	2		TC189781	0	11	6
TC222286	474	170	432		TC180211	10	3	0		ES832235	4	0	0		DW226447	0	41	0		EV485061	0	0	3		DR455798	6	33	0		EV491814	7	0	2		TC219208	0	11	6
DW235139	474	243	322		DT049811	10	3	0		TC186657	4	0	0		TC194494	0	41	0		CO493262	0	0	3		TC203441	6	42	0		TC184008	7	0	2		TC215992	0	12	6
TC200012	474	220	212		TC194731	10	2	0		TC185287	4	0	0		CO096944	0	41	0		TC208971	0	0	3		TC211417	6	43	0		TC200119	7	0	3		CO091985	0	12	6
TC197345	473	65	86		TC208125	10	2	0		TC191718	4	0	0		TC229127	0	41	0		TC209998	0	0	3		TC195653	6	43	0		CO116166	7	0	3		TC184529	0	12	6
TC222022	472	324	805		ES821250	10	0	0		TC193796	4	0	0		CO075115	0	41	0		TC204224	0	0	3		CO092850	6	46	0		FL577208	7	0	3		TC217400	0	12	6
TC182279	472	167	424		TC216847	10	0	0		BQ415902	4	0	0		ES849804	0	41	0		TC213829	0	0	3		TC227565	6	47	0		DW516545	7	0	3		TC221954	0	13	6
TC223675	471	237	341		ES834723	10	0	0		BG446125	4	0	0		TC182251	0	41	0		TC221403	0	0	3		TC187240	6	52	0		FL577006	7	0	3		TC226780	0	13	6
TC179948	471	183	231		TC220332	10	0	0		TC191031	4	0	0		CO498321	0	41	0		CO131312	0	0	3		CO079369	6	52	0		TC221755	7	0	3		TC195534	0	14	6
TC213491	470	233	467		ES818849	10	0	0		FL577472	4	0	0		TC207772	0	40	0		TC195038	0	0	3		ES843917	6	58	0		CA993875	7	0	3		TC214252	0	15	6
TC227776	469	997	6508		ES800463	10	0	0		TC209892	4	0	0		CO103104	0	40	0		ES823403	0	0	3		TC226245	6	82	0		CO495641	7	0	3		TC203969	0	15	6
TC209568	469	357	260		TC203443	10	0	0		DW501389	4	0	0		TC209663	0	40	0		TC226652	0	0	3		ES835640	6	89	0		TC195796	7	0	3		TC229381	0	16	6
AW187369	469	51	55		TC219905	10	0	0		TC229425	4	0	0		TC222892	0	40	0		TC187339	0	0	3		TC199840	6	106	0		TC222557	7	0	3		TC197686	0	16	6
TC195183	468	271	301		TC200410	10	0	0		FL577085	4	0	0		TC187067	0	40	0		CO126558	0	0	3		TC217309	6	113	0		TC220235	7	0	3		TC215074	0	17	6
TC200991	467	292	744		EE592973	10	0	0		TC205813	4	0	0		ES846839	0	40	0		TC204296	0	0	3		DT469062	6	122	0		CO123188	7	0	3		TC214673	0	23	6
TC187103	467	486	440		TC196969	10	0	0		TC199057	4	0	0		ES813140	0	40	0		CO115120	0	0	3		EX171536	6	140	0		TC227698	7	0	3		TC197149	0	23	6
TC181227	467	383	298		TC197295	10	0	0		ES814416	4	0	0		TC208474	0	40	0		TC194207	0	0	3		TC195125	5	2	0		DR463709	7	0	3		ES833307	0	26	6
TC222517	465	412	1043		TC224022	10	0	0		CO128870	4	0	0		TC220444	0	40	0		DR455549	0	0	3		TC197102	5	2	0		TC205718	7	0	3		TC180283	0	26	6
TC179665	465	304	563		EE592903	10	0	0		TC182920	4	0	0		TC190470	0	40	0		TC197066	0	0	3		BQ411373	5	2	0		TC226056	7	0	3		TC183156	0	28	6
TC205168	465	282	345		TC182011	10	0	2		DN802982	4	0	0		DR463628	0	40	0		DW508057	0	0	3		TC183831	5	2	0		TC183379	7	0	3		ES798741	0	30	6
TC196864	465	157	297		TC218047	10	0	2		TC209409	4	0	0		ES800744	0	40	0		DT464994	0	0	3		DR460788	5	2	0		TC201002	7	0	3		TC203293	0	30	6
TC181782	464	225	524		TC216072	10	0	2		CO109201	4	0	0		TC218430	0	40	0		CO105776	0	0	3		TC195816	5	2	0		TC229673	7	0	3		DR459584	0	31	6
TC196130	464	220	399		TC201948	10	0	2		CO096446	4	0	0		TC216710	0	40	0		CO111119	0	0	3		ES834470	5	2	0		FG548136	7	0	3		TC205951	0	32	6
BF270289	464	79	20		TC219854	10	0	2		DW239571	4	0	0		CO102477	0	40	0		TC206345	0	0	3		DR459499	5	2	0		ES849527	7	0	3		ES842361	0	33	6
TC205148	463	272	330		BQ411505	10	0	2		CO069436	4	0	0		ES821919	0	40	0		TC219429	0	0	3		TC192996	5	2	0		TC222420	7	0	3		ES800474	0	34	6
TC213270	461	381	665		DW226650	10	0	2		TC187869	4	0	0		TC215562	0	40	0		TC227506	0	0	3		DW511750	5	2	0		TC180845	7	0	4		TC199091	0	34	6
ES846872	461	421	626		TC199291	10	0	3		TC196940	4	0	0		TC188870	0	39	0		TC210209	0	0	3		DT051517	5	2	0		TC198282	7	0	4		TC203166	0	35	6
TC191943	461	149	228		ES832085	10	0	4		DW492755	4	0	0		ES832462	0	39	0		DW520601	0	0	3		DT457672	5	2	0		DN827288	7	0	4		TC220308	0	36	6
EX164406	460	308	364		BQ411475	10	0	4		TC204677	4	0	0		BQ404969	0	39	0		TC196521	0	0	3		TC183010	5	2	0		TC216685	7	0	4		TC204492	0	37	6
TC208983	460	310	340		TC180177	10	0	4		TC199419	4	0	0		TC216827	0	39	0		TC226329	0	0	3		TC189824	5	2	0		ES837675	7	0	4		ES839964	0	38	6
TC207060	459	258	462		TC180813	10	0	4		TC220068	4	0	0		EV497314	0	39	0		DW230999	0	0	3		TC184081	5	2	0		TC224325	7	0	4		TC218712	0	44	6
ES837376	458	188	355		TC201336	10	0	4		TC218722	4	0	0		TC204703	0	39	0		TC205402	0	0	3		TC224973	5	2	0		TC198443	7	0	4		TC192215	0	46	6
TC188647	458	9	12		BF273934	10	0	5		DT047931	4	0	0		TC219782	0	39	0		CO085997	0	0	3		TC217308	5	2	0		DR453439	7	0	4		TC216545	0	52	6
TC190084	456	186	255		TC191532	10	0	5		TC206017	4	0	0		CO122015	0	39	0		TC217350	0	0	3		TC186205	5	2	0		TC180286	7	0	4		TC188511	0	58	6
EX172439	456	219	245		DW520620	10	0	5		TC201989	4	0	0		ES834383	0	39	0		FG548218	0	0	3		TC201973	5	2	0		TC225868	7	0	4		TC218827	0	65	6
TC225434	455	121	220		TC184559	10	0	6		TC204192	4	0	0		TC190986	0	39	0		TC213715	0	0	3		TC200678	5	2	0		TC181564	7	0	4		TC189353	0	75	6
TC204557	454	335	319		DW230163	10	0	6		DW517146	4	0	0		TC196708	0	39	0		DW510811	0	0	3		TC228441	5	2	0		TC199367	7	0	4		TC192065	0	77	6
TC207143	454	346	305		TC181251	10	0	7		CO123233	4	0	0		TC198350	0	39	0		TC225245	0	0	3		TC190909	5	2	0		DT461386	7	0	4		TC226094	0	81	6
TC191197	454	395	273		DT463633	10	0	7		CO113094	4	0	0		TC186875	0	39	0		TC222177	0	0	3		CO079568	5	2	0		FL577319	7	0	4		TC218866	0	82	6
TC188319	454	71	117		TC203610	10	0	7		DT464318	4	0	0		TC184544	0	39	0		TC217194	0	0	3		TC229095	5	2	0		TC211970	7	0	4		CO493074	0	84	6
TC192601	453	216	491		TC213117	10	0	7		TC217687	4	0	0		CO114858	0	39	0		DW511713	0	0	3		TC183002	5	2	0		TC204597	7	0	4		TC202120	0	94	6
TC188708	452	509	412		TC200611	10	0	7		CO078835	4	0	0		TC190745	0	39	0		TC181913	0	0	3		TC185357	5	2	0		TC196387	7	0	4		TC204327	0	96	6
ES834198	451	159	68		TC193832	10	0	7		TC199058	3	0	0		TC208954	0	39	0		TC204969	0	0	3		TC219277	5	2	0		TC221287	7	0	4		TC181457	0	111	6
TC224176	451	97	64		TC193896	10	0	7		TC206779	3	0	0		TC205939	0	39	0		TC201625	0	0	3		TC181185	5	2	0		CO496947	7	0	5		CO108273	0	164	6
TC224426	450	174	281		TC213307	10	0	7		TC184929	3	0	0		TC200435	0	39	0		ES830221	0	0	3		TC209407	5	2	0		DW232418	7	0	5		TC215268	0	174	6
TC226801	449	162	339		TC188058	10	0	7		CO091811	3	0	0		DR458122	0	39	0		TC198401	0	0	3		TC215362	5	2	0		ES795192	7	0	5		ES819316	0	2	5
ES831956	449	138	92		CO096088	10	0	8		TC186072	3	0	0		TC191676	0	39	0		ES794344	0	0	3		TC216220	5	2	0		DW242427	7	0	5		ES791901	0	2	5
TC186724	446	199	779		BG442305	10	0	8		TC219042	3	0	0		ES828222	0	39	0		TC215680	0	0	3		CA992766	5	2	0		ES802105	7	0	5		TC223288	0	2	5
TC200439	446	689	553		TC214838	10	0	8		CO080068	3	0	0		TC208900	0	39	0		TC216187	0	0	3		BQ402134	5	2	0		TC223020	7	0	5		DT052647	0	2	5
TC216821	444	369	480		DW498317	10	0	10		TC199586	3	0	0		TC226573	0	39	0		ES824808	0	0	3		TC196792	5	2	0		TC216399	7	0	5		CO108060	0	2	5
TC228694	444	229	379		TC224012	10	0	10		TC207923	3	0	0		TC182194	0	39	0		TC228486	0	0	3		TC223884	5	2	0		TC205111	7	0	5		TC219875	0	2	5
TC203114	443	423	979		BQ403094	10	0	10		TC204743	3	0	0		EX169968	0	39	0		CO121862	0	0	3		TC212990	5	2	0		TC203689	7	0	5		TC203874	0	2	5
TC193889	443	220	385		DW480302	10	0	11		TC225317	3	0	0		ES843393	0	39	0		TC220213	0	0	3		CO126911	5	3	0		TC183581	7	0	5		TC219697	0	2	5
TC207616	442	198	317		TC199186	10	0	11		TC227412	3	0	0		TC218785	0	38	0		TC224333	0	0	3		AI055091	5	3	0		TC225561	7	0	5		TC197824	0	2	5
TC206675	442	99	230		TC201840	10	0	11		TC184010	3	0	0		TC196689	0	38	0		TC185467	0	0	3		TC212121	5	3	0		TC196667	7	0	5		TC184546	0	2	5
TC185366	442	195	168		TC206357	10	0	11		DR454371	3	0	0		TC202759	0	38	0		TC194282	0	0	3		ES824094	5	3	0		TC213671	7	0	5		CA992663	0	2	5
DW234374	441	403	194		TC194808	10	0	12		TC223114	3	0	0		TC179699	0	38	0		DW519451	0	0	3		TC214597	5	3	0		TC198525	7	0	5		DT468794	0	2	5
TC224564	439	357	822		TC187365	10	0	13		FL577594	3	0	0		ES823683	0	38	0		TC193163	0	0	3		TC187584	5	3	0		CO093274	7	0	6		EV497290	0	2	5
TC183300	438	401	428		DW512368	10	0	13		TC203142	3	0	0		TC207631	0	38	0		DN818106	0	0	3		DW496587	5	3	0		TC189061	7	0	6		TC216571	0	2	5
ES806216	438	123	116		BG446032	10	0	13		ES810991	3	0	0		TC197100	0	38	0		TC203384	0	0	3		CO499127	5	3	0		TC212850	7	0	6		DW519857	0	2	5
TC197773	437	297	308		DW499752	10	0	18		DW492418	3	0	0		ES841346	0	38	0		ES790620	0	0	3		TC223164	5	3	0		TC180219	7	0	6		TC215424	0	2	5
TC188082	436	337	556		TC223940	10	0	19		DN801614	3	0	0		TC182422	0	38	0		TC186845	0	0	3		TC181397	5	3	0		TC184712	7	0	6		DW509241	0	2	5
TC192854	436	260	436		TC201728	10	0	28		TC188638	3	0	0		EX171438	0	38	0		TC196354	0	0	3		AI054972	5	3	0		TC196652	7	0	6		DW240864	0	2	5
TC192003	436	244	194		TC180077	9	149	0		TC202956	3	0	0		TC198111	0	38	0		TC199838	0	0	3		ES815847	5	3	0		TC212505	7	0	6		CO121524	0	2	5
TC180838	436	157	184		TC193610	9	73	0		TC205517	3	0	0		DW233160	0	38	0		DN816844	0	0	3		TC205342	5	3	0		DW224602	7	0	6		TC198755	0	2	5
TC202292	436	105	174		ES836482	9	22	0		TC227873	3	0	0		TC188605	0	38	0		TC182449	0	0	3		TC218714	5	3	0		TC214824	7	0	7		TC205146	0	2	5
DW505922	435	199	814		CO073062	9	22	0		TC201554	3	0	0		TC199290	0	38	0		TC215902	0	0	3		TC190662	5	3	0		TC200817	7	0	7		TC226391	0	2	5
EV496295	435	321	550		TC226763	9	18	0		TC226300	3	0	0		CO106242	0	38	0		TC210220	0	0	3		TC191167	5	3	0		TC208759	7	0	7		TC197704	0	2	5
TC204476	435	398	486		TC187785	9	18	0		TC184340	3	0	0		DW481638	0	38	0		TC192965	0	0	3		TC218407	5	3	0		CO086021	7	0	7		TC210337	0	2	5
TC217858	435	210	414		TC184386	9	14	0		DT461247	3	0	0		CO117524	0	38	0		TC194066	0	0	3		AJ513334	5	3	0		ES833709	7	0	7		TC187634	0	2	5
DW234589	434	323	665		TC194678	9	13	0		TC211965	3	0	0		TC196624	0	38	0		BM360518	0	0	3		TC199722	5	3	0		TC180729	7	0	7		TC229602	0	2	5
TC185596	434	563	641		TC198439	9	12	0		TC198791	3	0	0		TC185593	0	38	0		TC187780	0	0	3		TC194022	5	3	0		AJ513707	7	0	8		CO103633	0	2	5
TC218867	434	137	324		TC225322	9	10	0		CO107255	3	0	0		ES804182	0	38	0		TC211955	0	0	3		TC207246	5	3	0		TC211635	7	0	8		TC209093	0	2	5
TC190428	434	132	268		TC222226	9	10	0		TC227949	3	0	0		TC196865	0	38	0		TC222477	0	0	3		ES806249	5	3	0		TC182708	7	0	8		ES811699	0	2	5
TC224487	434	50	49		TC217359	9	10	0		TC196336	3	0	0		TC202990	0	38	0		TC194179	0	0	3		DW487400	5	3	0		DW500918	7	0	8		TC201827	0	2	5
TC181885	433	681	586		TC201753	9	9	0		DT466215	3	0	0		TC219933	0	38	0		TC223550	0	0	3		TC219089	5	4	0		TC198830	7	0	8		BG440255	0	2	5
TC228050	432	328	511		TC189246	9	9	0		TC192017	3	0	0		TC195642	0	38	0		BQ409358	0	0	3		TC223908	5	4	0		TC223513	7	0	8		TC205725	0	2	5
TC206546	432	219	362		DW504754	9	8	0		TC197835	3	0	0		ES844716	0	38	0		ES796717	0	0	3		TC184017	5	4	0		TC227968	7	0	8		TC219986	0	2	5
TC196844	431	621	351		DW519134	9	8	0		TC206269	3	0	0		AI054455	0	38	0		TC227662	0	0	3		TC186774	5	4	0		TC229672	7	0	9		DW520516	0	3	5
TC204887	431	24	32		TC198290	9	7	0		TC183870	3	0	0		TC183726	0	37	0		TC180624	0	0	3		TC229380	5	4	0		DW241874	7	0	9		TC193224	0	3	5
TC208773	430	299	474		DW234922	9	6	0		TC225151	3	0	0		DR461447	0	37	0		TC203844	0	0	3		CO109974	5	4	0		TC204050	7	0	9		TC196511	0	3	5
BE054859	429	277	491		DW230951	9	6	0		TC214754	3	0	0		TC185800	0	37	0		TC194831	0	0	3		TC216739	5	4	0		CO124381	7	0	9		DN804114	0	3	5
TC195736	429	245	136		TC228978	9	5	0		ES839848	3	0	0		TC227156	0	37	0		ES798274	0	0	3		TC212401	5	4	0		TC193710	7	0	10		TC205782	0	3	5
TC198319	428	260	460		TC215932	9	5	0		BM360003	3	0	0		BM360604	0	37	0		DT464675	0	0	3		TC207022	5	4	0		CO117351	7	0	10		TC221492	0	3	5
TC213859	428	384	285		ES815569	9	5	0		TC195986	3	0	0		TC184793	0	37	0		CO128034	0	0	3		TC191021	5	4	0		TC185334	7	0	10		TC213094	0	3	5
TC217562	426	332	504		TC198472	9	5	0		TC221252	3	0	0		TC213278	0	37	0		TC194682	0	0	3		TC228889	5	4	0		TC202045	7	0	10		TC213355	0	3	5
EX168122	426	137	351		TC186884	9	5	0		TC223800	3	0	0		TC193452	0	37	0		TC207262	0	0	3		TC194140	5	4	0		DW234465	7	0	10		BF274961	0	4	5
TC200852	426	578	194		TC204256	9	5	0		TC220591	3	0	0		TC189878	0	37	0		TC209897	0	0	3		TC202136	5	4	0		TC218677	7	0	11		DW520154	0	4	5
TC208787	426	285	153		DW500803	9	4	0		CO118589	3	0	0		TC211087	0	37	0		ES849052	0	0	3		TC216112	5	4	0		TC190927	7	0	13		TC220735	0	4	5
TC214078	425	362	609		TC197246	9	4	0		CA994169	3	0	0		TC192759	0	37	0		TC201829	0	0	3		DN758755	5	4	0		DW519582	7	0	13		TC199181	0	4	5
TC219246	424	197	523		TC215331	9	4	0		TC204856	3	0	0		ES814369	0	37	0		TC227068	0	0	3		TC180222	5	4	0		TC191579	7	0	14		EV486724	0	4	5
TC191096	424	755	451		TC185083	9	4	0		TC191625	3	0	0		TC201791	0	37	0		EX163931	0	0	3		DW499206	5	4	0		TC220520	7	0	14		TC229006	0	4	5
TC202251	424	320	333		ES826993	9	4	0		TC211923	3	0	0		TC188202	0	37	0		CO092298	0	0	3		TC206240	5	4	0		DW501110	7	0	15		TC193308	0	4	5
TC200382	424	128	203		TC184324	9	3	0		DR456969	3	0	0		TC202015	0	37	0		TC217756	0	0	3		DT468189	5	5	0		TC192103	7	0	15		DW496880	0	5	5
TC205308	424	79	154		TC208333	9	2	0		TC216942	3	0	0		TC206848	0	37	0		TC200558	0	0	3		TC200243	5	5	0		BQ414052	7	0	17		TC220275	0	5	5
TC215002	423	203	408		TC191173	9	2	0		TC228500	3	0	0		ES846293	0	37	0		CO124677	0	0	3		ES802863	5	5	0		CO119897	7	0	19		DW239989	0	5	5
TC219273	423	214	295		TC179690	9	2	0		CO125446	3	0	0		TC203083	0	37	0		CO120249	0	0	3		TC215296	5	5	0		TC227944	7	0	28		ES815688	0	5	5
TC210073	423	114	142		TC215012	9	2	0		EE592416	3	0	0		TC213561	0	37	0		TC197396	0	0	3		TC205000	5	5	0		TC212382	6	0	2		TC227671	0	5	5
TC202638	420	501	642		DW234903	9	2	0		TC224138	3	0	0		ES851244	0	37	0		TC220065	0	0	3		TC223968	5	5	0		EX169850	6	0	2		TC214312	0	5	5
ES830573	420	184	599		CO126010	9	2	0		DT053585	3	0	0		TC183572	0	37	0		TC197553	0	0	3		TC203159	5	5	0		DN827630	6	0	2		TC193498	0	5	5
TC196916	420	326	551		TC202770	9	2	0		TC197692	3	0	0		TC226683	0	37	0		TC222893	0	0	3		TC207339	5	5	0		TC212137	6	0	2		TC213095	0	6	5
DW505927	420	327	311		TC220648	9	2	0		DW489207	3	0	0		ES814967	0	37	0		BF268486	0	0	3		TC218169	5	5	0		DT052973	6	0	2		AI727829	0	6	5
TC207549	420	59	239		TC226310	9	2	0		TC223583	3	0	0		TC225619	0	36	0		ES843099	0	0	3		TC180797	5	5	0		TC210484	6	0	2		DT466739	0	6	5
TC223715	419	309	544		DT462103	9	0	0		TC198978	3	0	0		TC216921	0	36	0		TC187534	0	0	3		TC197354	5	5	0		TC186353	6	0	2		TC210915	0	6	5
TC197156	419	268	375		TC201519	9	0	0		TC180455	3	0	0		ES815443	0	36	0		TC195031	0	0	3		TC194645	5	5	0		ES795481	6	0	2		DN802062	0	6	5
TC209399	418	239	365		DW516144	9	0	0		TC186731	3	0	0		TC208457	0	36	0		ES823584	0	0	3		TC183284	5	5	0		TC225706	6	0	2		ES837932	0	6	5
TC179697	418	256	185		CO117592	9	0	0		DW230936	3	0	0		EX164686	0	36	0		TC222146	0	0	3		CO095307	5	5	0		TC227135	6	0	2		CO116628	0	6	5
TC190088	417	179	337		TC195747	9	0	0		TC224424	3	0	0		TC213699	0	36	0		TC215098	0	0	3		TC211689	5	5	0		DW225614	6	0	2		CO098211	0	6	5
TC195518	417	49	100		TC185495	9	0	0		CO096242	3	0	0		TC189532	0	36	0		TC224240	0	0	3		DW481055	5	5	0		TC181556	6	0	2		DW227755	0	6	5
TC223173	416	1684	4716		DW511491	9	0	0		DT460241	3	0	0		TC219218	0	36	0		TC197413	0	0	3		FL577334	5	5	0		TC203063	6	0	2		TC227362	0	6	5
TC187384	416	160	852		TC193283	9	0	0		TC222223	3	0	0		TC217263	0	36	0		BG443781	0	0	3		CO117387	5	5	0		FL577710	6	0	2		TC215111	0	7	5
TC195297	416	309	578		TC189083	9	0	0		TC223763	3	0	0		TC205491	0	36	0		TC193625	0	0	3		CO128645	5	6	0		DT049503	6	0	2		CO102633	0	7	5
TC219722	415	5701	15855		TC220408	9	0	0		TC181824	3	0	0		TC219397	0	36	0		DW510998	0	0	3		TC222817	5	6	0		TC223323	6	0	2		TC216329	0	7	5
TC191073	415	221	542		DR457497	9	0	0		TC208341	3	0	0		BQ407215	0	36	0		DW519424	0	0	3		TC200555	5	6	0		TC217913	6	0	2		TC218731	0	7	5
DW509352	415	228	539		TC197825	9	0	0		AI728850	3	0	0		ES796558	0	36	0		TC180091	0	0	3		TC226065	5	6	0		TC185430	6	0	2		TC188486	0	7	5
BG439870	414	248	456		TC181952	9	0	0		TC198621	3	0	0		BQ402750	0	36	0		DR457441	0	0	3		DT463598	5	6	0		TC184171	6	0	2		TC199329	0	7	5
TC188579	414	152	380		TC189766	9	0	0		AI728640	3	0	0		TC184130	0	36	0		TC191737	0	0	3		TC223174	5	6	0		DW226041	6	0	2		DT048467	0	7	5
TC201281	414	785	185		DR454604	9	0	0		TC189389	3	0	0		TC213093	0	36	0		TC185881	0	0	3		TC212299	5	6	0		TC185637	6	0	2		TC215197	0	8	5
ES803163	413	179	596		DT465262	9	0	0		TC210894	3	0	0		ES815331	0	36	0		BG439884	0	0	3		TC223262	5	6	0		TC222668	6	0	2		TC205609	0	8	5
TC216213	413	298	290		TC221451	9	0	0		TC218615	3	0	0		TC202043	0	36	0		DT468517	0	0	3		TC198722	5	6	0		TC183859	6	0	2		TC182812	0	8	5
TC222030	412	122	671		CO490710	9	0	0		ES842596	3	0	0		TC219917	0	36	0		EX164438	0	0	3		TC218391	5	6	0		DT048976	6	0	2		TC228667	0	8	5
TC180406	412	416	601		TC218470	9	0	0		TC197424	3	0	0		ES825039	0	36	0		FL576542	0	0	3		TC187382	5	6	0		TC207950	6	0	2		TC192701	0	8	5
BF273155	412	10	17		TC190466	9	0	2		TC196123	3	0	0		TC221159	0	36	0		TC207435	0	0	3		DW506735	5	6	0		TC210900	6	0	2		ES811161	0	8	5
TC217638	411	254	698		TC206708	9	0	2		DV850410	3	0	0		TC229479	0	36	0		DT463865	0	0	3		TC180104	5	6	0		TC223370	6	0	2		TC215036	0	8	5
TC196617	411	382	306		TC209257	9	0	2		DW508410	3	0	0		AI727991	0	36	0		TC226338	0	0	3		TC200720	5	6	0		TC192627	6	0	2		DW513700	0	8	5
TC219537	411	112	292		DT458271	9	0	2		DW234869	3	0	0		ES803124	0	36	0		TC208486	0	0	3		ES823323	5	6	0		CO105344	6	0	2		CO127487	0	9	5
TC196030	411	89	177		DT466150	9	0	2		TC186038	3	0	0		TC214285	0	36	0		BQ415649	0	0	3		TC186509	5	6	0		DW500741	6	0	2		TC215794	0	9	5
TC201263	410	384	453		TC221417	9	0	2		DW239803	3	0	0		DN817448	0	36	0		CO076063	0	0	3		CA993331	5	7	0		TC184196	6	0	2		TC206392	0	9	5
TC183451	409	189	313		TC229564	9	0	2		BQ414070	3	0	0		CO092334	0	36	0		DW227463	0	0	3		DN802207	5	7	0		DT049276	6	0	2		TC188104	0	9	5
TC182124	409	163	174		TC195897	9	0	2		TC180842	3	0	0		TC206565	0	36	0		TC191330	0	0	3		TC198388	5	7	0		TC217394	6	0	2		DW509240	0	10	5
EX163908	408	226	770		CO131362	9	0	2		TC187109	3	0	0		TC218595	0	36	0		TC220913	0	0	3		TC195105	5	7	0		FG548161	6	0	2		TC229610	0	10	5
TC224562	408	471	685		TC201577	9	0	2		DT049122	3	0	0		TC195626	0	36	0		TC184927	0	0	3		ES795276	5	7	0		TC200807	6	0	2		CO104837	0	10	5
TC208082	408	391	494		DR460599	9	0	2		DT047692	3	0	0		EV498992	0	36	0		DW518825	0	0	3		DW238418	5	7	0		TC212583	6	0	2		TC202835	0	10	5
TC200760	408	366	477		TC192336	9	0	2		DW242947	3	0	0		ES847047	0	36	0		TC229483	0	0	3		TC219492	5	8	0		TC211353	6	0	2		EV498508	0	11	5
TC210298	408	168	267		TC194755	9	0	2		FL577607	3	0	0		TC193908	0	36	0		TC198641	0	0	3		DW496622	5	8	0		TC215508	6	0	3		TC217578	0	11	5
TC203929	407	298	808		TC185451	9	0	3		TC227619	3	0	0		CO078590	0	36	0		ES826700	0	0	3		CO076553	5	8	0		TC213074	6	0	3		TC214093	0	11	5
TC179896	407	423	506		TC200504	9	0	3		BQ409926	3	0	0		TC219235	0	36	0		TC206174	0	0	3		TC189815	5	8	0		TC203596	6	0	3		TC183081	0	11	5
EX167282	407	309	297		CO094908	9	0	3		TC188276	3	0	0		ES817872	0	36	0		TC208470	0	0	3		DT468675	5	8	0		DW224350	6	0	3		ES823024	0	12	5
TC199859	407	341	190		TC215365	9	0	3		TC208737	3	0	0		BG444246	0	36	0		TC184937	0	0	3		ES820840	5	8	0		DW234302	6	0	3		TC201240	0	12	5
TC181007	405	381	381		TC190691	9	0	3		ES828300	3	0	0		TC181085	0	36	0		CO116973	0	0	3		DW234863	5	8	0		BQ404753	6	0	3		DR462285	0	12	5
TC222116	405	95	363		TC195236	9	0	3		FL577409	3	0	0		TC184720	0	36	0		TC216912	0	0	3		TC224097	5	8	0		TC184607	6	0	3		TC217002	0	12	5
TC180801	405	246	319		CO097344	9	0	3		TC185727	3	0	0		TC228217	0	35	0		TC224153	0	0	3		CO076397	5	8	0		TC227365	6	0	3		CO130261	0	12	5
DR456860	404	255	496		DW514935	9	0	3		TC227275	3	0	0		ES831079	0	35	0		DW508919	0	0	3		TC190240	5	8	0		TC213338	6	0	3		TC191158	0	12	5
TC210042	404	347	440		TC207760	9	0	4		BQ408335	3	0	0		ES851036	0	35	0		TC216647	0	0	3		TC193826	5	9	0		TC213939	6	0	3		DW498856	0	12	5
TC181304	404	282	412		TC223495	9	0	4		ES801379	3	0	0		TC182076	0	35	0		TC220383	0	0	3		DR455093	5	9	0		DW518931	6	0	3		DW497573	0	14	5
ES814198	404	263	152		TC192620	9	0	4		DR455974	3	0	0		TC197792	0	35	0		TC202014	0	0	3		DT462836	5	9	0		TC182454	6	0	3		EL737999	0	14	5
TC211426	403	139	850		TC183458	9	0	4		TC217245	3	0	0		CO097917	0	35	0		TC228159	0	0	3		TC202329	5	9	0		TC229512	6	0	3		CO132878	0	15	5
TC187893	403	429	529		CO075494	9	0	4		TC189715	3	0	0		TC224953	0	35	0		TC187394	0	0	3		TC220136	5	9	0		TC194857	6	0	3		DR452405	0	15	5
TC220950	402	147	554		TC189006	9	0	4		CO084443	3	0	0		BF279097	0	35	0		TC208988	0	0	3		TC209644	5	9	0		CO087869	6	0	3		TC217322	0	16	5
TC182068	401	305	556		TC222178	9	0	4		TC210872	3	0	0		CO104679	0	35	0		ES803059	0	0	3		TC219284	5	10	0		CA993591	6	0	4		TC218262	0	17	5
TC185663	401	263	453		TC222639	9	0	4		TC188701	3	0	0		TC225742	0	35	0		TC179930	0	0	3		CO125090	5	10	0		TC213223	6	0	4		BG444112	0	17	5
TC203810	401	196	404		TC218621	9	0	4		TC211271	3	0	0		TC182985	0	35	0		ES831924	0	0	3		TC200521	5	10	0		TC184026	6	0	4		TC182839	0	18	5
TC198153	401	181	368		DW477914	9	0	4		TC209394	3	0	0		TC185825	0	35	0		CA993378	0	0	3		EV498872	5	10	0		TC203606	6	0	4		EV495286	0	18	5
TC197197	400	127	288		TC215196	9	0	4		TC195992	3	0	0		ES847915	0	35	0		ES840673	0	0	3		TC214359	5	11	0		CO090016	6	0	4		TC228265	0	18	5
EX170374	400	195	173		TC188181	9	0	5		TC187447	3	0	0		TC203032	0	35	0		FG548017	0	0	3		DR459075	5	11	0		ES808539	6	0	4		DW514558	0	20	5
TC184089	399	208	454		DT049552	9	0	5		ES823994	3	0	0		TC181078	0	35	0		DW509693	0	0	3		TC212336	5	11	0		DR462819	6	0	4		CO120192	0	21	5
TC224239	399	318	383		TC187163	9	0	5		ES822362	3	0	0		AI054872	0	35	0		DT050304	0	0	3		CO086676	5	12	0		DT460976	6	0	4		TC224165	0	21	5
TC190931	399	289	205		TC181135	9	0	5		TC180422	3	0	0		TC225735	0	35	0		BM358268	0	0	3		BE052368	5	12	0		ES822893	6	0	4		TC183533	0	21	5
TC205707	398	219	338		BQ410091	9	0	5		TC189642	3	0	0		DN827858	0	35	0		DR459262	0	0	3		TC226693	5	12	0		CO099508	6	0	4		TC228551	0	23	5
TC224334	397	159	827		CD486375	9	0	6		CO097279	3	0	0		ES793322	0	35	0		DT052713	0	0	3		TC197602	5	12	0		BF275834	6	0	4		TC202426	0	23	5
TC198018	397	514	681		DT048118	9	0	6		TC204530	3	0	0		TC227172	0	35	0		TC219307	0	0	3		ES832853	5	13	0		CO079192	6	0	4		BG441035	0	23	5
TC188955	397	221	335		TC202421	9	0	6		BQ414516	3	0	0		TC182519	0	35	0		TC190267	0	0	3		TC224731	5	13	0		TC207359	6	0	4		CO116917	0	24	5
TC216323	397	147	233		TC224507	9	0	7		AI055169	3	0	0		TC201763	0	35	0		TC183221	0	0	3		TC194497	5	13	0		TC189787	6	0	4		DT461531	0	25	5
ES791983	396	412	1164		BQ411378	9	0	7		TC208658	3	0	0		ES794757	0	35	0		EX166780	0	0	3		TC219716	5	13	0		TC185714	6	0	4		TC221723	0	25	5
TC191688	396	318	653		TC202785	9	0	7		TC199216	3	0	0		AI731519	0	35	0		TC190759	0	0	3		TC190135	5	14	0		TC188365	6	0	4		TC188013	0	27	5
TC227487	396	233	398		TC198599	9	0	7		CO110749	3	0	0		TC184114	0	35	0		DT466651	0	0	3		TC226105	5	14	0		TC210799	6	0	4		TC205871	0	29	5
TC212270	396	202	342		ES801890	9	0	7		TC208820	3	0	0		TC204054	0	35	0		DN759981	0	0	3		TC199785	5	15	0		TC195637	6	0	5		CO099189	0	33	5
TC188232	396	254	294		CD486111	9	0	7		TC224335	3	0	0		TC199851	0	35	0		TC228506	0	0	3		ES802664	5	15	0		TC206373	6	0	5		TC187859	0	35	5
TC179687	394	393	530		TC224845	9	0	7		CO085509	3	0	0		TC189245	0	35	0		TC223717	0	0	3		TC202408	5	16	0		TC209781	6	0	5		ES798335	0	35	5
TC218445	394	424	482		TC193615	9	0	8		TC186495	3	0	0		TC203390	0	35	0		DN799979	0	0	3		EX170984	5	16	0		BQ415662	6	0	5		TC229182	0	37	5
TC204056	394	516	433		TC188424	9	0	8		TC206360	3	0	0		ES800653	0	35	0		DW484955	0	0	3		TC179856	5	17	0		ES830253	6	0	5		DR463407	0	37	5
TC190073	394	209	408		TC229052	9	0	8		CA994071	3	0	0		DW232902	0	35	0		TC185058	0	0	3		CO114066	5	18	0		ES838473	6	0	5		ES831435	0	39	5
TC186366	394	81	192		FL576443	9	0	8		ES837531	3	0	0		TC179636	0	35	0		TC184847	0	0	3		TC196151	5	18	0		CO495755	6	0	5		TC196324	0	39	5
TC207240	394	84	76		DN779495	9	0	9		TC201608	3	0	0		EV495925	0	35	0		TC187966	0	0	3		TC227748	5	18	0		ES833880	6	0	5		TC183701	0	39	5
TC199631	393	108	209		TC201001	9	0	10		EX168587	3	0	0		TC210918	0	35	0		TC194384	0	0	3		ES821547	5	19	0		TC184140	6	0	5		TC199442	0	41	5
TC222566	393	83	156		TC194403	9	0	10		TC211735	3	0	0		EV482088	0	35	0		ES816161	0	0	3		ES830099	5	19	0		TC218816	6	0	5		CO090790	0	41	5
TC186050	392	556	1037		TC226511	9	0	10		ES809880	3	0	0		TC214111	0	35	0		TC225080	0	0	3		ES826513	5	19	0		ES846880	6	0	5		TC210684	0	42	5
DW240083	392	140	183		TC219058	9	0	11		DT050990	3	0	0		TC222559	0	35	0		TC214198	0	0	3		CO085781	5	20	0		TC221635	6	0	5		TC185061	0	42	5
TC181365	391	175	396		TC221747	9	0	11		TC227252	3	0	0		TC207970	0	35	0		CO097124	0	0	3		ES815167	5	21	0		TC208328	6	0	5		ES834085	0	43	5
DW504048	391	5	34		TC206334	9	0	12		BM358315	3	0	0		TC223702	0	35	0		TC188184	0	0	3		CO107756	5	21	0		DR458995	6	0	5		TC187637	0	44	5
TC210384	390	155	408		TC188518	9	0	12		TC186165	3	0	0		ES831876	0	35	0		EX164842	0	0	3		TC187055	5	22	0		TC184257	6	0	5		ES842038	0	44	5
TC221664	390	217	358		TC223156	9	0	12		CO115592	3	0	0		TC207600	0	35	0		CO069560	0	0	3		ES821484	5	23	0		TC193013	6	0	6		TC209845	0	46	5
TC183890	390	126	258		DW512941	9	0	12		TC208515	3	0	0		CA994202	0	35	0		TC188223	0	0	3		ES817595	5	25	0		TC220852	6	0	6		ES832905	0	48	5
TC215500	389	218	610		TC197094	9	0	12		TC195204	3	0	0		TC223554	0	34	0		TC210165	0	0	3		TC192987	5	26	0		TC180612	6	0	6		TC221569	0	48	5
TC204578	389	309	172		AJ513706	9	0	14		DW009458	3	0	0		ES809696	0	34	0		TC189518	0	0	3		TC185674	5	27	0		TC203426	6	0	6		TC192320	0	49	5
TC195514	388	165	646		TC223351	9	0	17		TC194815	3	0	0		TC190941	0	34	0		ES809536	0	0	2		TC205796	5	27	0		TC186654	6	0	6		TC199727	0	50	5
ES850799	388	169	477		TC187478	9	0	18		CO099396	3	0	0		TC199740	0	34	0		ES832681	0	0	2		CA992983	5	27	0		TC197913	6	0	6		TC208451	0	51	5
EX169446	388	464	413		TC212019	9	0	20		TC201179	3	0	0		TC214063	0	34	0		CO084314	0	0	2		TC190643	5	27	0		CO124083	6	0	6		TC210313	0	52	5
TC215321	388	471	412		TC191356	9	0	21		TC229393	3	0	0		TC180045	0	34	0		ES815676	0	0	2		CO090396	5	28	0		CO102086	6	0	6		TC213712	0	54	5
TC193091	388	330	395		TC220177	8	107	0		CA994000	3	0	0		EX164049	0	34	0		TC197948	0	0	2		TC206009	5	29	0		TC201721	6	0	6		EX168954	0	54	5
DW239664	388	355	321		TC213600	8	95	0		DW225515	3	0	0		TC208019	0	34	0		TC215501	0	0	2		DT527037	5	29	0		TC195009	6	0	6		TC219311	0	63	5
TC224054	387	454	694		CO128568	8	92	0		TC187915	3	0	0		ES809305	0	34	0		ES844038	0	0	2		ES812169	5	32	0		TC211746	6	0	6		TC218256	0	64	5
TC208331	387	280	305		ES825811	8	64	0		BQ409285	3	0	0		TC196822	0	34	0		TC195290	0	0	2		DW505636	5	34	0		AJ513011	6	0	6		DN817948	0	65	5
TC200351	387	302	302		TC203038	8	45	0		TC228767	3	0	0		ES813973	0	34	0		TC185691	0	0	2		TC208581	5	35	0		TC200404	6	0	6		TC183398	0	68	5
TC198125	387	120	285		TC206238	8	39	0		TC203428	3	0	0		TC195074	0	34	0		DW512446	0	0	2		ES837901	5	36	0		TC228495	6	0	6		EX168544	0	69	5
TC214086	386	182	361		TC196489	8	29	0		DW483306	3	0	0		TC200195	0	34	0		TC181905	0	0	2		TC181131	5	41	0		TC205919	6	0	6		TC227518	0	69	5
TC220825	385	172	331		DW518029	8	23	0		CO090124	3	0	0		TC185084	0	34	0		TC218998	0	0	2		TC182268	5	41	0		TC217762	6	0	7		GE653764	0	71	5
TC204947	385	222	305		ES817982	8	20	0		TC228224	3	0	0		TC220132	0	34	0		CO091076	0	0	2		TC187383	5	44	0		DW504634	6	0	7		ES816695	0	79	5
TC212432	385	253	272		ES797522	8	19	0		CO103772	3	0	0		DT461956	0	34	0		TC220076	0	0	2		TC198625	5	46	0		TC187926	6	0	7		TC195959	0	85	5
ES794178	384	309	444		DT462219	8	15	0		TC202859	3	0	0		DR457842	0	34	0		DW517903	0	0	2		TC217989	5	47	0		TC225925	6	0	7		TC182755	0	87	5
TC206876	384	135	346		TC185169	8	14	0		DW484369	3	0	0		AI725768	0	34	0		TC184781	0	0	2		CO074460	5	48	0		TC195119	6	0	7		DR461567	0	95	5
TC194470	383	95	236		TC189253	8	14	0		TC202869	3	0	0		TC190347	0	34	0		DW225531	0	0	2		DT461348	5	49	0		TC187578	6	0	7		ES826094	0	105	5
TC206595	382	127	439		TC180317	8	14	0		TC181830	3	0	0		TC191196	0	34	0		DW501880	0	0	2		TC220594	5	54	0		TC220935	6	0	7		TC186217	0	105	5
TC188042	382	551	432		TC210833	8	13	0		FL577745	3	0	0		TC182599	0	34	0		TC195703	0	0	2		TC202860	5	55	0		CO118489	6	0	7		TC181010	0	107	5
DW225048	382	86	332		ES824538	8	12	0		TC222699	3	0	0		TC181414	0	34	0		ES831930	0	0	2		TC190090	5	58	0		TC201034	6	0	7		TC226366	0	108	5
TC205135	382	83	259		ES807678	8	12	0		DW497022	3	0	0		ES827880	0	34	0		EX163949	0	0	2		TC222357	5	60	0		TC187527	6	0	7		TC216708	0	109	5
TC182375	381	203	458		TC182721	8	11	0		TC198805	3	0	0		TC212455	0	34	0		DN803752	0	0	2		DR457865	5	74	0		BQ416136	6	0	7		ES817167	0	116	5
TC197691	381	235	213		TC227210	8	11	0		TC229559	3	0	0		ES818609	0	34	0		TC211269	0	0	2		TC229351	5	76	0		DW237890	6	0	7		TC198120	0	119	5
BQ404069	381	39	40		CO071846	8	10	0		TC181043	3	0	0		TC223855	0	34	0		TC198595	0	0	2		TC193049	5	79	0		TC227303	6	0	7		TC219678	0	137	5
TC221678	380	431	212		ES824705	8	10	0		FL576855	3	0	0		EX172582	0	34	0		DW510874	0	0	2		TC184698	5	91	0		CD485575	6	0	8		TC183248	0	148	5
TC225320	380	127	208		CO085881	8	9	0		ES805145	3	0	0		CO109509	0	34	0		BF270381	0	0	2		TC224193	5	102	0		CO100699	6	0	8		TC186191	0	168	5
TC229306	380	472	181		TC191482	8	9	0		CA992650	3	0	0		CO124331	0	34	0		TC179784	0	0	2		ES795164	5	103	0		TC222757	6	0	8		TC190307	0	177	5
TC226390	379	190	458		TC226049	8	8	0		TC182797	3	0	0		TC179649	0	34	0		TC196279	0	0	2		TC187340	5	141	0		TC223440	6	0	8		TC201544	0	224	5
TC185153	379	262	305		DT464329	8	8	0		DW499367	3	0	0		TC222323	0	34	0		TC184370	0	0	2		BG439853	5	269	0		TC189544	6	0	8		TC183992	0	246	5
EV486345	378	265	479		TC226308	8	8	0		TC184913	3	0	0		TC197530	0	34	0		TC217721	0	0	2		EX170671	4	2	0		TC224385	6	0	9		TC205916	0	2	4
TC214929	378	555	460		DW498715	8	7	0		BQ415098	3	0	0		AI729543	0	34	0		TC229285	0	0	2		DT053801	4	2	0		BQ415050	6	0	9		DW502017	0	2	4
TC182048	378	76	410		CO088055	8	7	0		BE052405	3	0	0		DR463756	0	34	0		BQ414506	0	0	2		TC224469	4	2	0		TC228699	6	0	10		BQ401973	0	2	4
TC185823	378	255	399		TC201531	8	6	0		TC228980	3	0	0		TC224917	0	34	0		TC209357	0	0	2		BM358229	4	2	0		ES795674	6	0	11		TC208674	0	2	4
TC190205	378	113	144		BQ409977	8	6	0		TC206375	3	0	0		ES809326	0	34	0		DW514982	0	0	2		TC206619	4	2	0		TC221916	6	0	11		DR459015	0	2	4
TC212914	378	253	112		TC221200	8	6	0		TC226671	3	0	0		EV496781	0	34	0		DT046463	0	0	2		TC211791	4	2	0		TC194920	6	0	12		TC227529	0	2	4
TC227423	376	286	398		TC180670	8	6	0		DW512214	3	0	0		CO117160	0	34	0		TC216877	0	0	2		TC228430	4	2	0		ES791885	6	0	12		TC191298	0	2	4
TC209578	376	268	220		DT464451	8	5	0		DR463856	3	0	0		TC186467	0	34	0		TC208891	0	0	2		BF273469	4	2	0		TC209404	6	0	12		DW237290	0	2	4
ES847813	376	241	162		DT464838	8	5	0		TC180992	3	0	0		TC193288	0	34	0		CO116146	0	0	2		TC224816	4	2	0		CO096049	6	0	12		NP445708	0	2	4
DW512068	376	472	97		ES844339	8	5	0		DR460911	3	0	0		TC202264	0	33	0		DT465233	0	0	2		DW505677	4	2	0		TC193613	6	0	13		CO129442	0	2	4
TC204344	375	268	358		EV485044	8	5	0		TC225468	3	0	0		EX168025	0	33	0		DR461606	0	0	2		ES846791	4	2	0		TC187960	6	0	14		ES804455	0	2	4
DW238310	375	207	330		TC206684	8	5	0		CO102608	3	0	0		TC193213	0	33	0		DT457021	0	0	2		ES840041	4	2	0		TC220048	6	0	14		TC193519	0	2	4
ES813808	375	145	237		TC216173	8	5	0		TC210092	3	0	0		DN779899	0	33	0		TC216221	0	0	2		BQ415988	4	2	0		DR459511	6	0	15		TC221221	0	2	4
TC190716	375	186	184		TC224684	8	5	0		TC215541	3	0	0		AI727812	0	33	0		TC182792	0	0	2		TC209452	4	2	0		TC210293	6	0	16		DW505479	0	2	4
TC199756	375	116	156		CO102551	8	4	0		TC193291	3	0	0		CO081083	0	33	0		DT464841	0	0	2		BM359729	4	2	0		DW502659	6	0	22		TC228056	0	2	4
TC183355	375	197	155		AW186712	8	4	0		TC221922	3	0	0		DN779775	0	33	0		TC212321	0	0	2		TC225054	4	2	0		TC203865	6	0	223		EY197217	0	2	4
TC187695	375	241	104		TC187707	8	4	0		CO109614	3	0	0		TC195304	0	33	0		TC204509	0	0	2		TC224920	4	2	0		TC208793	5	0	2		TC216680	0	2	4
ES844881	374	204	323		TC197674	8	4	0		TC228490	3	0	0		DR453006	0	33	0		TC213995	0	0	2		TC227633	4	2	0		TC225763	5	0	2		TC227614	0	2	4
TC191759	373	287	691		ES799554	8	3	0		ES830854	3	0	0		TC188465	0	33	0		TC208652	0	0	2		ES794127	4	2	0		ES804897	5	0	2		TC183974	0	2	4
TC189203	373	154	79		TC207176	8	3	0		TC193250	3	0	0		TC206430	0	33	0		TC209386	0	0	2		ES848992	4	2	0		TC180313	5	0	2		TC212597	0	2	4
TC199256	372	163	466		TC196420	8	3	0		TC222885	3	0	0		TC187404	0	33	0		BM358156	0	0	2		DW519550	4	2	0		TC220864	5	0	2		TC212509	0	2	4
TC180776	372	356	403		TC227675	8	3	0		TC222430	3	0	0		TC224231	0	33	0		CO121123	0	0	2		TC207404	4	2	0		CO084552	5	0	2		TC195972	0	2	4
TC191544	372	421	338		DT465659	8	2	0		TC206118	3	0	0		TC212211	0	33	0		DW497478	0	0	2		BQ414991	4	2	0		TC212974	5	0	2		TC200700	0	2	4
TC181350	372	63	191		TC225008	8	2	0		TC205236	3	0	0		TC191610	0	33	0		TC181229	0	0	2		ES798560	4	2	0		TC228137	5	0	2		CO097090	0	2	4
DW509818	372	86	124		TC197724	8	2	0		TC188675	3	0	0		CO119416	0	33	0		TC224726	0	0	2		DT460233	4	2	0		TC180620	5	0	2		TC220814	0	2	4
ES799719	371	283	679		DT463839	8	2	0		TC190368	3	0	0		TC202801	0	33	0		CO119910	0	0	2		DW501378	4	2	0		TC217984	5	0	2		TC198124	0	2	4
TC202030	371	329	528		TC200072	8	2	0		TC201508	3	0	0		ES847285	0	33	0		TC221141	0	0	2		ES846741	4	2	0		TC211161	5	0	2		DR461094	0	2	4
TC200746	370	319	372		CO097577	8	2	0		TC185611	3	0	0		CO114648	0	33	0		TC196097	0	0	2		TC209602	4	2	0		TC220968	5	0	2		ES792057	0	2	4
TC218280	370	139	152		TC189847	8	2	0		TC195357	3	0	0		TC207764	0	33	0		TC194926	0	0	2		TC207140	4	2	0		TC219213	5	0	2		TC229327	0	2	4
TC228446	369	284	1185		TC217640	8	0	0		TC204430	3	0	0		CO081495	0	33	0		BG446821	0	0	2		TC203683	4	2	0		TC189683	5	0	2		TC191513	0	2	4
TC188622	369	430	285		TC200114	8	0	0		TC184560	3	0	0		TC201542	0	33	0		TC206191	0	0	2		TC182046	4	2	0		TC207948	5	0	2		CO076062	0	2	4
TC185523	369	172	227		TC223739	8	0	0		TC198575	3	0	0		TC224983	0	33	0		CO096537	0	0	2		TC201668	4	2	0		DW226872	5	0	2		TC197405	0	2	4
TC221913	368	296	564		TC193427	8	0	0		TC202098	3	0	0		CO109408	0	33	0		ES834195	0	0	2		TC226462	4	2	0		TC226071	5	0	2		DT052384	0	2	4
TC227932	368	198	432		TC211206	8	0	0		DT048821	3	0	0		TC225888	0	33	0		ES825188	0	0	2		TC189607	4	2	0		TC188818	5	0	2		TC228854	0	2	4
TC204300	368	161	385		TC190753	8	0	0		TC222786	3	0	0		TC201936	0	33	0		TC202707	0	0	2		TC187977	4	2	0		TC207243	5	0	2		CO107972	0	2	4
TC213200	368	229	330		TC199556	8	0	0		TC184427	3	0	0		TC191142	0	33	0		TC212215	0	0	2		AI727329	4	2	0		DW519956	5	0	2		DW488969	0	2	4
EV492588	368	96	199		TC225984	8	0	0		DR453924	3	0	0		TC195834	0	33	0		TC213178	0	0	2		TC213944	4	2	0		BQ410596	5	0	2		TC224702	0	2	4
DR459347	368	84	183		CO079237	8	0	0		TC211489	3	0	0		TC219652	0	33	0		TC185186	0	0	2		DW491233	4	2	0		DW233880	5	0	2		BQ415021	0	2	4
TC195917	367	481	235		TC218907	8	0	0		TC218289	3	0	0		TC196549	0	33	0		TC186473	0	0	2		DW488171	4	2	0		TC200180	5	0	2		TC195308	0	2	4
ES813185	366	279	909		DW502323	8	0	0		TC227561	3	0	0		TC223596	0	33	0		CO121366	0	0	2		TC201228	4	2	0		TC182180	5	0	2		CA993261	0	2	4
TC193326	366	158	464		TC187516	8	0	0		DW517361	3	0	0		DR463182	0	33	0		TC222083	0	0	2		TC204643	4	2	0		ES821151	5	0	2		DW234845	0	2	4
TC202256	366	206	196		TC193551	8	0	0		CO108186	3	0	0		TC183891	0	33	0		TC184156	0	0	2		TC185370	4	2	0		DW511044	5	0	2		TC188995	0	2	4
TC218737	365	118	213		TC229235	8	0	0		TC220646	3	0	0		BG443791	0	33	0		CO106889	0	0	2		ES826543	4	2	0		CO083681	5	0	2		TC193975	0	2	4
TC217739	364	404	463		DW504907	8	0	0		DW483400	3	0	0		TC214621	0	32	0		TC201449	0	0	2		TC213440	4	2	0		TC197335	5	0	2		TC195404	0	3	4
TC215944	364	232	206		TC179683	8	0	0		TC215101	3	0	0		DT463381	0	32	0		DN800590	0	0	2		TC211914	4	2	0		TC186523	5	0	2		TC208487	0	3	4
TC216682	364	329	104		TC182244	8	0	0		TC189617	3	0	0		CO077006	0	32	0		TC221516	0	0	2		AA659971	4	2	0		ES833630	5	0	2		TC201419	0	3	4
TC209380	364	57	76		DN781015	8	0	0		TC215394	3	0	0		DT458061	0	32	0		BQ409772	0	0	2		TC184070	4	2	0		DW478429	5	0	2		TC206574	0	3	4
TC211908	363	110	618		TC181299	8	0	2		BQ408784	3	0	0		ES851680	0	32	0		TC188067	0	0	2		TC181917	4	2	0		TC199150	5	0	2		TC186047	0	3	4
TC185774	363	295	464		TC183854	8	0	2		TC211504	3	0	0		CO103606	0	32	0		CO099832	0	0	2		TC180700	4	2	0		TC209643	5	0	2		TC204742	0	3	4
ES820778	363	168	463		TC221256	8	0	2		TC220755	3	0	0		TC184235	0	32	0		TC229675	0	0	2		BQ409507	4	2	0		TC208343	5	0	2		TC208240	0	3	4
TC195313	363	788	218		TC205619	8	0	2		CO123911	3	0	0		TC213353	0	32	0		DW488263	0	0	2		TC185301	4	2	0		TC184907	5	0	2		TC184262	0	3	4
DW225496	363	192	213		DW503190	8	0	2		DW234791	3	0	0		ES791620	0	32	0		TC215294	0	0	2		EE592918	4	2	0		AI729024	5	0	2		CO108330	0	3	4
TC187416	363	122	126		TC227050	8	0	2		TC188442	3	0	0		TC217980	0	32	0		TC209478	0	0	2		CO108287	4	2	0		TC190047	5	0	2		DW505129	0	3	4
TC187965	362	293	554		DW486231	8	0	2		TC222990	3	0	0		ES819623	0	32	0		DW237988	0	0	2		TC218528	4	2	0		TC190229	5	0	2		TC182885	0	3	4
TC218090	362	378	432		TC209761	8	0	2		BE053220	3	0	0		ES812064	0	32	0		TC184362	0	0	2		TC211164	4	2	0		DW507364	5	0	2		TC186032	0	3	4
TC219083	362	112	333		TC204820	8	0	2		TC222165	3	0	0		TC226215	0	32	0		TC206575	0	0	2		TC194806	4	2	0		TC205676	5	0	2		TC214787	0	3	4
TC189986	362	393	309		ES843003	8	0	2		TC226621	3	0	0		CO109055	0	32	0		TC221858	0	0	2		TC204738	4	2	0		TC192109	5	0	2		CK640443	0	3	4
TC229615	362	129	150		BQ402618	8	0	2		TC193974	3	0	0		TC207897	0	32	0		ES808833	0	0	2		TC186824	4	3	0		TC229332	5	0	2		TC197012	0	3	4
TC213082	362	136	115		TC229669	8	0	2		TC212674	3	0	0		TC200982	0	32	0		TC182230	0	0	2		DT050078	4	3	0		ES797076	5	0	2		TC209025	0	3	4
TC206264	361	550	362		TC229204	8	0	2		ES817935	3	0	0		TC194191	0	32	0		TC194305	0	0	2		BF276023	4	3	0		BG443749	5	0	2		TC192556	0	3	4
ES846497	361	169	243		CA993990	8	0	2		TC191969	3	0	0		TC206248	0	32	0		TC217264	0	0	2		DR460210	4	3	0		TC228938	5	0	2		TC187434	0	3	4
TC212460	361	141	137		TC224088	8	0	3		TC220888	3	0	0		TC210952	0	32	0		TC212710	0	0	2		TC198396	4	3	0		TC205233	5	0	2		TC189719	0	4	4
BF277520	361	9	34		TC204359	8	0	3		CO112651	3	0	0		TC180230	0	32	0		TC210179	0	0	2		TC190618	4	3	0		TC180874	5	0	3		DR454137	0	4	4
TC204013	360	236	535		DW503188	8	0	3		TC217479	3	0	0		TC183603	0	32	0		TC208354	0	0	2		TC202788	4	3	0		DW502394	5	0	3		CO097303	0	4	4
TC186155	360	238	482		TC215425	8	0	3		TC226513	3	0	0		TC208986	0	32	0		AW186732	0	0	2		TC188521	4	3	0		BQ409608	5	0	3		TC184845	0	4	4
TC195588	358	408	341		CO106420	8	0	3		TC229343	3	0	0		TC207159	0	32	0		TC191761	0	0	2		TC209757	4	3	0		TC194750	5	0	3		TC192677	0	4	4
TC198942	358	429	324		TC212236	8	0	3		TC198201	3	0	0		DT461895	0	32	0		TC185581	0	0	2		DR463270	4	3	0		TC187560	5	0	3		TC203972	0	4	4
TC205286	358	143	302		TC184494	8	0	3		BE053719	3	0	0		ES793911	0	32	0		TC223409	0	0	2		TC223404	4	3	0		TC201903	5	0	3		ES819348	0	4	4
TC190829	358	134	296		TC183110	8	0	3		DN817196	3	0	0		ES805060	0	32	0		CO101983	0	0	2		TC213076	4	3	0		TC202531	5	0	3		DN800923	0	4	4
TC191219	358	10	11		TC200076	8	0	3		AW667822	3	0	0		ES797492	0	32	0		CO080116	0	0	2		TC220910	4	3	0		CO075985	5	0	3		CO108138	0	4	4
TC216108	357	365	451		TC184197	8	0	3		CO120969	3	0	0		TC183670	0	32	0		TC206018	0	0	2		TC191635	4	3	0		TC191883	5	0	3		CO108179	0	4	4
TC189438	356	107	523		CO073006	8	0	3		BQ410599	3	0	0		TC226079	0	32	0		CA993469	0	0	2		TC207366	4	3	0		TC217946	5	0	3		TC202576	0	4	4
TC197908	356	435	417		TC187575	8	0	3		TC202223	3	0	0		TC187239	0	32	0		TC199207	0	0	2		TC204797	4	3	0		TC226339	5	0	3		TC182943	0	4	4
TC195798	356	897	243		ES836120	8	0	3		TC204907	3	0	0		BG444728	0	32	0		ES804627	0	0	2		TC219580	4	3	0		DN799974	5	0	3		DW520654	0	4	4
TC201033	356	100	166		TC179825	8	0	3		DW507629	3	0	0		TC197718	0	32	0		TC196016	0	0	2		DN781358	4	3	0		ES791707	5	0	3		ES807748	0	4	4
TC205063	355	197	293		DW495734	8	0	3		TC224742	3	0	0		EE593116	0	32	0		TC208688	0	0	2		DT462198	4	3	0		BQ409258	5	0	3		TC179634	0	4	4
TC201983	355	158	241		CO128043	8	0	3		TC189990	3	0	0		DR041736	0	32	0		TC182909	0	0	2		TC211285	4	3	0		BM360070	5	0	3		BE055659	0	4	4
TC197868	355	150	193		TC181110	8	0	4		TC185930	3	0	0		TC189281	0	32	0		DN827651	0	0	2		DW519692	4	3	0		TC183404	5	0	3		TC204384	0	4	4
TC219431	355	35	52		ES823405	8	0	4		CO128563	3	0	0		ES796976	0	32	0		TC221769	0	0	2		TC205143	4	3	0		TC185090	5	0	3		CO122519	0	4	4
TC202733	355	256	51		BQ407865	8	0	4		TC205432	3	0	0		TC184959	0	32	0		TC202355	0	0	2		TC184779	4	3	0		TC215046	5	0	3		DT049352	0	4	4
TC179734	354	192	524		DT048228	8	0	4		DW226604	3	0	0		TC203045	0	32	0		TC224865	0	0	2		TC188446	4	3	0		DR455411	5	0	3		TC207515	0	4	4
TC215629	354	399	387		TC217629	8	0	4		TC184083	3	0	0		TC193639	0	32	0		BQ413855	0	0	2		TC202019	4	3	0		TC194363	5	0	3		BQ401886	0	4	4
TC192231	353	136	596		BG444799	8	0	4		TC203321	3	0	0		DR452844	0	32	0		TC224690	0	0	2		FL577665	4	3	0		TC180039	5	0	3		TC215482	0	4	4
ES812202	353	334	427		TC193565	8	0	4		TC222084	3	0	0		TC219342	0	32	0		ES805264	0	0	2		TC200359	4	3	0		DT468572	5	0	3		ES832247	0	4	4
TC212229	353	397	422		TC209179	8	0	4		CO491333	3	0	0		TC200820	0	32	0		TC207847	0	0	2		TC188810	4	3	0		TC228088	5	0	3		TC207130	0	4	4
DT052299	353	162	315		ES815766	8	0	4		TC209866	3	0	0		TC213422	0	32	0		BF276025	0	0	2		TC186945	4	3	0		BG444302	5	0	3		TC199758	0	4	4
TC225476	353	156	190		TC179907	8	0	4		TC185171	3	0	0		TC190248	0	32	0		AJ514138	0	0	2		TC193458	4	3	0		DW477534	5	0	3		DW233946	0	5	4
TC204515	353	148	165		TC186385	8	0	4		TC226023	3	0	0		EX163998	0	32	0		TC188637	0	0	2		FL576933	4	3	0		EX168120	5	0	3		TC190601	0	5	4
TC197296	352	115	593		DR454911	8	0	4		TC207089	3	0	0		TC217504	0	32	0		TC217027	0	0	2		TC188591	4	3	0		DT467963	5	0	3		CO120994	0	5	4
DW500099	352	305	224		TC195934	8	0	4		TC227681	3	0	0		ES827080	0	32	0		EE593013	0	0	2		TC222388	4	3	0		BE052329	5	0	3		DT461503	0	5	4
TC190804	352	129	129		DW519028	8	0	4		TC185203	3	0	0		TC201946	0	32	0		TC216150	0	0	2		TC216121	4	3	0		DR459696	5	0	3		TC228192	0	5	4
TC221258	351	587	1198		TC198437	8	0	4		TC205367	3	0	0		TC222267	0	31	0		TC195886	0	0	2		TC225853	4	3	0		TC198017	5	0	3		DR456024	0	5	4
TC186173	351	287	563		TC195398	8	0	4		ES838592	3	0	0		TC200802	0	31	0		BF268416	0	0	2		TC184005	4	3	0		BG447105	5	0	3		DW506695	0	5	4
CO090244	351	161	452		ES823977	8	0	4		TC204354	3	0	0		DR462133	0	31	0		TC212244	0	0	2		CO083805	4	3	0		TC224606	5	0	3		TC222185	0	5	4
TC184425	351	234	261		TC193509	8	0	4		TC201505	3	0	0		TC213854	0	31	0		TC201906	0	0	2		CO093914	4	3	0		CO072378	5	0	3		TC207581	0	5	4
TC207349	351	792	253		TC198530	8	0	4		TC194938	3	0	0		TC228825	0	31	0		EL903698	0	0	2		TC188845	4	3	0		FL577611	5	0	3		TC225480	0	5	4
TC203415	350	313	512		ES803068	8	0	4		CO123125	3	0	0		TC201227	0	31	0		DW233489	0	0	2		TC189689	4	3	0		TC201267	5	0	3		ES792603	0	5	4
TC186985	350	183	77		TC183941	8	0	4		TC189450	3	0	0		ES838907	0	31	0		CO492042	0	0	2		CO092612	4	3	0		TC224279	5	0	3		TC219826	0	5	4
CO105574	349	113	490		TC224914	8	0	4		TC183214	3	0	0		TC217301	0	31	0		BM357886	0	0	2		TC208039	4	4	0		DW515772	5	0	3		EV489076	0	5	4
TC219048	349	209	403		TC194635	8	0	5		TC225273	3	0	0		TC228956	0	31	0		TC181478	0	0	2		TC208529	4	4	0		FL577182	5	0	3		TC223198	0	5	4
TC215826	349	264	354		TC208496	8	0	5		DW505185	3	0	0		ES842655	0	31	0		TC215445	0	0	2		FL577548	4	4	0		TC212586	5	0	3		TC215590	0	5	4
TC179857	349	288	273		TC207405	8	0	5		TC221565	3	0	0		TC201050	0	31	0		TC215494	0	0	2		DW516107	4	4	0		BQ411498	5	0	3		TC218044	0	5	4
TC180956	348	163	754		TC188541	8	0	5		TC209073	3	0	0		DT469026	0	31	0		ES793251	0	0	2		TC192537	4	4	0		TC189126	5	0	3		DW233920	0	5	4
TC181709	348	149	335		TC215968	8	0	5		CO496712	3	0	0		TC195515	0	31	0		TC184905	0	0	2		CA994125	4	4	0		CO106572	5	0	3		TC202584	0	5	4
TC222163	348	331	285		ES807289	8	0	5		BM358163	3	0	0		TC199512	0	31	0		DW517304	0	0	2		TC224483	4	4	0		ES795495	5	0	3		TC201370	0	6	4
TC194875	348	135	241		BQ410009	8	0	5		CO093806	3	0	0		ES793997	0	31	0		TC186515	0	0	2		CA993002	4	4	0		TC192834	5	0	4		ES801053	0	6	4
TC224314	347	163	608		TC189633	8	0	5		BQ407918	3	0	0		ES847671	0	31	0		TC209215	0	0	2		ES832668	4	4	0		DR459755	5	0	4		BF270869	0	6	4
TC200252	347	242	514		TC182912	8	0	5		DW507786	3	0	0		TC193622	0	31	0		BF275097	0	0	2		TC195509	4	4	0		TC200013	5	0	4		CO107241	0	6	4
TC194219	347	391	270		TC188132	8	0	5		TC181504	3	0	0		DR463924	0	31	0		CO496639	0	0	2		TC199404	4	4	0		TC194519	5	0	4		ES836702	0	6	4
DW517615	347	75	170		TC209213	8	0	6		TC225538	3	0	0		ES804229	0	31	0		DT463893	0	0	2		TC219036	4	4	0		CO107116	5	0	4		TC196104	0	6	4
CO076556	347	161	167		TC191727	8	0	6		DW517743	3	0	0		TC220826	0	31	0		ES840383	0	0	2		TC202378	4	4	0		TC210100	5	0	4		TC185111	0	6	4
TC215593	347	132	147		TC221867	8	0	6		TC201541	3	0	0		ES849970	0	31	0		DN827712	0	0	2		TC214515	4	4	0		DT463919	5	0	4		BQ409172	0	6	4
TC192173	346	141	384		ES804911	8	0	6		BF268837	3	0	0		DR452654	0	31	0		CO112735	0	0	2		DW230053	4	4	0		TC221172	5	0	4		TC208171	0	6	4
DN759781	346	236	255		TC199214	8	0	6		CO113011	3	0	0		EX169426	0	31	0		TC226607	0	0	2		TC215989	4	4	0		BE053521	5	0	4		CO119660	0	6	4
TC205190	345	341	276		ES808935	8	0	6		TC187883	3	0	0		ES838158	0	31	0		TC227076	0	0	2		TC192657	4	4	0		TC185905	5	0	4		TC208627	0	6	4
TC213928	345	538	217		TC220418	8	0	6		TC208888	3	0	0		DR455880	0	31	0		DW227050	0	0	2		EX168174	4	4	0		TC201869	5	0	4		TC192051	0	6	4
TC185402	344	244	628		ES804542	8	0	7		FL577762	3	0	0		TC213111	0	31	0		TC195742	0	0	2		TC196143	4	4	0		ES834213	5	0	4		TC201724	0	6	4
TC222521	344	205	392		AI726926	8	0	7		TC228289	3	0	0		TC219923	0	31	0		TC217084	0	0	2		TC211839	4	4	0		DT527374	5	0	4		TC212654	0	6	4
TC182399	344	243	210		TC204240	8	0	7		TC221465	3	0	0		CO126906	0	31	0		TC199460	0	0	2		TC218834	4	5	0		DW478898	5	0	4		TC212220	0	7	4
EX172314	343	165	327		TC188306	8	0	7		TC204637	3	0	0		TC202498	0	31	0		TC190630	0	0	2		TC201839	4	5	0		ES822290	5	0	4		TC193850	0	7	4
TC191019	343	200	241		TC186577	8	0	7		TC224370	3	0	0		TC212867	0	31	0		TC209837	0	0	2		TC180960	4	5	0		TC197997	5	0	4		ES794594	0	7	4
DW241853	342	123	412		TC183035	8	0	8		BQ414508	3	0	0		ES800091	0	31	0		CO495713	0	0	2		CO101774	4	5	0		TC190166	5	0	4		BQ407608	0	7	4
TC208637	342	262	309		TC227026	8	0	8		CO126141	3	0	0		TC201237	0	31	0		TC209566	0	0	2		TC183465	4	5	0		ES816050	5	0	4		TC222419	0	7	4
DW514840	342	138	286		TC195837	8	0	8		TC205666	3	0	0		BF273911	0	31	0		TC181692	0	0	2		TC182351	4	5	0		TC201825	5	0	4		TC200420	0	7	4
TC219196	342	260	219		DW227604	8	0	8		TC197881	3	0	0		TC181004	0	31	0		CO126464	0	0	2		CO125212	4	5	0		TC205049	5	0	4		TC187703	0	7	4
AW729453	342	199	99		TC185425	8	0	9		DW484163	3	0	0		ES836367	0	31	0		CO090316	0	0	2		TC181080	4	5	0		TC224997	5	0	4		TC202357	0	7	4
TC223305	341	641	906		TC203619	8	0	9		DW231578	3	0	0		EX164128	0	31	0		TC225486	0	0	2		TC191236	4	5	0		TC182533	5	0	4		TC190055	0	7	4
TC223132	341	271	389		TC182934	8	0	9		DW504393	3	0	0		CO072186	0	31	0		TC216205	0	0	2		BE053450	4	5	0		TC214810	5	0	4		DR460848	0	7	4
TC199472	341	382	351		TC203481	8	0	9		ES815040	3	0	0		TC201877	0	31	0		AI054719	0	0	2		DR463322	4	5	0		TC198377	5	0	4		ES845752	0	7	4
DW518009	341	151	338		TC222319	8	0	10		TC189352	3	0	0		TC216882	0	31	0		TC186207	0	0	2		ES811697	4	5	0		TC189193	5	0	4		TC190059	0	7	4
TC180858	341	102	288		TC193632	8	0	10		TC228004	3	0	0		DR453002	0	31	0		FL577545	0	0	2		DW511068	4	5	0		TC196492	5	0	4		TC217248	0	7	4
TC227986	340	229	274		TC200011	8	0	10		ES798350	3	0	0		TC219700	0	31	0		CA994067	0	0	2		TC214157	4	5	0		TC228657	5	0	5		TC197065	0	7	4
TC197157	340	228	272		DW478238	8	0	10		CO112026	3	0	0		ES811811	0	31	0		CO092967	0	0	2		CO130016	4	5	0		EY197180	5	0	5		TC195155	0	7	4
TC191245	340	167	252		TC182227	8	0	10		ES829121	3	0	0		TC190237	0	31	0		DT468375	0	0	2		TC185547	4	5	0		DN802374	5	0	5		TC187959	0	8	4
DW518716	340	239	227		TC209869	8	0	10		TC225821	3	0	0		TC225659	0	31	0		ES840543	0	0	2		DT052370	4	5	0		TC229050	5	0	5		TC222884	0	8	4
ES830923	339	285	650		BQ402410	8	0	11		CO114258	3	0	0		TC220989	0	31	0		TC211653	0	0	2		TC224437	4	5	0		TC185870	5	0	5		TC186992	0	8	4
TC225893	339	126	642		TC212462	8	0	11		TC197550	3	0	0		DW229293	0	31	0		CO119103	0	0	2		TC228661	4	5	0		TC195744	5	0	5		TC218997	0	8	4
ES831261	339	238	338		DW236712	8	0	12		TC211031	3	0	0		TC190226	0	31	0		CO124592	0	0	2		DR458417	4	5	0		TC189489	5	0	5		TC192259	0	8	4
TC225625	339	474	324		TC202721	8	0	12		TC202350	3	0	0		TC223072	0	30	0		TC202179	0	0	2		CO079741	4	5	0		DW494005	5	0	5		ES806467	0	8	4
TC218627	339	462	293		CO069848	8	0	12		TC192683	3	0	0		TC217538	0	30	0		TC205626	0	0	2		TC223230	4	5	0		TC191731	5	0	5		TC207077	0	8	4
TC194723	339	292	137		DT052486	8	0	13		TC190220	3	0	0		BF270982	0	30	0		TC216834	0	0	2		TC227581	4	5	0		TC193048	5	0	5		DW485120	0	9	4
TC221660	338	159	263		DT467884	8	0	16		TC199416	3	0	0		TC185983	0	30	0		DW499339	0	0	2		ES825429	4	5	0		TC209338	5	0	5		TC192542	0	9	4
TC193054	338	201	239		TC181337	8	0	20		EV484037	3	0	0		ES803701	0	30	0		BQ412454	0	0	2		DW499833	4	5	0		TC223046	5	0	5		ES852056	0	9	4
TC206162	338	186	117		DW225753	8	0	21		CO111656	3	0	0		TC226966	0	30	0		TC193145	0	0	2		DW488048	4	5	0		TC208414	5	0	6		TC229406	0	9	4
TC183828	337	245	549		TC198072	8	0	25		TC193617	3	0	0		TC197544	0	30	0		DW507043	0	0	2		CO099670	4	5	0		TC219032	5	0	6		ES799014	0	9	4
TC201440	337	341	371		TC200043	8	0	27		TC227220	3	0	0		TC208238	0	30	0		TC222081	0	0	2		TC213746	4	5	0		DW508347	5	0	6		DW503966	0	9	4
DW508435	337	628	287		TC202876	8	0	37		TC224744	3	0	0		EX168678	0	30	0		TC192753	0	0	2		DW517337	4	5	0		TC193827	5	0	6		CO094758	0	9	4
TC222328	336	1270	534		TC225414	7	316	0		ES818869	3	0	0		DR462178	0	30	0		TC228258	0	0	2		CO132151	4	5	0		DN817628	5	0	6		TC213059	0	9	4
TC212080	336	276	332		TC190869	7	126	0		DR461933	3	0	0		CO110667	0	30	0		CO092904	0	0	2		BE051964	4	5	0		TC209794	5	0	6		TC191268	0	9	4
TC206783	336	163	268		TC181800	7	84	0		TC216694	3	0	0		TC222647	0	30	0		TC214853	0	0	2		DW518216	4	6	0		CO124817	5	0	6		TC200316	0	10	4
DW008736	336	305	192		ES794821	7	67	0		TC196471	3	0	0		TC186351	0	30	0		TC190028	0	0	2		TC225799	4	6	0		TC225301	5	0	6		TC223676	0	10	4
DN827985	336	27	158		TC197841	7	52	0		TC200067	3	0	0		TC189703	0	30	0		BF278232	0	0	2		TC198300	4	6	0		DN760223	5	0	6		TC216004	0	10	4
TC187283	335	439	665		TC226895	7	49	0		TC191881	3	0	0		EV496872	0	30	0		TC218946	0	0	2		TC227711	4	6	0		TC225341	5	0	6		TC191710	0	10	4
TC198891	335	292	522		TC206012	7	48	0		TC194085	3	0	0		TC189218	0	30	0		TC223091	0	0	2		TC202439	4	6	0		ES850681	5	0	6		TC188520	0	11	4
TC180252	335	260	511		TC195006	7	37	0		TC220262	3	0	0		ES812368	0	30	0		TC203578	0	0	2		TC184036	4	6	0		ES821535	5	0	6		CO115632	0	11	4
TC226726	335	225	422		TC198540	7	29	0		TC197355	3	0	0		TC185554	0	30	0		DT456822	0	0	2		TC204405	4	6	0		TC227195	5	0	6		DW509966	0	11	4
TC226117	335	231	346		TC220578	7	29	0		CO124790	3	0	0		EX170040	0	30	0		CO098023	0	0	2		TC210452	4	6	0		DW502926	5	0	6		TC213881	0	11	4
TC201873	335	492	309		TC227591	7	24	0		TC221129	3	0	0		EV497787	0	30	0		BQ413357	0	0	2		TC210460	4	6	0		TC187005	5	0	6		TC214930	0	11	4
TC212734	335	118	230		TC196070	7	22	0		TC209092	3	0	0		TC201932	0	30	0		DW482815	0	0	2		TC197243	4	6	0		TC194350	5	0	6		TC199590	0	11	4
ES838723	335	179	205		TC225202	7	21	0		TC193047	3	0	0		DN803949	0	30	0		BQ415797	0	0	2		TC196821	4	6	0		TC226972	5	0	6		EV498066	0	11	4
TC229693	335	210	108		TC186940	7	19	0		CO086110	3	0	0		TC187070	0	30	0		CO127567	0	0	2		TC200722	4	6	0		ES843310	5	0	6		DW518165	0	11	4
TC189330	334	120	186		TC209667	7	17	0		DW499498	3	0	0		TC218577	0	30	0		TC215773	0	0	2		TC221439	4	6	0		TC186777	5	0	6		CO089975	0	11	4
TC190234	334	167	107		TC223237	7	17	0		FL577236	3	0	0		TC191792	0	30	0		TC228270	0	0	2		TC204598	4	6	0		TC206966	5	0	6		TC217266	0	12	4
TC212804	333	270	280		ES794187	7	16	0		TC193845	3	0	0		CO085345	0	30	0		TC199824	0	0	2		TC182222	4	6	0		TC190937	5	0	7		CO127317	0	12	4
TC197911	333	282	236		ES842448	7	16	0		DT464381	3	0	0		CO125994	0	30	0		TC204127	0	0	2		ES850664	4	6	0		ES801629	5	0	7		BE055861	0	12	4
TC202689	333	362	29		TC191278	7	15	0		ES802003	3	0	0		TC208990	0	30	0		TC228935	0	0	2		TC195624	4	6	0		TC214068	5	0	7		CO121166	0	12	4
TC203099	332	455	351		DR462653	7	15	0		ES822662	3	0	0		TC228309	0	30	0		TC202074	0	0	2		TC204841	4	6	0		CO080538	5	0	7		TC187552	0	12	4
DW518930	332	211	302		CO125241	7	15	0		DT462826	3	0	0		TC188387	0	30	0		CO086740	0	0	2		TC203196	4	7	0		DW502798	5	0	7		ES851892	0	12	4
ES801522	332	197	221		TC183375	7	15	0		TC208051	3	0	0		TC190139	0	30	0		TC209834	0	0	2		DW487708	4	7	0		TC182136	5	0	7		DW510960	0	12	4
TC184253	332	164	192		CO074338	7	14	0		CO076218	3	0	0		TC198960	0	30	0		BM358119	0	0	2		TC212083	4	7	0		TC219088	5	0	7		TC206032	0	13	4
TC181876	332	102	136		ES849921	7	13	0		CO125417	3	0	0		TC189888	0	30	0		TC214883	0	0	2		CD485516	4	7	0		ES798596	5	0	7		DW503372	0	13	4
TC198357	330	303	533		TC195277	7	13	0		TC185492	3	0	0		TC217774	0	30	0		TC210935	0	0	2		TC229429	4	7	0		TC185706	5	0	7		TC202537	0	13	4
TC184473	330	284	358		TC224846	7	13	0		TC190678	2	0	0		ES839006	0	30	0		FL576734	0	0	2		TC215626	4	7	0		TC207580	5	0	7		BM359882	0	13	4
DW518577	330	67	271		DT461402	7	13	0		BQ415788	2	0	0		ES811968	0	30	0		TC195696	0	0	2		TC218695	4	7	0		TC217985	5	0	8		TC215898	0	13	4
ES801422	330	150	240		BQ407620	7	12	0		DW505831	2	0	0		ES848822	0	30	0		TC198661	0	0	2		TC196648	4	7	0		TC205532	5	0	9		TC210172	0	13	4
TC186586	330	178	128		TC186783	7	12	0		AW186870	2	0	0		DR459009	0	30	0		TC210630	0	0	2		ES842886	4	7	0		TC183569	5	0	9		DR463212	0	13	4
TC204730	330	78	107		ES834235	7	11	0		TC200614	2	0	0		TC182087	0	30	0		TC184828	0	0	2		CO078752	4	7	0		TC184747	5	0	9		BF276883	0	14	4
ES806303	330	18	53		TC202308	7	10	0		ES851163	2	0	0		ES793854	0	30	0		TC188376	0	0	2		DW513478	4	7	0		TC181784	5	0	9		ES825312	0	14	4
TC214564	329	70	414		TC195361	7	10	0		FL577583	2	0	0		TC180847	0	30	0		TC194096	0	0	2		TC221379	4	7	0		CO107078	5	0	9		TC198394	0	14	4
TC227382	329	275	397		TC223398	7	10	0		TC189108	2	0	0		TC200853	0	30	0		TC197067	0	0	2		TC196636	4	7	0		TC179646	5	0	9		CO090420	0	14	4
TC193462	329	275	184		TC210270	7	10	0		DW510783	2	0	0		ES826932	0	30	0		AI055288	0	0	2		TC191355	4	8	0		TC207800	5	0	9		TC192669	0	14	4
TC208086	329	228	139		DR461838	7	9	0		TC189252	2	0	0		TC201941	0	30	0		DW501774	0	0	2		ES838654	4	8	0		TC192765	5	0	9		TC202831	0	15	4
TC198006	328	184	328		DN801451	7	9	0		ES836816	2	0	0		CO126065	0	30	0		TC190352	0	0	2		TC195495	4	8	0		BF275466	5	0	10		BG444919	0	15	4
TC215318	328	279	326		CO085933	7	8	0		TC189656	2	0	0		TC206241	0	30	0		TC180893	0	0	2		TC206157	4	8	0		TC183416	5	0	10		TC185601	0	15	4
TC224128	328	417	142		CO131256	7	8	0		TC204179	2	0	0		TC198804	0	30	0		TC228308	0	0	2		TC210173	4	8	0		TC216554	5	0	10		EX168921	0	16	4
TC228444	327	116	366		TC199602	7	8	0		ES843271	2	0	0		EV487220	0	30	0		CD809338	0	0	2		TC192308	4	8	0		DW504286	5	0	10		ES821617	0	16	4
TC184635	327	310	300		BQ413180	7	8	0		DR454436	2	0	0		TC187206	0	30	0		CO129270	0	0	2		TC226920	4	8	0		DN802828	5	0	10		DW499534	0	17	4
TC179903	327	241	297		TC182040	7	7	0		TC186792	2	0	0		TC225522	0	30	0		DT049475	0	0	2		DR462398	4	8	0		TC183063	5	0	10		ES824483	0	17	4
TC210361	327	284	284		TC204123	7	6	0		TC211893	2	0	0		DR456336	0	30	0		DW519060	0	0	2		TC183446	4	8	0		DW236239	5	0	11		TC205884	0	17	4
TC217139	327	140	225		TC217503	7	6	0		TC196733	2	0	0		ES811633	0	30	0		ES839031	0	0	2		BF268394	4	8	0		TC226107	5	0	11		TC188669	0	17	4
EV484561	327	270	50		DW509638	7	6	0		ES820185	2	0	0		DN781589	0	30	0		TC212438	0	0	2		TC220711	4	8	0		ES850396	5	0	12		TC191413	0	17	4
TC202146	326	182	465		TC201820	7	6	0		DW234931	2	0	0		TC187810	0	30	0		TC193863	0	0	2		TC195677	4	8	0		TC190645	5	0	12		TC195979	0	17	4
TC194726	326	196	292		TC227997	7	6	0		TC223701	2	0	0		TC213814	0	30	0		TC191509	0	0	2		DT461186	4	8	0		CO499256	5	0	13		DN803264	0	18	4
TC192378	326	447	241		TC217464	7	6	0		TC189198	2	0	0		TC199515	0	30	0		EX169538	0	0	2		TC220538	4	8	0		TC196827	5	0	13		EV490548	0	18	4
TC189033	326	49	236		CO075095	7	5	0		DT052249	2	0	0		DR452563	0	30	0		TC207798	0	0	2		TC205296	4	8	0		BQ401930	5	0	16		DR461445	0	18	4
TC208374	326	274	215		ES803834	7	5	0		TC217426	2	0	0		ES835616	0	29	0		DW229212	0	0	2		TC185698	4	9	0		TC218478	5	0	19		TC197051	0	18	4
TC201172	326	306	154		DW231225	7	5	0		DW233709	2	0	0		TC196554	0	29	0		TC190682	0	0	2		TC210297	4	9	0		TC197024	5	0	25		EX164494	0	19	4
TC227936	325	147	322		FL576577	7	5	0		BQ409924	2	0	0		BQ407517	0	29	0		TC217437	0	0	2		CO113753	4	9	0		DW502070	5	0	27		DR461960	0	20	4
TC209318	325	365	303		ES796814	7	5	0		TC188024	2	0	0		TC184620	0	29	0		TC224551	0	0	2		CO099620	4	9	0		TC226091	5	0	27		CO110856	0	20	4
TC221089	325	18	30		CO083403	7	5	0		CA993883	2	0	0		TC220208	0	29	0		TC200659	0	0	2		BM359792	4	10	0		AW186737	4	0	2		DT458545	0	20	4
TC219608	324	260	503		ES796215	7	5	0		TC199874	2	0	0		CO101925	0	29	0		TC194503	0	0	2		TC229048	4	10	0		TC193713	4	0	2		TC207880	0	20	4
TC187570	324	183	344		TC209665	7	5	0		TC217196	2	0	0		TC224184	0	29	0		CO079502	0	0	2		TC222992	4	10	0		TC190149	4	0	2		CO490995	0	20	4
TC182409	324	140	213		FL576801	7	5	0		TC204921	2	0	0		TC209817	0	29	0		TC191746	0	0	2		CO069524	4	10	0		DW481846	4	0	2		TC227014	0	20	4
DN828264	324	19	100		TC201749	7	4	0		ES805691	2	0	0		TC224714	0	29	0		TC220563	0	0	2		TC190670	4	10	0		DT463231	4	0	2		ES830875	0	21	4
TC179675	323	357	525		ES799252	7	4	0		TC197490	2	0	0		TC189698	0	29	0		TC196052	0	0	2		EV497302	4	11	0		TC191380	4	0	2		TC223515	0	21	4
TC204779	323	192	357		DT467686	7	4	0		TC227510	2	0	0		DW511908	0	29	0		TC213406	0	0	2		TC223140	4	11	0		TC200164	4	0	2		ES831368	0	22	4
TC181411	323	195	216		TC212759	7	4	0		TC202478	2	0	0		TC183620	0	29	0		TC212251	0	0	2		TC197814	4	11	0		TC195148	4	0	2		TC224669	0	22	4
CO497635	323	109	188		TC191351	7	4	0		ES830329	2	0	0		TC203627	0	29	0		CO109008	0	0	2		DR044157	4	11	0		TC188222	4	0	2		ES809800	0	22	4
EX168261	323	307	185		DR462789	7	4	0		BQ415112	2	0	0		TC182085	0	29	0		TC194531	0	0	2		TC207824	4	11	0		ES809440	4	0	2		DW479193	0	22	4
TC188960	323	108	127		TC184651	7	4	0		TC208782	2	0	0		AI728311	0	29	0		TC190137	0	0	2		CO101131	4	11	0		CB066506	4	0	2		TC214840	0	22	4
TC191250	322	239	414		TC218340	7	4	0		TC192252	2	0	0		CO114064	0	29	0		BQ409732	0	0	2		TC205457	4	11	0		TC200210	4	0	2		CO115205	0	22	4
TC201045	322	137	302		DT049551	7	3	0		TC215271	2	0	0		ES833758	0	29	0		CO086888	0	0	2		ES807192	4	12	0		TC225310	4	0	2		TC214033	0	23	4
TC210146	322	453	237		TC208531	7	3	0		TC203786	2	0	0		DT466216	0	29	0		FL576754	0	0	2		TC194906	4	12	0		TC204058	4	0	2		ES833370	0	23	4
TC200856	322	349	137		TC180257	7	3	0		DN826876	2	0	0		TC192699	0	29	0		TC219810	0	0	2		DR457248	4	12	0		TC203351	4	0	2		TC223978	0	23	4
TC228279	321	130	664		DW498928	7	3	0		DW486457	2	0	0		ES794261	0	29	0		TC192079	0	0	2		TC187077	4	12	0		TC185233	4	0	2		DR044174	0	24	4
TC200657	321	147	364		TC228280	7	3	0		DW512033	2	0	0		TC183168	0	29	0		CO120762	0	0	2		TC201489	4	13	0		TC195705	4	0	2		TC229183	0	24	4
TC190828	321	398	341		TC217626	7	3	0		TC185808	2	0	0		TC186066	0	29	0		CO108536	0	0	2		TC189249	4	13	0		TC208565	4	0	2		DT468668	0	24	4
TC208945	321	128	301		TC212563	7	3	0		CO081528	2	0	0		TC226827	0	29	0		TC214105	0	0	2		TC221899	4	13	0		TC192516	4	0	2		ES847378	0	24	4
TC197785	321	273	275		TC196803	7	3	0		TC192709	2	0	0		ES835282	0	29	0		CO082340	0	0	2		CO113640	4	13	0		DW496631	4	0	2		TC197733	0	25	4
TC211274	321	159	258		TC214531	7	3	0		TC186136	2	0	0		ES806933	0	29	0		BQ415820	0	0	2		TC191422	4	14	0		FL576595	4	0	2		TC229614	0	26	4
TC201826	320	427	576		AW561931	7	3	0		FL577446	2	0	0		TC186743	0	29	0		CO084207	0	0	2		TC205316	4	15	0		TC203538	4	0	2		DT465455	0	26	4
TC181463	320	105	503		TC223547	7	3	0		TC219219	2	0	0		TC207939	0	29	0		TC189342	0	0	2		CO112966	4	15	0		TC202073	4	0	2		ES805817	0	27	4
TC186146	320	213	326		DT460601	7	2	0		TC210687	2	0	0		DR454099	0	29	0		DN780912	0	0	2		TC208176	4	15	0		AW187621	4	0	2		TC219542	0	28	4
TC193330	320	158	204		TC187963	7	2	0		CK988365	2	0	0		TC185079	0	29	0		TC191277	0	0	2		TC210947	4	15	0		BM359993	4	0	2		DW498682	0	28	4
TC207848	320	136	201		ES814221	7	2	0		TC218405	2	0	0		CO087987	0	29	0		DT462028	0	0	2		TC215037	4	16	0		TC191471	4	0	2		TC196577	0	29	4
TC185747	320	205	169		DR463845	7	2	0		TC202981	2	0	0		TC204878	0	29	0		CO127222	0	0	2		TC229284	4	16	0		DT527070	4	0	2		ES823748	0	29	4
TC218417	320	240	147		TC220119	7	2	0		ES834303	2	0	0		ES792429	0	29	0		TC180752	0	0	2		TC226766	4	16	0		TC186950	4	0	2		EV482078	0	29	4
TC207264	319	96	485		DW510432	7	2	0		BM358287	2	0	0		CO098229	0	29	0		BG443474	0	0	2		TC183878	4	17	0		TC219773	4	0	2		TC184655	0	30	4
TC188325	319	164	283		TC201196	7	2	0		DT466765	2	0	0		BM359128	0	29	0		CO109786	0	0	2		TC204729	4	18	0		TC224355	4	0	2		TC182841	0	30	4
TC222968	319	151	212		TC222704	7	2	0		TC206033	2	0	0		TC227939	0	28	0		TC198452	0	0	2		BF273359	4	19	0		DW497616	4	0	2		TC181084	0	31	4
TC200045	319	349	176		BQ415433	7	2	0		DR458389	2	0	0		DR453199	0	28	0		TC219457	0	0	2		TC183336	4	20	0		ES830095	4	0	2		DT466231	0	31	4
TC218868	319	316	173		ES838153	7	2	0		CO125868	2	0	0		DR457200	0	28	0		DW515739	0	0	2		TC210058	4	20	0		TC204471	4	0	2		TC224808	0	31	4
TC190041	319	255	164		ES822910	7	2	0		DW515856	2	0	0		TC218613	0	28	0		DR458571	0	0	2		TC192396	4	20	0		TC213919	4	0	2		TC188029	0	31	4
TC221349	318	108	256		TC183989	7	2	0		DW505476	2	0	0		TC206629	0	28	0		DT047072	0	0	2		TC185729	4	20	0		TC205355	4	0	2		TC185445	0	32	4
ES848085	318	229	243		TC201881	7	2	0		TC184151	2	0	0		EV492047	0	28	0		CO119352	0	0	2		TC202805	4	21	0		TC207922	4	0	2		ES807215	0	33	4
TC217818	318	381	236		TC205946	7	2	0		TC206672	2	0	0		TC196137	0	28	0		AI726717	0	0	2		DW502328	4	21	0		TC204870	4	0	2		TC218227	0	33	4
TC204958	318	200	177		TC196880	7	2	0		ES810069	2	0	0		ES820176	0	28	0		TC227717	0	0	2		TC204537	4	21	0		DT465095	4	0	2		TC186753	0	33	4
TC190702	317	215	530		TC225540	7	0	0		TC191377	2	0	0		ES815048	0	28	0		DT047990	0	0	2		TC199028	4	22	0		ES799343	4	0	2		TC185055	0	34	4
TC206206	317	340	522		TC190294	7	0	0		TC197774	2	0	0		EX166177	0	28	0		DN801828	0	0	2		DW227912	4	23	0		CO128057	4	0	2		TC222055	0	35	4
TC192398	317	417	502		DW482201	7	0	0		DW511781	2	0	0		TC221888	0	28	0		ES840623	0	0	2		TC210417	4	23	0		TC186431	4	0	2		TC201713	0	35	4
TC193864	317	357	395		ES836741	7	0	0		ES840024	2	0	0		TC217342	0	28	0		TC196675	0	0	2		CO103649	4	23	0		ES808624	4	0	2		TC200444	0	37	4
TC190962	317	351	370		TC204980	7	0	0		TC210716	2	0	0		TC186721	0	28	0		TC182998	0	0	2		TC206382	4	23	0		TC200047	4	0	2		ES815379	0	37	4
CO070902	317	361	309		TC220033	7	0	0		TC181612	2	0	0		TC226814	0	28	0		TC207537	0	0	2		TC224637	4	24	0		TC202645	4	0	2		DT458485	0	38	4
TC221760	317	503	152		TC212183	7	0	0		ES814999	2	0	0		CO126017	0	28	0		ES832602	0	0	2		TC213558	4	24	0		TC229535	4	0	2		ES834657	0	38	4
TC204097	316	321	487		TC207888	7	0	0		ES805418	2	0	0		CO127660	0	28	0		DW513498	0	0	2		TC181282	4	24	0		DR455033	4	0	2		EX165448	0	40	4
TC191895	315	193	361		TC186687	7	0	0		TC216362	2	0	0		ES830536	0	28	0		CO114346	0	0	2		CO124448	4	28	0		TC217470	4	0	2		ES829264	0	41	4
TC229449	315	126	293		CO113108	7	0	0		TC200578	2	0	0		TC203178	0	28	0		TC204282	0	0	2		TC196255	4	29	0		ES798634	4	0	2		TC204478	0	41	4
TC207538	315	383	144		CO105543	7	0	0		DW509327	2	0	0		DT466580	0	28	0		CA994120	0	0	2		TC204210	4	29	0		TC188986	4	0	2		TC218443	0	41	4
TC186269	314	955	767		AJ513410	7	0	0		TC215700	2	0	0		TC220651	0	28	0		BG444878	0	0	2		TC202810	4	30	0		TC185599	4	0	2		TC204487	0	43	4
TC211005	314	154	378		TC221519	7	0	0		TC194557	2	0	0		TC225373	0	28	0		TC200697	0	0	2		TC220462	4	30	0		TC226422	4	0	2		TC220476	0	44	4
TC201430	314	262	375		FL576817	7	0	0		TC222305	2	0	0		AI730083	0	28	0		CO105282	0	0	2		ES851498	4	30	0		TC218638	4	0	2		DR452465	0	45	4
TC201328	314	292	269		FL577622	7	0	0		TC229291	2	0	0		DW499487	0	28	0		CO085739	0	0	2		ES810325	4	30	0		DT468667	4	0	2		TC209049	0	45	4
TC185704	314	116	222		CO490861	7	0	0		DT455935	2	0	0		ES826888	0	28	0		TC202614	0	0	2		TC190774	4	31	0		TC200742	4	0	2		TC185081	0	46	4
TC189272	314	110	215		TC183882	7	0	0		TC185281	2	0	0		TC204034	0	28	0		EX164707	0	0	2		TC199852	4	34	0		BQ407625	4	0	2		TC208287	0	46	4
TC199519	314	50	20		DW508482	7	0	0		TC187961	2	0	0		EV498684	0	28	0		CO116580	0	0	2		TC209992	4	35	0		TC228892	4	0	2		CO498897	0	46	4
TC226778	313	307	338		TC186623	7	0	0		FL577418	2	0	0		CO081737	0	28	0		ES807186	0	0	2		ES818950	4	35	0		AW187640	4	0	2		ES809903	0	47	4
TC205649	313	418	323		TC190387	7	0	0		TC182162	2	0	0		CO126522	0	28	0		TC184357	0	0	2		TC188530	4	36	0		BG441725	4	0	2		TC185200	0	47	4
EX166371	313	89	322		DN801467	7	0	0		CO115182	2	0	0		CO092439	0	28	0		AI054529	0	0	2		TC199348	4	37	0		TC205431	4	0	2		TC201458	0	49	4
EV483659	313	320	250		DW235839	7	0	0		DW240022	2	0	0		ES846727	0	28	0		CO076488	0	0	2		TC197173	4	38	0		TC213914	4	0	2		TC213645	0	51	4
CO493246	313	86	208		TC201992	7	0	0		TC199185	2	0	0		TC184691	0	28	0		TC202766	0	0	2		TC222162	4	38	0		TC208433	4	0	2		TC192058	0	54	4
TC185239	313	141	154		AJ513006	7	0	0		CO115150	2	0	0		TC186392	0	28	0		TC218623	0	0	2		TC206355	4	39	0		TC221319	4	0	2		TC181238	0	55	4
TC196313	313	160	115		TC190542	7	0	0		TC219547	2	0	0		TC208128	0	28	0		TC227099	0	0	2		TC223931	4	39	0		TC215602	4	0	2		TC222405	0	55	4
TC211610	313	53	47		TC226802	7	0	0		DT050257	2	0	0		ES821633	0	28	0		TC211703	0	0	2		TC182976	4	40	0		TC217854	4	0	2		TC227148	0	56	4
TC196642	312	135	904		DW495286	7	0	0		DW499947	2	0	0		TC198165	0	28	0		TC195060	0	0	2		TC202781	4	40	0		TC192250	4	0	2		TC211765	0	59	4
TC192776	312	272	517		DR459726	7	0	0		AJ513844	2	0	0		TC213943	0	28	0		TC213028	0	0	2		DW481054	4	42	0		CO107654	4	0	2		DW499371	0	63	4
TC184056	312	200	455		TC202848	7	0	0		TC181821	2	0	0		TC207530	0	28	0		TC193011	0	0	2		TC195347	4	45	0		TC200993	4	0	2		TC195570	0	65	4
TC212926	312	147	335		TC222975	7	0	0		DW520578	2	0	0		TC227238	0	28	0		TC221278	0	0	2		ES851025	4	45	0		TC181012	4	0	2		TC197679	0	67	4
TC218164	312	283	313		TC207254	7	0	0		CO083072	2	0	0		TC211545	0	28	0		BQ401853	0	0	2		TC227237	4	46	0		TC209658	4	0	2		TC192427	0	69	4
ES833388	312	178	233		DR460393	7	0	0		TC179929	2	0	0		BQ407397	0	28	0		ES820894	0	0	2		CO109164	4	46	0		TC222001	4	0	2		TC192206	0	73	4
TC214069	312	135	153		TC202365	7	0	0		TC195450	2	0	0		TC214983	0	28	0		TC197223	0	0	2		CO108741	4	50	0		TC200329	4	0	2		TC225164	0	73	4
TC202291	312	103	116		TC195311	7	0	0		DT468041	2	0	0		TC224942	0	28	0		TC215139	0	0	2		TC184710	4	54	0		TC191928	4	0	2		DR463184	0	74	4
TC217505	312	127	94		TC224441	7	0	0		TC200309	2	0	0		CO121393	0	28	0		FL576867	0	0	2		TC193425	4	57	0		CO096801	4	0	2		TC214181	0	75	4
TC213727	311	231	411		TC226130	7	0	0		TC217374	2	0	0		TC226475	0	28	0		DR457645	0	0	2		TC229057	4	59	0		TC207267	4	0	2		ES801974	0	80	4
TC223573	311	250	287		TC216284	7	0	0		ES843504	2	0	0		ES840395	0	28	0		TC216997	0	0	2		TC194529	4	62	0		TC189473	4	0	2		ES818659	0	82	4
TC201413	311	313	220		TC183278	7	0	0		ES792028	2	0	0		ES809554	0	28	0		TC181854	0	0	2		TC210074	4	64	0		TC213325	4	0	2		TC199730	0	90	4
TC211033	311	84	101		DW485851	7	0	0		TC228493	2	0	0		CO099399	0	28	0		TC182131	0	0	2		TC183885	4	66	0		TC197363	4	0	2		TC224848	0	92	4
TC184413	310	257	427		DR463062	7	0	0		ES800773	2	0	0		DN780615	0	28	0		FL577435	0	0	2		TC188754	4	67	0		TC199249	4	0	2		TC196281	0	94	4
TC224411	310	218	326		TC180628	7	0	2		EV494720	2	0	0		DR460207	0	28	0		TC195795	0	0	2		CO117617	4	71	0		TC212939	4	0	2		TC210275	0	95	4
TC187122	310	344	279		BG441515	7	0	2		CO088216	2	0	0		DR456951	0	28	0		CO119112	0	0	2		TC201558	4	72	0		TC199820	4	0	2		TC225628	0	97	4
TC213461	310	201	213		TC191092	7	0	2		TC208410	2	0	0		TC182579	0	28	0		TC225745	0	0	2		TC183780	4	76	0		CO105661	4	0	2		TC208854	0	100	4
TC188578	310	236	137		TC216995	7	0	2		TC206940	2	0	0		TC189414	0	28	0		TC185139	0	0	2		TC222911	4	81	0		DW518113	4	0	2		TC209088	0	104	4
TC218266	309	137	423		DR455897	7	0	2		TC207408	2	0	0		ES826870	0	28	0		TC210814	0	0	2		ES819533	4	103	0		TC198662	4	0	2		TC218397	0	105	4
TC221286	309	166	298		CO103497	7	0	2		TC217213	2	0	0		TC183746	0	28	0		TC183652	0	0	2		ES808027	4	105	0		ES812386	4	0	3		TC205979	0	106	4
TC196468	309	133	277		DT049934	7	0	2		TC205476	2	0	0		TC194310	0	28	0		TC192746	0	0	2		TC214721	4	123	0		TC194939	4	0	3		TC200319	0	124	4
TC225099	309	89	270		DT049252	7	0	2		TC214196	2	0	0		CO110785	0	28	0		TC226609	0	0	2		EX164729	4	131	0		TC202211	4	0	3		TC202257	0	126	4
TC196481	308	162	423		TC224949	7	0	2		TC222656	2	0	0		ES793017	0	28	0		TC197982	0	0	2		ES798679	4	131	0		ES791422	4	0	3		ES824560	0	149	4
TC192327	308	217	289		DW498755	7	0	2		TC224438	2	0	0		AW187193	0	28	0		TC202129	0	0	2		DW506046	3	2	0		TC221587	4	0	3		TC202832	0	2	3
TC194851	308	288	245		TC219559	7	0	2		AW187608	2	0	0		TC220599	0	28	0		DN827948	0	0	2		CO124895	3	2	0		TC228401	4	0	3		TC184284	0	2	3
TC198066	308	49	240		TC204065	7	0	2		TC192654	2	0	0		CO097408	0	27	0		TC215326	0	0	2		ES816582	3	2	0		TC229151	4	0	3		DT467959	0	2	3
TC220746	308	294	84		TC210605	7	0	2		DT459732	2	0	0		TC221348	0	27	0		TC214237	0	0	2		ES823616	3	2	0		DT465623	4	0	3		TC221476	0	2	3
TC228784	307	86	437		TC207717	7	0	2		TC203460	2	0	0		CO102524	0	27	0		DW519664	0	0	2		TC200708	3	2	0		TC225425	4	0	3		CO081680	0	2	3
TC222232	307	200	308		DW243614	7	0	2		AJ513960	2	0	0		ES795032	0	27	0		TC188076	0	0	2		TC183849	3	2	0		TC196740	4	0	3		DR453903	0	2	3
TC184098	307	143	225		TC184619	7	0	2		TC218307	2	0	0		ES837663	0	27	0		CO114904	0	0	2		DW498986	3	2	0		TC223134	4	0	3		EX172017	0	2	3
TC224202	306	218	479		TC194765	7	0	2		CO492360	2	0	0		ES791643	0	27	0		TC204724	0	0	2		DW227433	3	2	0		TC188722	4	0	3		TC228160	0	2	3
TC195648	306	144	339		TC207961	7	0	2		TC189753	2	0	0		ES843105	0	27	0		TC219217	0	0	2		TC189464	3	2	0		TC209532	4	0	3		ES794334	0	2	3
TC183159	306	97	306		TC206646	7	0	2		TC218140	2	0	0		TC196026	0	27	0		CO119306	0	0	2		EX165364	3	2	0		CO120664	4	0	3		DW235467	0	2	3
TC201029	306	120	288		EV491814	7	0	2		TC217373	2	0	0		DW235934	0	27	0		TC192514	0	0	2		BQ402992	3	2	0		TC228766	4	0	3		DW505817	0	2	3
TC200934	305	129	473		TC184008	7	0	2		NP12958050	2	0	0		TC185117	0	27	0		TC211894	0	0	2		TC226061	3	2	0		TC182525	4	0	3		CO119670	0	2	3
TC219022	305	185	422		TC200119	7	0	3		TC218932	2	0	0		TC182632	0	27	0		DW477159	0	0	2		TC229099	3	2	0		TC220701	4	0	3		TC203437	0	2	3
TC182750	305	241	269		CO116166	7	0	3		DW508553	2	0	0		ES820407	0	27	0		TC217452	0	0	2		TC192273	3	2	0		GE653979	4	0	3		TC196456	0	2	3
DW509797	305	93	228		FL577208	7	0	3		DT464998	2	0	0		TC200585	0	27	0		CO492991	0	0	2		ES818783	3	2	0		TC189045	4	0	3		TC187024	0	2	3
TC213983	305	737	161		DW516545	7	0	3		BQ414383	2	0	0		CO120156	0	27	0		FL577338	0	0	2		FL576656	3	2	0		TC204234	4	0	3		BQ410528	0	2	3
BE052253	305	79	66		FL577006	7	0	3		DW008305	2	0	0		TC195142	0	27	0		TC180054	0	0	2		TC199413	3	2	0		TC222121	4	0	3		TC228508	0	2	3
ES845818	304	437	343		TC221755	7	0	3		FL576697	2	0	0		CO071818	0	27	0		CO493332	0	0	2		DT466351	3	2	0		CO109167	4	0	3		TC200677	0	2	3
TC206254	304	147	197		CA993875	7	0	3		TC185098	2	0	0		TC207126	0	27	0		CO091144	0	0	2		TC218635	3	2	0		TC223863	4	0	3		CO107797	0	2	3
TC229201	304	280	194		CO495641	7	0	3		CA994052	2	0	0		TC206428	0	27	0		TC213541	0	0	2		TC189076	3	2	0		ES795936	4	0	3		CO093707	0	2	3
TC184315	303	89	134		TC195796	7	0	3		DT053490	2	0	0		TC192305	0	27	0		TC207686	0	0	2		TC195397	3	2	0		BQ413092	4	0	3		TC223023	0	2	3
BF270490	303	153	77		TC222557	7	0	3		TC202232	2	0	0		ES845704	0	27	0		TC200640	0	0	2		ES827074	3	2	0		TC194581	4	0	3		CO120269	0	2	3
TC220940	302	167	305		TC220235	7	0	3		TC196812	2	0	0		TC208302	0	27	0		CO126613	0	0	2		DW506754	3	2	0		TC188926	4	0	3		TC214349	0	2	3
DW236247	302	288	282		CO123188	7	0	3		CO123202	2	0	0		TC211021	0	27	0		ES821533	0	0	2		TC180582	3	2	0		DT465476	4	0	3		ES805769	0	2	3
TC219540	302	110	270		TC227698	7	0	3		TC228697	2	0	0		ES806261	0	27	0		TC210927	0	0	2		ES814983	3	2	0		FL577580	4	0	3		TC188151	0	2	3
TC182571	302	305	244		DR463709	7	0	3		TC205905	2	0	0		DR462945	0	27	0		DW504138	0	0	2		TC226482	3	2	0		DR459775	4	0	3		DW226212	0	2	3
TC220743	302	186	222		TC205718	7	0	3		TC199253	2	0	0		TC197110	0	27	0		TC183834	0	0	2		TC216091	3	2	0		TC216199	4	0	3		ES794578	0	2	3
TC214248	302	141	172		TC226056	7	0	3		DT048072	2	0	0		ES818811	0	27	0		CO108237	0	0	2		TC227116	3	2	0		TC213434	4	0	3		TC203254	0	2	3
TC182694	302	198	156		TC183379	7	0	3		TC200937	2	0	0		EX165062	0	27	0		DW008304	0	0	2		TC208682	3	2	0		DW502144	4	0	3		TC227983	0	2	3
TC202361	302	217	142		TC201002	7	0	3		TC194250	2	0	0		DW504983	0	27	0		DW499069	0	0	2		DW227424	3	2	0		ES811966	4	0	3		TC186511	0	2	3
TC212074	301	297	452		TC229673	7	0	3		CA993713	2	0	0		ES801346	0	27	0		TC191213	0	0	2		DW517117	3	2	0		ES838673	4	0	3		DW227321	0	2	3
TC190016	301	184	450		FG548136	7	0	3		TC207975	2	0	0		TC207656	0	27	0		EV495922	0	0	2		ES796577	3	2	0		TC206400	4	0	3		TC202502	0	2	3
TC207012	301	219	394		ES849527	7	0	3		CO109152	2	0	0		TC228882	0	27	0		TC206363	0	0	2		DT046853	3	2	0		TC190881	4	0	4		CB074800	0	2	3
DW504274	301	185	367		TC222420	7	0	3		DW498005	2	0	0		CO124844	0	27	0		DW511668	0	0	2		TC183962	3	2	0		TC226113	4	0	4		DR462495	0	2	3
DW499434	301	36	95		TC180845	7	0	4		TC184711	2	0	0		CO101291	0	27	0		TC213326	0	0	2		TC185059	3	2	0		BG444630	4	0	4		DW516073	0	2	3
TC225843	301	25	28		TC198282	7	0	4		ES794546	2	0	0		TC193780	0	27	0		TC206549	0	0	2		ES831576	3	2	0		TC182114	4	0	4		ES808778	0	2	3
TC190021	300	246	367		DN827288	7	0	4		TC187036	2	0	0		ES820448	0	27	0		DW498069	0	0	2		DW501475	3	2	0		EE593145	4	0	4		DW243607	0	2	3
TC189109	300	183	278		TC216685	7	0	4		CO124001	2	0	0		TC223466	0	27	0		DW237664	0	0	2		TC192656	3	2	0		ES851333	4	0	4		DT461553	0	2	3
ES809025	300	352	220		ES837675	7	0	4		TC193727	2	0	0		TC222573	0	27	0		BM358151	0	0	2		TC180481	3	2	0		TC209166	4	0	4		TC215876	0	2	3
ES817430	299	206	357		TC224325	7	0	4		CO095761	2	0	0		TC219393	0	27	0		DW241422	0	0	2		ES829627	3	2	0		TC215466	4	0	4		CO094792	0	2	3
TC218055	299	189	281		TC198443	7	0	4		DT462462	2	0	0		TC206488	0	27	0		BF278210	0	0	2		TC203821	3	2	0		TC210033	4	0	4		TC192372	0	2	3
TC196565	299	245	260		DR453439	7	0	4		ES846873	2	0	0		TC226811	0	27	0		TC197941	0	0	2		ES819447	3	2	0		TC222245	4	0	4		DT048110	0	2	3
BQ406649	299	115	222		TC180286	7	0	4		TC183645	2	0	0		TC202336	0	27	0		ES829350	0	0	2		AJ514177	3	2	0		TC216296	4	0	4		TC180488	0	2	3
TC198653	299	250	175		TC225868	7	0	4		TC210244	2	0	0		TC209585	0	27	0		TC224443	0	0	2		TC229611	3	2	0		ES797151	4	0	4		TC199046	0	2	3
TC195978	299	73	34		TC181564	7	0	4		TC187464	2	0	0		DT462234	0	27	0		TC218629	0	0	2		DR454044	3	2	0		ES832328	4	0	4		TC221948	0	2	3
TC185908	298	351	381		TC199367	7	0	4		TC181127	2	0	0		ES832693	0	27	0		TC189153	0	0	2		TC223082	3	2	0		TC225708	4	0	4		TC192997	0	2	3
TC213421	298	171	344		DT461386	7	0	4		TC219519	2	0	0		TC186504	0	27	0		ES817135	0	0	2		DR462883	3	2	0		TC196905	4	0	4		BQ406026	0	2	3
TC189521	298	115	176		FL577319	7	0	4		TC226730	2	0	0		TC220139	0	27	0		TC188331	0	0	2		TC203043	3	2	0		CO083096	4	0	4		TC199946	0	2	3
TC189080	298	394	166		TC211970	7	0	4		ES843858	2	0	0		TC223559	0	27	0		TC217349	0	0	2		TC220853	3	2	0		BM358346	4	0	4		BQ413120	0	2	3
CD486705	298	108	85		TC204597	7	0	4		TC203180	2	0	0		DR456025	0	27	0		CO103873	0	0	2		CA994033	3	2	0		TC203231	4	0	4		TC213174	0	2	3
TC184598	297	130	491		TC196387	7	0	4		DT047058	2	0	0		TC212313	0	27	0		CD486644	0	0	2		CO075362	3	2	0		DW495788	4	0	4		FL577590	0	2	3
TC190557	297	115	196		TC221287	7	0	4		TC209403	2	0	0		DR455727	0	27	0		TC207841	0	0	2		TC223367	3	2	0		TC207356	4	0	4		TC181994	0	2	3
DW231479	297	396	164		CO496947	7	0	5		DT054326	2	0	0		TC182373	0	27	0		ES839489	0	0	2		TC180475	3	2	0		TC183074	4	0	4		TC223001	0	2	3
TC224244	296	310	384		DW232418	7	0	5		TC206395	2	0	0		ES815271	0	27	0		TC192376	0	0	2		DW503238	3	2	0		BG440619	4	0	4		TC189851	0	2	3
TC192778	296	212	115		ES795192	7	0	5		TC210854	2	0	0		TC203392	0	27	0		TC197741	0	0	2		TC198055	3	2	0		TC215426	4	0	4		TC211642	0	2	3
TC219100	295	95	290		DW242427	7	0	5		TC228071	2	0	0		TC186436	0	27	0		DW506367	0	0	2		TC220251	3	2	0		TC180356	4	0	4		DT467331	0	2	3
TC198793	295	212	280		ES802105	7	0	5		AJ514149	2	0	0		TC196131	0	27	0		ES840750	0	0	2		TC195121	3	2	0		TC227830	4	0	4		CO073923	0	2	3
TC221154	295	282	208		TC223020	7	0	5		TC182703	2	0	0		ES836709	0	27	0		DW483463	0	0	2		TC229051	3	2	0		TC189058	4	0	4		ES806642	0	2	3
TC220879	295	97	143		TC216399	7	0	5		TC197063	2	0	0		EX169104	0	26	0		DR458555	0	0	2		TC219145	3	2	0		TC212407	4	0	4		BQ411632	0	2	3
TC183616	295	123	58		TC205111	7	0	5		DT464105	2	0	0		DR455616	0	26	0		TC226249	0	0	2		TC224407	3	2	0		TC220261	4	0	4		TC227874	0	2	3
TC188959	294	135	200		TC203689	7	0	5		ES827390	2	0	0		TC220911	0	26	0		TC227853	0	0	2		TC189154	3	2	0		ES839227	4	0	4		TC222822	0	2	3
DW513103	294	147	58		TC183581	7	0	5		TC191819	2	0	0		ES833448	0	26	0		TC192426	0	0	2		TC221918	3	2	0		TC224813	4	0	4		ES795322	0	2	3
TC210133	293	307	538		TC225561	7	0	5		TC210770	2	0	0		EX166305	0	26	0		CO099981	0	0	2		TC211548	3	2	0		TC221872	4	0	4		TC225571	0	2	3
EV492939	293	226	288		TC196667	7	0	5		TC225345	2	0	0		CO087942	0	26	0		CO104549	0	0	2		TC212480	3	2	0		DW489909	4	0	4		ES790738	0	2	3
TC198547	293	208	281		TC213671	7	0	5		TC216679	2	0	0		TC226603	0	26	0		TC212835	0	0	2		TC216675	3	2	0		TC205340	4	0	4		TC184524	0	2	3
TC216322	293	178	268		TC198525	7	0	5		CO075720	2	0	0		DW504433	0	26	0		TC229525	0	0	2		TC205807	3	2	0		CO097583	4	0	5		TC223321	0	2	3
TC186347	293	285	210		CO093274	7	0	6		TC226901	2	0	0		TC202432	0	26	0		TC223932	0	0	2		TC219229	3	2	0		CO085471	4	0	5		TC202671	0	2	3
ES804102	293	158	206		TC189061	7	0	6		AJ513275	2	0	0		DW476773	0	26	0		CO099057	0	0	2		TC197506	3	2	0		TC223859	4	0	5		TC202108	0	2	3
TC219260	293	157	156		TC212850	7	0	6		DT054009	2	0	0		TC189375	0	26	0		CO087553	0	0	2		TC221577	3	2	0		TC209804	4	0	5		TC215879	0	2	3
EX164461	292	81	437		TC180219	7	0	6		TC199659	2	0	0		TC184055	0	26	0		TC219597	0	0	2		TC209583	3	2	0		CO111375	4	0	5		DN804105	0	2	3
CO497158	292	213	361		TC184712	7	0	6		TC212546	2	0	0		TC205803	0	26	0		TC220322	0	0	2		TC195768	3	2	0		DW234587	4	0	5		TC213328	0	2	3
TC204833	292	60	255		TC196652	7	0	6		TC185865	2	0	0		TC229587	0	26	0		CO120294	0	0	2		TC192021	3	2	0		DT047149	4	0	5		TC196314	0	2	3
DR459814	292	71	240		TC212505	7	0	6		NP831322	2	0	0		TC185722	0	26	0		TC186093	0	0	2		FL577774	3	2	0		TC208247	4	0	5		TC214319	0	2	3
TC224555	292	112	216		DW224602	7	0	6		TC219689	2	0	0		TC214934	0	26	0		EV485304	0	0	2		TC214540	3	2	0		TC188590	4	0	5		ES829154	0	3	3
AI729131	292	129	183		TC214824	7	0	7		TC228395	2	0	0		ES796815	0	26	0		TC203602	0	0	2		CO100547	3	2	0		TC194406	4	0	5		CO118596	0	3	3
TC197305	292	213	168		TC200817	7	0	7		TC187480	2	0	0		TC196234	0	26	0		TC181081	0	0	2		CO072871	3	2	0		DW227622	4	0	5		CO106092	0	3	3
TC228357	291	152	228		TC208759	7	0	7		BG440815	2	0	0		TC201986	0	26	0		TC229485	0	0	2		ES839275	3	2	0		DT463377	4	0	5		TC227031	0	3	3
TC186869	290	137	310		CO086021	7	0	7		TC186711	2	0	0		TC187088	0	26	0		TC227522	0	0	2		TC225014	3	2	0		TC208711	4	0	5		DR453816	0	3	3
TC179663	290	151	297		ES833709	7	0	7		ES798642	2	0	0		TC202930	0	26	0		TC195608	0	0	2		BF272792	3	2	0		CO078224	4	0	5		CO117789	0	3	3
DW008928	290	150	268		TC180729	7	0	7		TC190605	2	0	0		TC213624	0	26	0		DW477632	0	0	2		TC200369	3	2	0		TC214332	4	0	5		TC187865	0	3	3
TC206064	290	419	171		AJ513707	7	0	8		TC228659	2	0	0		ES796856	0	26	0		BG447138	0	0	2		TC189995	3	2	0		TC229701	4	0	5		TC229549	0	3	3
TC179954	290	614	47		TC211635	7	0	8		TC196343	2	0	0		DN780809	0	26	0		DV437931	0	0	2		ES842999	3	2	0		TC203311	4	0	5		TC195606	0	3	3
TC180714	289	209	298		TC182708	7	0	8		TC214334	2	0	0		ES793533	0	26	0		EX170418	0	0	2		BQ409738	3	2	0		TC227391	4	0	5		DR455575	0	3	3
EX166574	289	165	267		DW500918	7	0	8		TC202910	2	0	0		ES844167	0	26	0		TC227966	0	0	2		TC229522	3	2	0		TC201957	4	0	5		TC189212	0	3	3
TC225083	289	235	244		TC198830	7	0	8		ES849734	2	0	0		CO072583	0	26	0		CO493827	0	0	2		TC204068	3	2	0		ES827555	4	0	5		AI726002	0	3	3
DW234825	289	143	238		TC223513	7	0	8		TC194578	2	0	0		TC186696	0	26	0		ES810726	0	0	2		ES807051	3	2	0		BM360515	4	0	5		TC212753	0	3	3
TC188212	289	264	226		TC227968	7	0	8		DR452572	2	0	0		CO090887	0	26	0		TC209146	0	0	2		TC228170	3	3	0		TC180209	4	0	5		TC226097	0	3	3
TC225248	289	90	128		TC229672	7	0	9		CO128494	2	0	0		DR463603	0	26	0		ES818080	0	0	2		CO118298	3	3	0		CO127898	4	0	5		TC201245	0	3	3
TC205836	289	64	90		DW241874	7	0	9		TC214571	2	0	0		TC190157	0	26	0		TC223964	0	0	2		TC206150	3	3	0		TC195539	4	0	5		ES799602	0	3	3
TC207665	288	152	322		TC204050	7	0	9		CO126430	2	0	0		ES810035	0	26	0		CO126567	0	0	2		TC211981	3	3	0		EX172581	4	0	5		ES851521	0	3	3
DW484492	288	310	251		CO124381	7	0	9		TC227504	2	0	0		CO089414	0	26	0		ES837545	0	0	2		BQ411901	3	3	0		TC213292	4	0	6		TC200716	0	3	3
TC215786	288	104	90		TC193710	7	0	10		DW243538	2	0	0		TC218581	0	26	0		DW240192	0	0	2		TC207959	3	3	0		TC207066	4	0	6		DT048736	0	3	3
ES826567	288	59	82		CO117351	7	0	10		CO098224	2	0	0		TC187459	0	26	0		TC204542	0	0	2		TC212357	3	3	0		TC201709	4	0	6		TC194683	0	3	3
TC189125	287	223	542		TC185334	7	0	10		CO070641	2	0	0		TC221494	0	26	0		CO092430	0	0	2		TC185872	3	3	0		TC226553	4	0	6		EX167314	0	3	3
TC181273	287	270	352		TC202045	7	0	10		TC226866	2	0	0		ES801059	0	26	0		DV849868	0	0	2		TC186435	3	3	0		DW484517	4	0	6		CO095729	0	3	3
TC218294	287	360	328		DW234465	7	0	10		ES814962	2	0	0		TC220447	0	26	0		DT052810	0	0	2		CO107988	3	3	0		BQ402608	4	0	6		TC199561	0	3	3
TC184294	287	288	322		TC218677	7	0	11		BG443727	2	0	0		BQ405754	0	26	0		BQ410155	0	0	2		DN800900	3	3	0		BQ412127	4	0	6		BQ409242	0	3	3
TC191843	287	361	268		TC190927	7	0	13		TC193671	2	0	0		TC222733	0	26	0		TC225268	0	0	2		FL576696	3	3	0		TC221056	4	0	6		FE896853	0	3	3
DW496700	287	146	221		DW519582	7	0	13		TC196681	2	0	0		CO076954	0	26	0		CO128283	0	0	2		TC201701	3	3	0		TC192903	4	0	6		DT047963	0	3	3
TC201074	287	198	125		TC191579	7	0	14		DT461764	2	0	0		EX168477	0	26	0		TC219455	0	0	2		CO115691	3	3	0		TC196745	4	0	6		DT047555	0	3	3
DW503998	286	143	334		TC220520	7	0	14		TC194186	2	0	0		TC192238	0	26	0		DR462900	0	0	2		TC184317	3	3	0		TC223552	4	0	6		DT455838	0	3	3
EX171791	286	365	330		DW501110	7	0	15		TC209520	2	0	0		TC207855	0	26	0		FL576558	0	0	2		DW505819	3	3	0		TC188216	4	0	6		BF269750	0	3	3
TC212750	286	426	237		TC192103	7	0	15		TC208723	2	0	0		ES797240	0	26	0		CO111189	0	0	2		TC216459	3	3	0		TC218086	4	0	6		TC209029	0	3	3
TC207300	286	66	162		BQ414052	7	0	17		TC210055	2	0	0		TC183115	0	26	0		TC181259	0	0	2		ES798942	3	3	0		BQ401960	4	0	6		TC188693	0	3	3
EX172273	286	227	119		CO119897	7	0	19		TC197956	2	0	0		BG440185	0	26	0		DW496830	0	0	2		BE053245	3	3	0		ES838549	4	0	6		DT461398	0	3	3
TC218156	286	424	53		TC227944	7	0	28		TC208634	2	0	0		TC208509	0	26	0		TC184141	0	0	2		ES827576	3	3	0		TC220787	4	0	7		TC226417	0	3	3
TC222907	285	143	877		EX171536	6	140	0		BG443712	2	0	0		BQ406953	0	26	0		ES839898	0	0	2		DW496875	3	3	0		TC225056	4	0	7		CO116305	0	3	3
TC186451	285	176	252		DT469062	6	122	0		TC186027	2	0	0		ES814145	0	26	0		AI725378	0	0	2		ES819248	3	3	0		DW228961	4	0	7		EL903693	0	3	3
TC199190	285	132	192		TC217309	6	113	0		TC180089	2	0	0		TC188046	0	26	0		ES849017	0	0	2		TC182223	3	3	0		TC189835	4	0	7		TC220736	0	3	3
TC213503	284	163	421		TC199840	6	106	0		TC184841	2	0	0		EX166165	0	26	0		TC228704	0	0	2		DN799879	3	3	0		DT048798	4	0	7		TC212333	0	3	3
TC190419	284	157	302		ES835640	6	89	0		FL576882	2	0	0		DR456192	0	26	0		TC183589	0	0	2		DW238015	3	3	0		TC205829	4	0	7		DT050760	0	3	3
TC193800	284	299	62		TC226245	6	82	0		TC185975	2	0	0		TC227706	0	26	0		TC195825	0	0	2		ES816098	3	3	0		CO093316	4	0	7		TC205210	0	3	3
TC188286	283	136	345		ES843917	6	58	0		TC216557	2	0	0		TC191580	0	26	0		TC223735	0	0	2		DR454052	3	3	0		DW237172	4	0	7		DT463773	0	3	3
TC186230	283	381	325		TC187240	6	52	0		DW476393	2	0	0		EV484208	0	26	0		TC209820	0	0	2		DV848764	3	3	0		CO102313	4	0	7		TC200147	0	3	3
ES836726	283	143	294		CO079369	6	52	0		TC213084	2	0	0		TC228211	0	26	0		TC193098	0	0	2		CO091231	3	3	0		BF275605	4	0	7		DR462238	0	3	3
DW514831	283	163	235		TC227565	6	47	0		DW476919	2	0	0		DR456512	0	26	0		DW495827	0	0	2		CO089205	3	3	0		TC194110	4	0	7		CO085789	0	3	3
TC189707	283	177	157		CO092850	6	46	0		TC208049	2	0	0		DR456362	0	26	0		CA994126	0	0	2		TC181832	3	3	0		TC197068	4	0	7		TC200564	0	3	3
TC205185	282	219	291		TC211417	6	43	0		DR462507	2	0	0		AI730141	0	26	0		DT047193	0	0	2		TC209136	3	3	0		DW510529	4	0	7		ES805999	0	3	3
TC204728	282	205	247		TC195653	6	43	0		DW500849	2	0	0		ES844752	0	26	0		TC193426	0	0	2		TC182247	3	3	0		DW500608	4	0	8		TC207376	0	3	3
TC206798	282	178	177		TC203441	6	42	0		TC223778	2	0	0		CO087641	0	26	0		TC227222	0	0	2		TC214387	3	3	0		CO072362	4	0	8		TC220655	0	3	3
TC208522	282	160	115		DR455798	6	33	0		TC203069	2	0	0		TC214752	0	26	0		ES790698	0	0	2		DW512877	3	3	0		TC190996	4	0	8		TC206328	0	3	3
TC181947	282	163	89		TC192714	6	32	0		TC228138	2	0	0		ES818748	0	26	0		ES815080	0	0	2		CO078326	3	3	0		DT052841	4	0	8		TC194313	0	3	3
TC223864	282	173	50		TC222830	6	31	0		CO107804	2	0	0		TC212101	0	26	0		TC197272	0	0	2		ES804068	3	3	0		TC228180	4	0	8		BM360141	0	3	3
EX166179	281	175	933		TC181846	6	31	0		TC193170	2	0	0		TC216643	0	26	0		TC191807	0	0	2		DW512273	3	3	0		DW511622	4	0	8		TC228173	0	3	3
TC223663	281	132	534		TC214998	6	22	0		ES838181	2	0	0		ES832771	0	26	0		ES844253	0	0	2		DT461701	3	3	0		TC195788	4	0	8		BQ407006	0	3	3
TC209094	281	410	335		CO128532	6	21	0		BG440016	2	0	0		TC214809	0	25	0		TC203467	0	0	2		TC199485	3	3	0		AI727028	4	0	8		TC213057	0	3	3
TC212077	281	166	273		TC190803	6	21	0		BQ409759	2	0	0		EX172605	0	25	0		ES840887	0	0	2		TC181756	3	3	0		TC228946	4	0	8		TC214241	0	4	3
TC190650	281	213	184		EV494422	6	19	0		TC217952	2	0	0		TC226557	0	25	0		DW520356	0	0	2		DT465248	3	3	0		TC224540	4	0	8		TC226559	0	4	3
TC188496	281	52	78		ES838170	6	18	0		TC206592	2	0	0		CO125585	0	25	0		DW497392	0	0	2		DW226514	3	3	0		TC225530	4	0	8		TC203363	0	4	3
TC205141	281	69	77		CO097098	6	18	0		ES810291	2	0	0		DT463994	0	25	0		TC201511	0	0	2		ES844293	3	3	0		TC229194	4	0	8		DW510650	0	4	3
TC194224	280	240	392		TC209005	6	18	0		TC221886	2	0	0		TC182918	0	25	0		FG548240	0	0	2		TC203884	3	3	0		TC182062	4	0	9		TC218697	0	4	3
TC206743	280	166	332		TC184826	6	17	0		ES823831	2	0	0		CO120437	0	25	0		DW490694	0	0	2		TC224366	3	3	0		TC198861	4	0	9		TC197933	0	4	3
TC194822	280	93	206		DW507812	6	16	0		CO090848	2	0	0		TC190117	0	25	0		TC194694	0	0	2		DT053255	3	4	0		TC192013	4	0	9		DN800520	0	4	3
DR454645	280	172	199		DW516462	6	15	0		TC185039	2	0	0		CO092310	0	25	0		DT458014	0	0	2		TC186427	3	4	0		DR460730	4	0	9		BG443031	0	4	3
EX168654	280	137	187		TC210746	6	14	0		EV487700	2	0	0		TC201733	0	25	0		CO108814	0	0	2		TC190750	3	4	0		TC198965	4	0	9		TC185561	0	4	3
CO074802	279	249	211		DW497355	6	13	0		TC200505	2	0	0		CO127716	0	25	0		TC227201	0	0	2		TC203728	3	4	0		TC209615	4	0	10		BG442409	0	4	3
TC187072	279	100	146		TC184480	6	13	0		CO102847	2	0	0		TC213125	0	25	0		CO121893	0	0	2		TC218288	3	4	0		TC216164	4	0	10		TC225032	0	4	3
DT465583	279	419	119		ES813254	6	12	0		TC202991	2	0	0		ES825391	0	25	0		CO132861	0	0	2		TC201049	3	4	0		TC223947	4	0	10		ES815665	0	4	3
TC186065	279	36	104		TC211275	6	12	0		CO086122	2	0	0		DN816915	0	25	0		TC223328	0	0	2		TC221919	3	4	0		DW513236	4	0	10		DT467385	0	4	3
TC200673	278	148	291		ES813446	6	12	0		TC219451	2	0	0		ES792699	0	25	0		TC192876	0	0	2		FL577091	3	4	0		TC184658	4	0	10		TC221078	0	4	3
TC224044	278	106	258		TC182901	6	12	0		TC207456	2	0	0		ES818038	0	25	0		CO127521	0	0	2		ES795807	3	4	0		TC199142	4	0	10		DW499680	0	4	3
TC198660	278	217	232		TC218879	6	11	0		TC224746	2	0	0		DN818080	0	25	0		DN802391	0	0	2		TC200967	3	4	0		TC211818	4	0	12		ES851271	0	4	3
DW514127	278	229	186		TC194673	6	11	0		ES804815	2	0	0		ES850645	0	25	0		ES803655	0	0	2		TC189706	3	4	0		DR456271	4	0	15		CO103565	0	4	3
ES851775	277	198	255		TC189841	6	10	0		TC213525	2	0	0		TC206288	0	25	0		TC184495	0	0	2		TC182727	3	4	0		TC207759	4	0	17		TC217125	0	4	3
TC228049	277	115	232		CO105406	6	10	0		TC188106	2	0	0		TC200271	0	25	0		TC214486	0	0	2		TC213256	3	4	0		TC207779	4	0	97		BQ405745	0	4	3
TC191946	277	91	193		TC229290	6	9	0		TC181724	2	0	0		TC227299	0	25	0		TC213443	0	0	2		TC228904	3	4	0		DR458990	3	0	2		TC201257	0	4	3
TC222288	277	152	157		TC200101	6	9	0		TC193635	2	0	0		TC183952	0	25	0		BF273462	0	0	2		DW486318	3	4	0		TC194244	3	0	2		EX166300	0	4	3
TC224148	277	167	138		ES827240	6	9	0		TC212574	2	0	0		ES826863	0	25	0		TC197952	0	0	2		TC180944	3	4	0		TC180404	3	0	2		CO087383	0	4	3
TC188621	277	779	130		TC185684	6	9	0		CO491074	2	0	0		ES834969	0	25	0		TC190816	0	0	2		CO078611	3	4	0		DW508571	3	0	2		CO075622	0	4	3
TC204100	277	65	96		FL577708	6	8	0		TC192730	2	0	0		ES811058	0	25	0		TC225850	0	0	2		DW236034	3	4	0		TC198118	3	0	2		DR453871	0	4	3
TC227199	277	34	52		TC192383	6	8	0		TC188121	2	0	0		TC226325	0	25	0		AW187130	0	0	2		TC181671	3	4	0		TC209997	3	0	2		TC217156	0	4	3
TC223678	276	478	318		BM359987	6	8	0		ES842131	2	0	0		TC190235	0	25	0		ES818326	0	0	2		ES807336	3	4	0		TC225365	3	0	2		CO098700	0	4	3
EE592893	276	166	258		DW233811	6	8	0		TC205359	2	0	0		ES794517	0	25	0		DT465388	0	0	2		TC218587	3	4	0		TC212360	3	0	2		TC191956	0	4	3
TC210988	276	249	232		TC202316	6	8	0		TC179991	2	0	0		TC191270	0	25	0		TC200877	0	0	2		DW519923	3	4	0		CO078397	3	0	2		ES831283	0	4	3
ES826540	275	195	360		TC209336	6	7	0		ES815751	2	0	0		TC202746	0	25	0		CO115619	0	0	2		TC216096	3	4	0		TC197049	3	0	2		TC194220	0	4	3
TC202371	275	203	332		DN818187	6	7	0		TC229333	2	0	0		BG445499	0	25	0		DW516048	0	0	2		DR458994	3	4	0		ES795587	3	0	2		TC222056	0	4	3
TC185122	275	238	329		ES821642	6	6	0		TC211691	2	0	0		TC190840	0	25	0		CO096789	0	0	2		TC202474	3	4	0		TC182854	3	0	2		TC207991	0	4	3
DW236539	275	83	329		TC217678	6	6	0		TC201454	2	0	0		DR452531	0	25	0		DR452704	0	0	2		TC218792	3	4	0		TC221442	3	0	2		TC187714	0	4	3
TC190238	275	199	214		TC213218	6	6	0		ES794336	2	0	0		ES827044	0	25	0		TC225789	0	0	2		DR455021	3	4	0		TC187376	3	0	2		ES801523	0	4	3
TC221183	275	85	160		TC222727	6	6	0		DT046603	2	0	0		AW187522	0	25	0		ES813721	0	0	2		DR458394	3	4	0		DT464638	3	0	2		ES818793	0	4	3
BF274183	274	78	453		TC183481	6	6	0		TC187639	2	0	0		TC195862	0	25	0		TC194518	0	0	2		ES834109	3	4	0		FL577656	3	0	2		TC208726	0	4	3
DR455370	274	94	382		EX171417	6	6	0		TC196311	2	0	0		TC222207	0	25	0		TC214072	0	0	2		TC207479	3	4	0		CO094488	3	0	2		TC217745	0	5	3
TC192369	274	296	319		DN800561	6	6	0		DW499877	2	0	0		TC212528	0	25	0		TC203085	0	0	2		TC206744	3	4	0		DW503646	3	0	2		TC187189	0	5	3
ES830340	274	176	277		TC193586	6	6	0		TC200486	2	0	0		TC198998	0	25	0		TC218460	0	0	2		TC227186	3	4	0		CO113542	3	0	2		ES815967	0	5	3
TC202640	274	160	175		TC220764	6	6	0		DW520481	2	0	0		TC219586	0	25	0		FL577733	0	0	2		TC211785	3	4	0		TC212854	3	0	2		CO106425	0	5	3
DW490733	274	145	105		ES837774	6	6	0		DW233603	2	0	0		TC194028	0	25	0		CO493606	0	0	2		TC222910	3	4	0		TC200168	3	0	2		EX164376	0	5	3
TC220071	273	340	226		TC181178	6	5	0		CO127343	2	0	0		BQ405305	0	25	0		CO079655	0	0	2		DR461571	3	4	0		FL577621	3	0	2		TC190998	0	5	3
TC190444	273	228	158		TC205934	6	5	0		TC190375	2	0	0		TC194693	0	25	0		TC195319	0	0	2		TC181605	3	4	0		DR462965	3	0	2		TC194399	0	5	3
TC220589	273	152	86		TC214594	6	5	0		DW510361	2	0	0		TC194315	0	25	0		TC222617	0	0	2		DR457234	3	4	0		TC182441	3	0	2		CD485885	0	5	3
TC203501	272	81	325		CO109009	6	5	0		ES799182	2	0	0		TC220695	0	25	0		CO107251	0	0	2		DR457206	3	4	0		CO090292	3	0	2		TC226203	0	5	3
DR455869	272	90	274		TC206216	6	5	0		CO105556	2	0	0		ES797321	0	25	0		BM358003	0	0	2		TC213999	3	4	0		TC188740	3	0	2		ES849920	0	5	3
DW511951	272	116	244		TC197327	6	5	0		TC182003	2	0	0		ES831659	0	25	0		EX167789	0	0	2		DR453562	3	4	0		TC222406	3	0	2		TC226799	0	5	3
TC212751	272	88	224		TC181569	6	5	0		TC198455	2	0	0		TC188923	0	25	0		DW476249	0	0	2		TC195591	3	4	0		DW227001	3	0	2		TC185750	0	5	3
TC190562	272	111	190		TC209152	6	4	0		TC194440	2	0	0		TC211933	0	25	0		CO105837	0	0	2		TC222301	3	4	0		ES840000	3	0	2		TC188345	0	5	3
TC189694	272	203	174		TC201859	6	4	0		ES852205	2	0	0		TC206644	0	25	0		TC188976	0	0	2		CO102973	3	4	0		TC188427	3	0	2		TC191714	0	5	3
TC179631	272	445	148		TC214918	6	4	0		TC211521	2	0	0		BF270002	0	25	0		CO110189	0	0	2		TC220288	3	4	0		DW483855	3	0	2		DW489460	0	5	3
TC215212	272	79	125		TC209355	6	4	0		TC189927	2	0	0		ES835685	0	25	0		TC195589	0	0	2		ES795903	3	4	0		TC222222	3	0	2		BQ402446	0	5	3
AJ513494	272	60	117		TC215427	6	4	0		AI054605	2	0	0		TC189598	0	25	0		ES815315	0	0	2		TC222027	3	4	0		AI725808	3	0	2		TC202135	0	5	3
TC213430	272	127	73		DW503831	6	4	0		ES846823	2	0	0		BQ406884	0	25	0		TC194661	0	0	2		TC220511	3	4	0		TC187804	3	0	2		DR463788	0	5	3
TC202048	272	48	68		ES841353	6	4	0		BQ409474	2	0	0		TC224011	0	25	0		TC194953	0	0	2		TC206956	3	5	0		ES830552	3	0	2		TC186516	0	5	3
TC211946	272	119	63		DW514618	6	4	0		BM358197	2	0	0		TC220747	0	25	0		BQ409232	0	0	2		TC199022	3	5	0		TC204874	3	0	2		TC223276	0	5	3
TC185103	272	6	16		TC202767	6	4	0		TC223831	2	0	0		EX171139	0	25	0		TC219884	0	0	2		DW500098	3	5	0		DW243663	3	0	2		CO116918	0	5	3
TC194643	271	226	385		TC223551	6	4	0		BE053646	2	0	0		TC207602	0	25	0		ES845002	0	0	2		TC189685	3	5	0		CO102974	3	0	2		CO072783	0	5	3
TC188830	271	97	380		AI728931	6	4	0		FL576827	2	0	0		TC213649	0	25	0		TC184051	0	0	2		TC186416	3	5	0		TC208678	3	0	2		TC193997	0	5	3
TC202898	271	184	344		TC217847	6	4	0		TC223320	2	0	0		EX166185	0	25	0		TC206066	0	0	2		TC218455	3	5	0		TC198601	3	0	2		TC203915	0	6	3
TC180179	271	134	329		TC197381	6	4	0		TC194520	2	0	0		TC186637	0	25	0		TC190611	0	0	2		TC226104	3	5	0		TC194200	3	0	2		CO119850	0	6	3
TC197794	271	292	327		TC206184	6	4	0		TC188156	2	0	0		ES839486	0	25	0		TC211549	0	0	2		TC181883	3	5	0		TC211194	3	0	2		TC200286	0	6	3
TC223981	271	423	306		DW482816	6	3	0		TC229481	2	0	0		CO112379	0	25	0		TC194718	0	0	2		TC183136	3	5	0		TC227664	3	0	2		TC204671	0	6	3
TC210045	271	318	251		CO123264	6	3	0		FL577030	2	0	0		TC228633	0	25	0		DW225983	0	0	2		TC225592	3	5	0		TC195023	3	0	2		TC222329	0	6	3
TC183184	271	67	113		CO088739	6	3	0		TC186401	2	0	0		ES796485	0	25	0		TC211666	0	0	2		TC224928	3	5	0		TC226387	3	0	2		TC205416	0	6	3
TC216107	271	95	108		TC225873	6	3	0		CO123731	2	0	0		TC202284	0	25	0		DW516258	0	0	2		TC206408	3	5	0		TC206816	3	0	2		TC204155	0	6	3
TC221803	271	140	61		TC205606	6	3	0		TC182390	2	0	0		ES837929	0	25	0		DW483331	0	0	2		TC224216	3	5	0		TC198945	3	0	2		CO497605	0	6	3
TC203697	270	155	385		ES820928	6	3	0		FL576834	2	0	0		ES838890	0	25	0		TC192944	0	0	2		TC226990	3	5	0		TC190775	3	0	2		TC198785	0	6	3
TC215154	270	333	215		TC186809	6	3	0		TC222569	2	0	0		TC180302	0	25	0		CO074985	0	0	2		TC197808	3	5	0		ES793904	3	0	2		TC190590	0	6	3
TC205674	270	370	205		DT050204	6	3	0		TC194402	2	0	0		EX165784	0	25	0		ES794126	0	0	2		TC223726	3	5	0		FL576813	3	0	2		CO069924	0	6	3
TC217699	270	111	136		TC206342	6	3	0		AI731278	2	0	0		TC202922	0	24	0		TC188769	0	0	2		TC212531	3	5	0		ES836733	3	0	2		EX170925	0	6	3
ES813936	270	110	132		TC225279	6	3	0		TC197231	2	0	0		ES795951	0	24	0		ES838156	0	0	2		DT049147	3	5	0		FL577116	3	0	2		DW228369	0	6	3
TC209491	270	214	69		TC195092	6	3	0		TC181732	2	0	0		ES805960	0	24	0		DR460621	0	0	2		TC208109	3	5	0		BQ409729	3	0	2		CO131797	0	6	3
TC204880	269	354	419		TC205361	6	3	0		TC185362	2	0	0		TC185427	0	24	0		TC219775	0	0	2		TC203977	3	5	0		CO499841	3	0	2		ES819331	0	6	3
TC186709	269	257	379		TC209762	6	3	0		TC222097	2	0	0		DR460987	0	24	0		DT459598	0	0	2		TC195985	3	5	0		CO090107	3	0	2		TC229634	0	6	3
TC197280	269	106	305		TC215430	6	3	0		TC226290	2	0	0		TC201017	0	24	0		TC207329	0	0	2		CO103613	3	5	0		TC190649	3	0	2		DT047371	0	6	3
ES835745	269	145	276		FL577111	6	2	0		DT048327	2	0	0		TC192465	0	24	0		TC193272	0	0	2		TC183151	3	5	0		CO121661	3	0	2		TC192352	0	6	3
TC196122	269	167	231		TC204399	6	2	0		TC183609	2	0	0		CO132420	0	24	0		ES808338	0	0	2		AI729603	3	5	0		TC222803	3	0	2		TC201126	0	6	3
DW235791	269	75	149		TC196129	6	2	0		TC204864	2	0	0		TC197990	0	24	0		TC225360	0	0	2		TC212063	3	6	0		TC218989	3	0	2		CO113054	0	7	3
TC209554	269	461	51		TC224749	6	2	0		TC191809	2	0	0		BF273734	0	24	0		TC225504	0	0	2		ES850878	3	6	0		ES794311	3	0	2		TC215788	0	7	3
TC227300	268	305	328		DR460658	6	2	0		DW486880	2	0	0		TC205663	0	24	0		DW481060	0	0	2		TC211282	3	6	0		DW225167	3	0	2		TC199162	0	7	3
TC194425	268	222	189		TC223832	6	2	0		TC224915	2	0	0		DN800866	0	24	0		TC196210	0	0	2		TC207746	3	6	0		TC208887	3	0	2		EX167110	0	7	3
TC188517	267	216	483		TC185382	6	2	0		TC213631	2	0	0		TC213726	0	24	0		TC221745	0	0	2		TC206959	3	6	0		TC218886	3	0	2		TC181089	0	7	3
TC202678	267	88	423		TC226803	6	2	0		DN800079	2	0	0		ES824880	0	24	0		TC226709	0	0	2		TC196020	3	6	0		TC209495	3	0	2		CO109436	0	7	3
TC206873	267	346	331		TC203021	6	2	0		TC208008	2	0	0		TC217000	0	24	0		CO114121	0	0	2		TC229685	3	6	0		TC223017	3	0	2		TC189751	0	7	3
TC226755	267	146	302		DW488757	6	2	0		FL577066	2	0	0		TC199243	0	24	0		TC202163	0	0	2		BF268137	3	6	0		TC185695	3	0	2		TC220506	0	7	3
TC198040	267	206	268		TC204116	6	2	0		AI730201	2	0	0		ES791645	0	24	0		DT050270	0	0	2		TC188337	3	6	0		TC201424	3	0	2		TC215479	0	7	3
TC182216	266	160	392		FL577434	6	2	0		BQ413430	2	0	0		ES840567	0	24	0		TC201032	0	0	2		TC209694	3	6	0		TC218207	3	0	2		TC224085	0	7	3
TC202197	266	170	303		TC226236	6	2	0		TC221143	2	0	0		TC222326	0	24	0		TC200606	0	0	2		TC185869	3	6	0		TC185420	3	0	2		TC185303	0	7	3
BQ415292	266	116	293		TC194170	6	2	0		TC198276	2	0	0		CO130046	0	24	0		CO111336	0	0	2		TC198166	3	6	0		TC208749	3	0	2		TC207451	0	7	3
TC227766	266	110	248		DW484645	6	2	0		TC196329	2	0	0		TC224024	0	24	0		DW503356	0	0	2		TC192466	3	6	0		DT460760	3	0	2		TC187801	0	7	3
TC197487	266	103	196		TC195491	6	2	0		TC184694	2	0	0		ES848932	0	24	0		TC187265	0	0	2		TC196120	3	6	0		TC187743	3	0	2		TC192253	0	7	3
TC187863	266	84	153		TC186372	6	2	0		DW235203	2	0	0		TC223708	0	24	0		DW503739	0	0	2		TC204788	3	6	0		TC223239	3	0	2		DT053739	0	8	3
TC194849	266	417	139		TC214500	6	2	0		ES828796	2	0	0		CO084858	0	24	0		DR455255	0	0	2		DW505115	3	6	0		DT047637	3	0	2		TC183858	0	8	3
TC224530	266	29	16		TC217409	6	2	0		TC194659	2	0	0		TC226702	0	24	0		TC189149	0	0	2		TC193019	3	6	0		DW517002	3	0	2		TC214140	0	8	3
TC213611	265	194	344		TC221787	6	2	0		TC209270	2	0	0		TC216358	0	24	0		TC199868	0	0	2		TC209217	3	6	0		TC213950	3	0	2		TC223027	0	8	3
TC228394	265	210	258		DW243670	6	2	0		DR460876	2	0	0		ES801772	0	24	0		TC194611	0	0	2		TC208130	3	6	0		DW486787	3	0	2		TC228186	0	8	3
TC216123	265	81	252		TC226674	6	2	0		ES813673	2	0	0		ES850138	0	24	0		EV485620	0	0	2		AI055267	3	6	0		TC182798	3	0	2		TC185553	0	8	3
TC212904	265	356	166		DT455950	6	2	0		TC199498	2	0	0		EX171743	0	24	0		CO095108	0	0	2		ES797986	3	6	0		TC227640	3	0	2		CO109649	0	8	3
TC185165	265	234	118		FL577669	6	2	0		TC229184	2	0	0		ES791806	0	24	0		TC224583	0	0	2		FL576863	3	6	0		TC213891	3	0	2		TC185612	0	8	3
TC211313	265	222	111		TC224515	6	2	0		TC190106	2	0	0		DR452478	0	24	0		CO127475	0	0	2		TC200795	3	6	0		TC224769	3	0	2		CO085071	0	8	3
TC219536	264	615	590		TC229036	6	2	0		CO129203	2	0	0		TC222611	0	24	0		TC207409	0	0	2		AI055281	3	7	0		DW237877	3	0	2		TC199199	0	8	3
TC226514	264	189	329		TC182869	6	2	0		BQ413323	2	0	0		ES844225	0	24	0		TC181260	0	0	2		DT465040	3	7	0		CO083235	3	0	2		DW232651	0	8	3
DW516593	264	292	320		ES833349	6	2	0		TC223199	2	0	0		AI728474	0	24	0		CO069908	0	0	2		DW225855	3	7	0		DW488774	3	0	2		ES840019	0	8	3
TC204467	264	167	247		DW510800	6	2	0		TC217532	2	0	0		ES809589	0	24	0		CB066374	0	0	2		CO491703	3	7	0		TC224777	3	0	2		ES819398	0	8	3
AW186806	264	77	188		TC183117	6	2	0		CO109478	2	0	0		TC226151	0	24	0		TC209402	0	0	2		TC196058	3	7	0		TC185017	3	0	2		TC198087	0	8	3
TC213442	264	292	166		TC212544	6	2	0		CD486173	2	0	0		EX171096	0	24	0		TC227906	0	0	2		TC221132	3	7	0		TC221503	3	0	2		DW503655	0	9	3
ES799079	263	181	494		TC209015	6	2	0		TC215134	2	0	0		EX172146	0	24	0		TC212472	0	0	2		TC192255	3	7	0		DN827504	3	0	2		ES798960	0	9	3
TC195641	263	182	461		DW503150	6	2	0		TC200166	2	0	0		TC213738	0	24	0		DY985193	0	0	2		BF270944	3	7	0		TC223842	3	0	2		TC183069	0	9	3
ES839228	263	407	216		TC191392	6	2	0		TC227842	2	0	0		TC195396	0	24	0		DR454280	0	0	2		DR462565	3	7	0		TC191130	3	0	2		TC182378	0	9	3
TC210951	263	171	164		DR457812	6	0	0		DN826793	2	0	0		ES817581	0	24	0		TC181073	0	0	2		TC211250	3	7	0		TC213239	3	0	2		DR458154	0	9	3
DW497785	263	53	134		ES791599	6	0	0		CO086127	2	0	0		CO493117	0	24	0		TC193659	0	0	2		DR462319	3	7	0		TC227896	3	0	2		DR463300	0	9	3
TC215908	262	230	413		DR455289	6	0	0		TC220301	2	0	0		DR453659	0	24	0		ES800765	0	0	2		TC226978	3	7	0		TC214382	3	0	2		TC184246	0	9	3
TC212809	262	135	317		CO101093	6	0	0		TC190868	2	0	0		TC187331	0	24	0		TC182038	0	0	2		TC220832	3	7	0		TC187165	3	0	2		TC217201	0	9	3
TC187115	262	192	260		CO128429	6	0	0		TC191462	2	0	0		TC208588	0	24	0		TC216325	0	0	2		TC194653	3	7	0		TC225272	3	0	2		TC205436	0	9	3
TC206386	262	148	244		TC204051	6	0	0		DT465785	2	0	0		TC218585	0	24	0		CO086982	0	0	2		TC193469	3	7	0		TC203809	3	0	2		ES796512	0	9	3
TC225084	262	128	242		TC181811	6	0	0		BF271371	2	0	0		TC204593	0	24	0		CO089888	0	0	2		DW505136	3	7	0		CO082317	3	0	2		NP386128	0	9	3
TC216295	262	87	100		CO080165	6	0	0		TC197431	2	0	0		TC216707	0	24	0		TC199486	0	0	2		ES851221	3	7	0		CO113087	3	0	2		BE052545	0	9	3
TC203988	262	16	73		DT464942	6	0	0		TC212832	2	0	0		TC220346	0	24	0		ES809037	0	0	2		TC219487	3	7	0		TC197683	3	0	2		ES827446	0	9	3
TC206167	261	103	345		EX165257	6	0	0		TC200131	2	0	0		CO101364	0	24	0		TC205347	0	0	2		BQ414225	3	7	0		TC209511	3	0	2		EX165775	0	9	3
TC194288	261	233	340		TC205157	6	0	0		TC228621	2	0	0		ES839869	0	24	0		TC229207	0	0	2		TC195551	3	7	0		FL576776	3	0	2		DR458108	0	10	3
TC225725	261	201	275		ES821204	6	0	0		BQ409485	2	0	0		TC185324	0	24	0		DN802480	0	0	2		TC202084	3	7	0		TC224051	3	0	2		TC183822	0	10	3
TC195463	261	64	226		DW516134	6	0	0		DT459329	2	0	0		TC208907	0	24	0		TC223647	0	0	2		TC217186	3	7	0		TC194428	3	0	2		BF273399	0	10	3
DW225977	260	110	400		TC219554	6	0	0		BM357855	2	0	0		TC204962	0	24	0		DW500530	0	0	2		DR457312	3	8	0		TC188657	3	0	2		ES829922	0	10	3
TC214801	260	179	373		TC203754	6	0	0		TC208550	2	0	0		DR453457	0	24	0		TC192693	0	0	2		TC182095	3	8	0		TC208719	3	0	2		EV496534	0	10	3
TC229187	260	172	333		DW495237	6	0	0		TC225172	2	0	0		TC209321	0	24	0		TC211934	0	0	2		TC201262	3	8	0		TC214259	3	0	2		FL576850	0	10	3
TC191995	260	345	330		AW187345	6	0	0		TC180619	2	0	0		TC186617	0	24	0		CO132756	0	0	2		CO101837	3	8	0		TC204646	3	0	2		TC208934	0	10	3
TC201175	260	267	295		TC188408	6	0	0		TC195252	2	0	0		TC217402	0	24	0		BM360528	0	0	2		TC182758	3	8	0		TC212684	3	0	2		TC204416	0	10	3
TC219375	260	190	290		TC197131	6	0	0		ES803617	2	0	0		DW513994	0	24	0		TC208427	0	0	2		TC179904	3	8	0		TC223290	3	0	2		EE593142	0	10	3
TC205668	260	95	246		TC208199	6	0	0		FL576537	2	0	0		TC204747	0	24	0		TC203175	0	0	2		DW235107	3	8	0		BF271579	3	0	2		TC210663	0	10	3
TC206871	260	52	198		TC219479	6	0	0		TC221448	2	0	0		DR455667	0	24	0		TC188304	0	0	2		DW236310	3	8	0		TC227004	3	0	2		ES846887	0	10	3
TC187352	260	143	156		DW495094	6	0	0		TC224358	2	0	0		TC185006	0	24	0		DR455087	0	0	2		DR452887	3	8	0		TC229070	3	0	2		ES821940	0	10	3
TC223722	260	143	142		TC190740	6	0	0		CO094645	2	0	0		TC187670	0	24	0		TC195924	0	0	2		TC227085	3	8	0		TC219436	3	0	2		AW186896	0	10	3
TC196933	259	103	311		DW498997	6	0	0		TC215128	2	0	0		TC219469	0	24	0		FF403643	0	0	2		DW503105	3	8	0		TC222539	3	0	2		TC205278	0	10	3
ES827187	259	191	306		TC223535	6	0	0		TC186908	2	0	0		TC211288	0	24	0		TC228781	0	0	2		TC204498	3	8	0		TC202013	3	0	3		TC194630	0	10	3
TC187118	259	124	255		DW497562	6	0	0		TC195028	2	0	0		DT463384	0	24	0		DW226698	0	0	2		AI726033	3	8	0		TC210125	3	0	3		TC222082	0	10	3
TC208013	259	208	246		TC180558	6	0	0		TC220173	2	0	0		CO105616	0	24	0		BQ412328	0	0	2		ES797054	3	8	0		TC215583	3	0	3		TC191836	0	10	3
CA993214	259	189	148		TC193232	6	0	0		ES797029	2	0	0		CO079185	0	24	0		CO120758	0	0	2		TC182987	3	8	0		ES823938	3	0	3		TC200890	0	10	3
TC179705	258	255	448		TC216662	6	0	0		TC190685	2	0	0		TC195542	0	24	0		TC183984	0	0	2		TC226631	3	8	0		TC204239	3	0	3		TC186644	0	11	3
TC187368	258	349	348		TC227856	6	0	0		TC223172	2	0	0		TC222410	0	23	0		FL576787	0	0	2		ES794914	3	8	0		TC224599	3	0	3		TC192737	0	11	3
TC212143	258	86	165		TC191576	6	0	0		DW508404	2	0	0		BG445317	0	23	0		TC218739	0	0	2		BF274439	3	9	0		TC198436	3	0	3		TC218831	0	11	3
TC201704	258	415	152		FL577654	6	0	0		TC185377	2	0	0		CO083410	0	23	0		TC202205	0	0	2		DW491024	3	9	0		TC184195	3	0	3		TC204983	0	11	3
TC224775	258	150	103		DW244718	6	0	0		TC197994	2	0	0		ES831868	0	23	0		DT460987	0	0	2		ES837855	3	9	0		AW187376	3	0	3		DR457530	0	11	3
ES814618	257	90	417		TC203185	6	0	0		TC227665	2	0	0		TC218958	0	23	0		TC191215	0	0	2		ES852313	3	9	0		TC212477	3	0	3		ES844024	0	11	3
TC198043	257	241	370		TC229352	6	0	0		TC218057	2	0	0		CO491561	0	23	0		ES832737	0	0	2		ES852293	3	9	0		DW506377	3	0	3		TC227211	0	12	3
TC206892	257	225	355		TC220928	6	0	0		BM358323	2	0	0		TC186257	0	23	0		CO103797	0	0	2		DN817850	3	9	0		TC218772	3	0	3		DT459846	0	12	3
TC189128	257	245	296		CO113426	6	0	0		TC189103	2	0	0		EX172011	0	23	0		TC201967	0	0	2		TC219041	3	9	0		BQ413528	3	0	3		TC212345	0	12	3
TC222396	257	143	171		TC215829	6	0	0		TC203375	2	0	0		TC191991	0	23	0		TC217416	0	0	2		DN800195	3	9	0		TC197895	3	0	3		TC193657	0	12	3
TC182728	257	60	129		TC192498	6	0	0		BM360637	2	0	0		ES846555	0	23	0		DN779269	0	0	2		TC185068	3	9	0		TC190223	3	0	3		TC221058	0	12	3
TC221457	257	95	114		ES832692	6	0	0		ES837615	2	0	0		BF272061	0	23	0		TC200712	0	0	2		BQ404020	3	9	0		TC221119	3	0	3		CO104027	0	12	3
TC201523	257	238	102		TC212068	6	0	0		DW499108	2	0	0		ES797087	0	23	0		CO074591	0	0	2		TC219735	3	9	0		AW187287	3	0	3		TC221939	0	12	3
TC209401	257	114	90		TC214419	6	0	0		TC204836	2	0	0		TC210824	0	23	0		ES810067	0	0	2		CO494682	3	9	0		TC220024	3	0	3		EV485039	0	12	3
ES820673	257	86	63		TC186671	6	0	0		CO127904	2	0	0		TC227957	0	23	0		TC182896	0	0	2		ES838813	3	10	0		TC182730	3	0	3		TC195975	0	12	3
TC200233	256	89	322		DT468509	6	0	0		TC188348	2	0	0		TC191208	0	23	0		TC222299	0	0	2		ES796915	3	10	0		CO077858	3	0	3		TC206260	0	12	3
TC228039	256	87	315		TC220478	6	0	0		TC186365	2	0	0		TC189146	0	23	0		TC212380	0	0	2		TC214964	3	10	0		DW501140	3	0	3		TC183086	0	13	3
TC206705	256	319	180		TC182142	6	0	0		TC200140	2	0	0		BG439964	0	23	0		TC203931	0	0	2		TC213870	3	10	0		TC190471	3	0	3		CA993146	0	13	3
TC194258	256	268	125		TC200108	6	0	0		TC215884	2	0	0		ES805920	0	23	0		DV848702	0	0	2		TC226450	3	10	0		TC182231	3	0	3		TC198955	0	13	3
TC203806	256	110	119		TC183262	6	0	0		CO080252	2	0	0		TC219603	0	23	0		CO073304	0	0	2		ES813405	3	10	0		CO119523	3	0	3		ES793333	0	13	3
ES819526	256	77	113		TC204660	6	0	0		DW224936	2	0	0		DW519609	0	23	0		ES835830	0	0	2		TC227761	3	10	0		DW518588	3	0	3		CO118155	0	13	3
ES796165	255	231	350		ES832787	6	0	0		TC225142	2	0	0		TC190488	0	23	0		DW509205	0	0	2		TC224508	3	10	0		TC211225	3	0	3		DR462820	0	13	3
TC195426	255	521	330		TC210217	6	0	0		TC229480	2	0	0		TC180653	0	23	0		TC205903	0	0	2		TC200906	3	10	0		TC199114	3	0	3		TC224568	0	13	3
TC193784	255	140	246		TC185502	6	0	0		TC214991	2	0	0		TC219844	0	23	0		TC205041	0	0	2		TC198943	3	11	0		TC198477	3	0	3		TC195592	0	13	3
DW501248	255	97	233		TC200723	6	0	0		TC218439	2	0	0		DN804192	0	23	0		ES839680	0	0	2		TC194181	3	11	0		TC186251	3	0	3		FL577603	0	13	3
CO096659	255	216	170		TC197167	6	0	0		DT050843	2	0	0		DV848774	0	23	0		TC223581	0	0	2		TC197237	3	11	0		BQ412194	3	0	3		TC185095	0	13	3
DW498428	254	295	457		TC191592	6	0	0		ES808215	2	0	0		TC209545	0	23	0		FL576688	0	0	2		CO094452	3	11	0		TC181682	3	0	3		TC219666	0	13	3
TC217982	254	208	252		TC220184	6	0	0		TC190060	2	0	0		TC219475	0	23	0		TC181190	0	0	2		TC195683	3	11	0		TC208526	3	0	3		ES851596	0	14	3
TC184393	254	295	228		TC185175	6	0	0		TC197664	2	0	0		ES820896	0	23	0		TC215039	0	0	2		ES844114	3	11	0		CO080489	3	0	3		TC199458	0	14	3
TC182884	254	186	210		TC212382	6	0	2		TC190494	2	0	0		TC217531	0	23	0		BQ402465	0	0	2		DR462424	3	11	0		TC213911	3	0	3		CO090560	0	14	3
TC179933	254	227	209		EX169850	6	0	2		TC189833	2	0	0		TC201178	0	23	0		TC209323	0	0	2		TC185947	3	11	0		TC199713	3	0	3		CO109908	0	14	3
EX166659	254	593	169		DN827630	6	0	2		TC203695	2	0	0		TC225534	0	23	0		DW499154	0	0	2		TC197791	3	12	0		TC196911	3	0	3		TC213103	0	14	3
TC211786	254	150	168		TC212137	6	0	2		ES803179	2	0	0		ES838547	0	23	0		TC198264	0	0	2		TC197967	3	12	0		TC228802	3	0	3		TC219348	0	14	3
ES796326	254	319	158		DT052973	6	0	2		TC180666	2	0	0		TC199839	0	23	0		TC224513	0	0	2		TC229213	3	12	0		BQ412160	3	0	3		ES837819	0	14	3
BQ412969	254	40	148		TC210484	6	0	2		CO114077	2	0	0		DW493351	0	23	0		TC184676	0	0	2		TC196458	3	12	0		TC229534	3	0	3		TC219189	0	14	3
DW505435	254	307	138		TC186353	6	0	2		TC219304	2	0	0		EX168420	0	23	0		DW241018	0	0	2		DW508141	3	13	0		TC189250	3	0	3		TC197180	0	14	3
EX167225	254	102	76		ES795481	6	0	2		TC186018	2	0	0		DW478707	0	23	0		TC211846	0	0	2		TC214388	3	13	0		ES840947	3	0	3		TC198382	0	14	3
TC184248	253	451	362		TC225706	6	0	2		CO106567	2	0	0		ES834976	0	23	0		TC196437	0	0	2		TC222876	3	13	0		TC227474	3	0	3		TC187950	0	14	3
TC196503	253	146	315		TC227135	6	0	2		TC184861	2	0	0		ES800805	0	23	0		TC212391	0	0	2		DW498401	3	13	0		TC189466	3	0	3		TC203548	0	14	3
DW520503	253	231	271		DW225614	6	0	2		TC199341	2	0	0		CO091152	0	23	0		CO096603	0	0	2		CO108279	3	13	0		TC181056	3	0	3		TC219501	0	15	3
TC222145	253	163	228		TC181556	6	0	2		TC192356	2	0	0		TC190955	0	23	0		DW520398	0	0	2		TC214327	3	14	0		TC195925	3	0	3		DR461060	0	15	3
TC210190	253	192	136		TC203063	6	0	2		TC200822	2	0	0		DR458918	0	23	0		TC197884	0	0	2		ES808336	3	14	0		TC210196	3	0	3		TC199906	0	15	3
TC215995	253	168	135		FL577710	6	0	2		TC185130	2	0	0		TC194864	0	23	0		TC188193	0	0	2		TC192894	3	14	0		TC196960	3	0	3		ES815195	0	15	3
TC223985	253	120	109		DT049503	6	0	2		TC188685	2	0	0		CO118100	0	23	0		TC225852	0	0	2		CO074938	3	14	0		DW492636	3	0	3		AI730845	0	15	3
TC229616	253	43	95		TC223323	6	0	2		AI729534	2	0	0		ES829854	0	23	0		DW480952	0	0	2		TC187692	3	14	0		TC193787	3	0	3		TC219170	0	15	3
TC216246	252	255	308		TC217913	6	0	2		BE053298	2	0	0		TC187654	0	23	0		CO125522	0	0	2		ES824932	3	14	0		TC210557	3	0	3		TC193239	0	15	3
TC205175	252	783	226		TC185430	6	0	2		TC207921	2	0	0		TC208943	0	23	0		CO491408	0	0	2		TC208635	3	14	0		TC181764	3	0	3		TC223963	0	15	3
TC186616	252	87	190		TC184171	6	0	2		TC189117	2	0	0		ES848020	0	23	0		CO097128	0	0	2		CO105954	3	14	0		ES812398	3	0	3		EX170811	0	16	3
TC209799	252	170	167		DW226041	6	0	2		BQ413226	2	0	0		TC220021	0	23	0		BF273423	0	0	2		TC192608	3	14	0		AI727388	3	0	3		TC208054	0	16	3
TC221501	252	90	160		TC185637	6	0	2		TC210693	2	0	0		TC200680	0	23	0		TC217574	0	0	2		TC219126	3	15	0		TC188860	3	0	3		TC200318	0	16	3
TC186691	252	88	154		TC222668	6	0	2		TC218261	2	0	0		TC200448	0	23	0		TC204348	0	0	2		EV487072	3	15	0		TC180796	3	0	3		TC221972	0	16	3
TC217118	252	209	141		TC183859	6	0	2		ES839708	2	0	0		CO112545	0	23	0		TC187170	0	0	2		ES798227	3	15	0		FL577744	3	0	4		TC202351	0	16	3
TC226268	252	174	129		DT048976	6	0	2		CO128109	2	0	0		CO132433	0	23	0		TC216670	0	0	2		TC181339	3	15	0		TC182825	3	0	4		TC200581	0	16	3
ES820255	252	114	84		TC207950	6	0	2		ES831550	2	0	0		TC194988	0	23	0		TC193241	0	0	2		FL577491	3	15	0		TC216952	3	0	4		ES838765	0	16	3
TC180409	251	213	609		TC210900	6	0	2		TC187554	2	0	0		DR462682	0	23	0		TC184103	0	0	2		ES809566	3	15	0		TC213675	3	0	4		TC199673	0	16	3
TC223327	251	240	526		TC223370	6	0	2		ES841062	2	0	0		TC228823	0	23	0		TC198531	0	0	2		ES828671	3	15	0		TC208944	3	0	4		TC222650	0	16	3
TC207762	251	116	339		TC192627	6	0	2		TC213855	2	0	0		TC209349	0	23	0		TC196734	0	0	2		TC214272	3	15	0		ES851207	3	0	4		TC227685	0	17	3
TC209622	251	184	322		CO105344	6	0	2		ES809120	2	0	0		TC214626	0	23	0		DW488429	0	0	2		TC202374	3	16	0		TC195657	3	0	4		AI728072	0	17	3
CO075804	251	216	282		DW500741	6	0	2		TC180902	2	0	0		BQ410790	0	23	0		DN804647	0	0	2		DW498448	3	16	0		DW481207	3	0	4		DN780961	0	17	3
TC185204	251	283	276		TC184196	6	0	2		CO082910	2	0	0		ES792659	0	23	0		DW508224	0	0	2		TC217682	3	16	0		TC216862	3	0	4		TC198779	0	17	3
TC195410	251	178	244		DT049276	6	0	2		CO493208	2	0	0		BG444333	0	23	0		TC215086	0	0	2		ES803358	3	16	0		DN827967	3	0	4		DR459624	0	17	3
ES805505	251	111	131		TC217394	6	0	2		DW507034	2	0	0		TC218377	0	23	0		TC220722	0	0	2		TC203463	3	16	0		CO086398	3	0	4		TC206235	0	17	3
TC195041	251	155	30		FG548161	6	0	2		TC203376	2	0	0		CO492019	0	23	0		DT468259	0	0	2		TC199102	3	16	0		TC214993	3	0	4		EX171967	0	17	3
EV489230	250	144	441		TC200807	6	0	2		TC186782	2	0	0		TC184852	0	23	0		CO120140	0	0	2		ES823157	3	16	0		TC214783	3	0	4		TC222484	0	18	3
TC215244	250	168	323		TC212583	6	0	2		DW513606	2	0	0		TC208999	0	23	0		TC187407	0	0	2		DR463436	3	17	0		AJ513486	3	0	4		TC200865	0	18	3
TC211196	250	243	318		TC211353	6	0	2		TC195275	2	0	0		DW503761	0	23	0		TC202704	0	0	2		TC205480	3	17	0		TC187721	3	0	4		TC210446	0	18	3
TC195938	250	174	304		TC215508	6	0	3		TC208996	2	0	0		CO126825	0	23	0		ES812654	0	0	2		TC192802	3	17	0		TC183140	3	0	4		EX165891	0	18	3
TC223624	249	270	704		TC213074	6	0	3		TC204331	2	0	0		ES817190	0	23	0		CO131262	0	0	2		TC183183	3	17	0		TC218231	3	0	4		ES822546	0	18	3
TC212230	249	202	314		TC203596	6	0	3		BF269227	2	0	0		TC225180	0	23	0		CO088688	0	0	2		DR460466	3	18	0		TC208704	3	0	4		TC198811	0	18	3
TC203258	249	148	298		DW224350	6	0	3		TC225904	2	0	0		TC208158	0	23	0		ES833183	0	0	2		TC202358	3	19	0		TC183389	3	0	4		TC215858	0	18	3
TC191379	249	175	255		DW234302	6	0	3		DN801404	2	0	0		ES819045	0	23	0		BQ415816	0	0	2		TC216114	3	19	0		TC194734	3	0	4		TC215198	0	18	3
TC183082	249	158	234		BQ404753	6	0	3		BF271942	2	0	0		TC185520	0	23	0		ES836801	0	0	2		TC186748	3	20	0		DW480468	3	0	4		CO109677	0	18	3
TC181630	249	153	213		TC184607	6	0	3		BQ409698	2	0	0		DW514008	0	23	0		TC201222	0	0	2		TC216408	3	20	0		FL577403	3	0	4		TC201622	0	19	3
TC194099	249	76	124		TC227365	6	0	3		TC217443	2	0	0		TC223958	0	23	0		ES847217	0	0	2		TC210399	3	20	0		TC227724	3	0	4		TC204565	0	19	3
DW496975	249	88	72		TC213338	6	0	3		TC202508	2	0	0		ES820755	0	23	0		BQ409996	0	0	2		ES814991	3	20	0		TC204995	3	0	4		TC197030	0	19	3
TC180482	248	102	449		TC213939	6	0	3		TC207129	2	0	0		TC219612	0	23	0		AI055584	0	0	2		EX170733	3	20	0		ES795120	3	0	4		CO094041	0	19	3
TC227536	248	280	420		DW518931	6	0	3		TC195371	2	0	0		CO113811	0	23	0		DT048530	0	0	2		TC204147	3	21	0		CO103841	3	0	4		ES800476	0	19	3
TC202693	248	108	275		TC182454	6	0	3		TC191942	2	0	0		ES840381	0	23	0		TC190932	0	0	2		TC206086	3	21	0		CO111569	3	0	4		TC198188	0	19	3
TC197308	248	117	203		TC229512	6	0	3		ES811349	2	0	0		AI731939	0	23	0		TC228421	0	0	2		TC186208	3	21	0		CO110526	3	0	4		TC208425	0	19	3
TC225026	248	112	175		TC194857	6	0	3		TC207309	2	0	0		DR460942	0	22	0		CO073132	0	0	2		ES805497	3	21	0		BQ408652	3	0	4		DR454273	0	19	3
TC204417	247	404	508		CO087869	6	0	3		TC217302	2	0	0		TC222728	0	22	0		TC184439	0	0	2		ES827631	3	22	0		TC201060	3	0	4		TC198941	0	19	3
TC197107	247	227	507		CA993591	6	0	4		TC208593	2	0	0		TC210744	0	22	0		TC211334	0	0	2		ES798215	3	22	0		TC219230	3	0	4		TC212536	0	20	3
TC184721	247	204	365		TC213223	6	0	4		TC195058	2	0	0		ES839435	0	22	0		CO077651	0	0	2		TC228259	3	23	0		TC209616	3	0	4		TC191337	0	20	3
TC211734	247	174	299		TC184026	6	0	4		EV483495	2	0	0		DT463310	0	22	0		CO079347	0	0	2		TC196300	3	23	0		TC200995	3	0	4		TC226646	0	20	3
EX171970	247	153	284		TC203606	6	0	4		ES842137	2	0	0		ES842396	0	22	0		CO111643	0	0	2		TC215652	3	23	0		TC187471	3	0	4		TC179664	0	20	3
TC192207	247	174	202		CO090016	6	0	4		TC223767	2	0	0		DR454733	0	22	0		TC194116	0	0	2		TC214028	3	23	0		TC193000	3	0	4		ES811949	0	20	3
EV482802	247	101	149		ES808539	6	0	4		TC218999	2	0	0		TC189456	0	22	0		DW243499	0	0	2		DW226856	3	24	0		TC219329	3	0	5		TC216338	0	20	3
TC219012	246	374	277		DR462819	6	0	4		TC218252	2	0	0		TC192286	0	22	0		TC220006	0	0	2		TC183531	3	24	0		TC181031	3	0	5		TC186581	0	20	3
TC228275	246	121	201		DT460976	6	0	4		DW230756	2	0	0		TC220442	0	22	0		TC185252	0	0	2		CO119685	3	24	0		CO107867	3	0	5		TC222142	0	20	3
TC183003	246	88	110		ES822893	6	0	4		DT052288	2	0	0		TC217221	0	22	0		DN758817	0	0	2		TC203124	3	25	0		TC200187	3	0	5		DR456045	0	20	3
TC180891	246	292	96		CO099508	6	0	4		DR455119	2	0	0		EX164806	0	22	0		TC185407	0	0	2		TC224500	3	25	0		TC192785	3	0	5		TC191598	0	21	3
TC215423	246	214	38		BF275834	6	0	4		TC187311	2	0	0		DR454964	0	22	0		TC202071	0	0	2		TC189648	3	25	0		TC201759	3	0	5		TC210645	0	21	3
CO103111	245	186	366		CO079192	6	0	4		TC224826	2	0	0		CO113383	0	22	0		TC183956	0	0	2		TC201547	3	26	0		TC199250	3	0	5		TC209414	0	21	3
TC181909	245	196	252		TC207359	6	0	4		TC211446	2	0	0		DR457243	0	22	0		TC207610	0	0	2		TC218249	3	26	0		TC213546	3	0	5		DW501603	0	21	3
TC217556	245	95	222		TC189787	6	0	4		DW510072	2	0	0		TC198843	0	22	0		TC211787	0	0	2		BG440887	3	26	0		TC193812	3	0	5		TC207486	0	21	3
TC224472	245	158	200		TC185714	6	0	4		FL577035	2	0	0		CO124300	0	22	0		DW477533	0	0	2		ES832259	3	26	0		TC207536	3	0	5		BQ403676	0	21	3
EX169296	245	399	167		TC188365	6	0	4		TC183948	2	0	0		TC229067	0	22	0		TC196833	0	0	2		ES843502	3	27	0		TC200905	3	0	5		EX172028	0	21	3
DW490704	245	212	151		TC210799	6	0	4		TC220956	2	0	0		CO071225	0	22	0		CO124240	0	0	2		TC193095	3	27	0		BQ407958	3	0	5		TC227651	0	21	3
TC190896	245	95	114		TC195637	6	0	5		TC193032	2	0	0		DR462743	0	22	0		CO072237	0	0	2		DR461986	3	27	0		DT050261	3	0	5		DR455652	0	21	3
TC196018	244	96	449		TC206373	6	0	5		TC190203	2	0	0		CO091721	0	22	0		DW499963	0	0	2		TC224793	3	27	0		TC222107	3	0	5		BG447343	0	22	3
TC190522	244	235	366		TC209781	6	0	5		TC188668	2	0	0		ES830287	0	22	0		ES809813	0	0	2		TC197698	3	28	0		TC183905	3	0	5		TC200966	0	22	3
TC203807	244	225	233		BQ415662	6	0	5		TC224320	2	0	0		TC190154	0	22	0		TC185901	0	0	2		TC199894	3	28	0		TC192957	3	0	5		EX164487	0	22	3
TC190502	244	160	213		ES830253	6	0	5		TC197176	2	0	0		TC198758	0	22	0		TC214735	0	0	2		TC183414	3	28	0		TC190951	3	0	5		DR453747	0	22	3
TC181834	244	267	185		ES838473	6	0	5		TC199600	2	0	0		ES847735	0	22	0		TC221935	0	0	2		DR462416	3	29	0		BM358173	3	0	5		DN804695	0	22	3
TC212309	244	180	136		CO495755	6	0	5		TC209516	2	0	0		EX166866	0	22	0		ES841622	0	0	2		ES806241	3	30	0		DR457730	3	0	5		TC218374	0	22	3
ES813785	244	136	130		ES833880	6	0	5		CO080992	2	0	0		TC213844	0	22	0		TC210787	0	0	2		TC200880	3	30	0		TC203651	3	0	5		DW497074	0	22	3
TC213448	244	44	49		TC184140	6	0	5		ES791689	2	0	0		DT465446	0	22	0		ES801247	0	0	2		TC216398	3	30	0		TC217048	3	0	5		ES832764	0	22	3
TC185795	243	117	386		TC218816	6	0	5		TC229295	2	0	0		ES834717	0	22	0		TC195178	0	0	2		TC223644	3	32	0		CO492005	3	0	5		DW496988	0	22	3
TC224877	243	97	276		ES846880	6	0	5		TC227430	2	0	0		ES833686	0	22	0		DW505741	0	0	2		TC190020	3	32	0		TC206753	3	0	5		TC193384	0	23	3
TC202079	243	277	250		TC221635	6	0	5		TC207987	2	0	0		ES840001	0	22	0		ES850419	0	0	2		TC179645	3	32	0		ES811548	3	0	6		TC207234	0	23	3
TC199584	243	215	182		TC208328	6	0	5		TC213723	2	0	0		ES824571	0	22	0		TC188713	0	0	2		BF273676	3	32	0		TC212493	3	0	6		TC215625	0	23	3
TC195740	243	132	151		DR458995	6	0	5		ES798383	2	0	0		TC211331	0	22	0		TC180576	0	0	2		DR453155	3	32	0		CO084246	3	0	6		DW241431	0	23	3
TC215793	243	193	134		TC184257	6	0	5		TC198500	2	0	0		ES811961	0	22	0		CO109521	0	0	2		TC180263	3	32	0		CO099028	3	0	6		TC228724	0	23	3
TC198824	243	120	133		TC193013	6	0	6		CO088837	2	0	0		DR455167	0	22	0		CO109285	0	0	2		TC224552	3	32	0		TC215929	3	0	6		EX166086	0	23	3
TC199394	243	80	77		TC220852	6	0	6		TC212606	2	0	0		DR457133	0	22	0		CO084130	0	0	2		ES803362	3	32	0		TC211751	3	0	6		TC183779	0	24	3
DW508421	242	130	308		TC180612	6	0	6		CO083007	2	0	0		TC210653	0	22	0		TC210183	0	0	2		TC194758	3	33	0		TC195475	3	0	6		TC214026	0	24	3
TC211311	242	203	297		TC203426	6	0	6		DW482565	2	0	0		ES847606	0	22	0		TC200266	0	0	2		ES805808	3	33	0		TC207166	3	0	6		TC203948	0	24	3
TC209524	242	175	288		TC186654	6	0	6		TC224893	2	0	0		ES838171	0	22	0		TC221486	0	0	2		TC229501	3	33	0		DT049664	3	0	6		BE054368	0	25	3
TC201020	242	87	228		TC197913	6	0	6		TC207231	2	0	0		TC184220	0	22	0		TC198644	0	0	2		ES799906	3	34	0		TC181258	3	0	6		ES798396	0	25	3
TC206022	242	88	216		CO124083	6	0	6		TC223421	2	0	0		TC214637	0	22	0		ES824898	0	0	2		TC179814	3	35	0		DT458104	3	0	6		DN804718	0	25	3
DW501459	242	143	184		CO102086	6	0	6		ES791386	2	0	0		DN779789	0	22	0		TC226336	0	0	2		ES826228	3	35	0		CO098846	3	0	6		CO071792	0	25	3
TC201570	242	78	156		TC201721	6	0	6		TC196098	2	0	0		DW490947	0	22	0		TC195378	0	0	2		TC195764	3	35	0		TC199196	3	0	6		ES818364	0	25	3
ES837403	242	88	141		TC195009	6	0	6		TC198710	2	0	0		TC215597	0	22	0		TC181431	0	0	2		TC199942	3	36	0		TC213942	3	0	6		DW516942	0	25	3
TC184808	242	100	110		TC211746	6	0	6		TC187119	2	0	0		TC228152	0	22	0		CO101408	0	0	2		TC192837	3	36	0		TC194768	3	0	6		DR456174	0	25	3
DW499698	241	320	336		AJ513011	6	0	6		TC194203	2	0	0		AI727450	0	22	0		DW489748	0	0	2		ES812826	3	36	0		TC185421	3	0	6		ES798310	0	25	3
TC224739	241	179	267		TC200404	6	0	6		TC215406	2	0	0		ES820490	0	22	0		FL576559	0	0	2		TC216181	3	38	0		TC186314	3	0	6		TC199272	0	26	3
TC208471	241	136	199		TC228495	6	0	6		TC220762	2	0	0		TC192405	0	22	0		TC211774	0	0	2		CO123373	3	39	0		TC195595	3	0	6		TC204753	0	26	3
TC185751	241	49	180		TC205919	6	0	6		TC204255	2	0	0		CO124550	0	22	0		CO098570	0	0	2		TC188434	3	39	0		TC216417	3	0	6		TC224016	0	26	3
TC217191	241	340	127		TC217762	6	0	7		TC197520	2	0	0		EV484936	0	22	0		ES821446	0	0	2		TC203049	3	40	0		TC210982	3	0	6		TC198104	0	26	3
TC214728	241	46	82		DW504634	6	0	7		CO131192	2	0	0		ES804959	0	22	0		TC191224	0	0	2		TC187942	3	41	0		TC221767	3	0	6		BG440541	0	27	3
TC220375	240	196	257		TC187926	6	0	7		TC227726	2	0	0		TC191728	0	22	0		TC182693	0	0	2		ES796777	3	41	0		DW492658	3	0	6		ES790912	0	27	3
CO118975	240	103	242		TC225925	6	0	7		TC224576	2	0	0		ES829719	0	22	0		TC198751	0	0	2		DW503626	3	41	0		TC182870	3	0	6		TC209919	0	27	3
TC185610	240	212	191		TC195119	6	0	7		TC186023	2	0	0		TC189440	0	22	0		ES837205	0	0	2		BQ404130	3	41	0		TC201920	3	0	7		TC187184	0	27	3
TC228064	240	281	146		TC187578	6	0	7		BG440783	2	0	0		AI729724	0	22	0		DT468549	0	0	2		TC181371	3	42	0		TC187149	3	0	7		ES821284	0	28	3
TC222818	240	178	89		TC220935	6	0	7		BQ411472	2	0	0		TC201540	0	22	0		DT466716	0	0	2		ES835200	3	42	0		TC220499	3	0	7		ES822774	0	29	3
ES829968	239	163	372		CO118489	6	0	7		TC203380	2	0	0		ES832128	0	22	0		TC215880	0	0	2		TC201294	3	43	0		CO075449	3	0	7		ES838346	0	29	3
TC227010	239	73	315		TC201034	6	0	7		TC184271	2	0	0		TC189428	0	22	0		TC207065	0	0	2		ES823581	3	43	0		TC192107	3	0	7		CO126872	0	30	3
TC207493	239	374	292		TC187527	6	0	7		BG442006	2	0	0		TC228143	0	22	0		TC225891	0	0	2		TC182828	3	44	0		TC224027	3	0	7		TC210738	0	30	3
TC229311	239	161	221		BQ416136	6	0	7		CO095151	2	0	0		TC213804	0	22	0							DR460838	3	45	0		ES791681	3	0	7		TC190893	0	31	3
TC190769	239	129	195		DW237890	6	0	7		FL576745	2	0	0		EX165505	0	22	0							TC197536	3	46	0		TC195242	3	0	7		TC226088	0	31	3
TC229049	239	116	157		TC227303	6	0	7		DW496143	2	0	0		TC199215	0	22	0							TC199474	3	46	0		TC192446	3	0	7		TC181680	0	31	3
DW520572	239	93	142		CD485575	6	0	8		DN803379	2	0	0		ES824652	0	22	0							AW187200	3	46	0		CO103929	3	0	8		TC181231	0	32	3
TC205514	239	141	103		CO100699	6	0	8		DT048321	2	0	0		ES800369	0	22	0							CO098240	3	47	0		DT463742	3	0	8		DR453885	0	32	3
TC182580	238	165	303		TC222757	6	0	8		TC191523	2	0	0		TC186284	0	22	0							ES806564	3	47	0		CO112995	3	0	8		TC192528	0	32	3
TC222631	238	156	285		TC223440	6	0	8		TC191280	2	0	0		TC220984	0	22	0							TC190581	3	48	0		TC228668	3	0	8		AW667575	0	33	3
DW227800	238	152	261		TC189544	6	0	8		ES847933	2	0	0		CO121253	0	22	0							TC215916	3	49	0		TC198409	3	0	8		BQ409388	0	33	3
ES831359	238	139	239		TC224385	6	0	9		TC187609	2	0	0		TC183886	0	22	0							TC219766	3	49	0		ES819992	3	0	8		TC201216	0	33	3
TC206479	238	74	235		BQ415050	6	0	9		ES827311	2	0	0		ES851797	0	22	0							TC217079	3	51	0		DW495821	3	0	8		ES791228	0	34	3
TC216290	238	85	184		TC228699	6	0	10		TC188467	2	0	0		CO108799	0	22	0							TC211138	3	56	0		TC188221	3	0	8		ES828873	0	34	3
TC198123	238	164	116		ES795674	6	0	11		TC180918	2	0	0		TC191282	0	22	0							TC189911	3	56	0		TC198213	3	0	8		EX167463	0	34	3
TC213064	238	82	72		TC221916	6	0	11		TC188660	2	0	0		TC221589	0	22	0							TC227280	3	56	0		CO132447	3	0	9		ES840849	0	34	3
TC222505	237	157	326		TC194920	6	0	12		DW507168	2	0	0		TC225828	0	22	0							TC199315	3	60	0		TC192816	3	0	10		EX166529	0	34	3
TC211603	237	147	282		ES791885	6	0	12		CO129141	2	0	0		TC204775	0	22	0							TC208312	3	63	0		TC206541	3	0	11		TC197966	0	35	3
TC181326	237	176	272		TC209404	6	0	12		TC197641	2	0	0		TC182526	0	22	0							TC184490	3	64	0		TC199925	3	0	11		BG444006	0	35	3
TC221518	237	69	242		CO096049	6	0	12		CO070031	2	0	0		ES798872	0	22	0							TC191477	3	65	0		TC201551	3	0	11		TC201600	0	36	3
TC180737	237	173	235		TC193613	6	0	13		AJ513371	2	0	0		TC213445	0	22	0							DN818061	3	65	0		TC191701	3	0	11		EX169232	0	36	3
TC224770	237	127	160		TC187960	6	0	14		CO112347	2	0	0		CO114825	0	22	0							DR459307	3	66	0		TC201260	3	0	11		TC186364	0	36	3
DW498324	237	79	156		TC220048	6	0	14		TC228119	2	0	0		ES829807	0	22	0							TC227547	3	68	0		DW239431	3	0	12		TC221230	0	36	3
CD485775	237	168	59		DR459511	6	0	15		TC227774	2	0	0		TC205573	0	22	0							TC181835	3	72	0		TC218568	3	0	13		TC212955	0	36	3
TC185449	237	90	15		TC210293	6	0	16		TC222417	2	0	0		DT461379	0	22	0							TC179623	3	76	0		TC201736	3	0	14		BG444760	0	37	3
TC193365	236	78	410		DW502659	6	0	22		TC189744	2	0	0		ES828449	0	22	0							TC214466	3	76	0		TC213932	3	0	14		TC224616	0	37	3
EX172548	236	164	336		TC203865	6	0	223		TC181376	2	0	0		ES835135	0	22	0							TC203893	3	78	0		DW498663	3	0	16		TC187104	0	37	3
TC188373	236	265	283		BG439853	5	269	0		TC210466	2	0	0		ES839962	0	22	0							TC227447	3	80	0		DW502944	3	0	16		TC199299	0	38	3
TC192325	236	239	273		TC187340	5	141	0		ES830899	2	0	0		DT464596	0	22	0							DT461915	3	83	0		TC225244	3	0	16		TC190544	0	38	3
TC221148	236	183	258		ES795164	5	103	0		TC204806	2	0	0		DR452528	0	22	0							DR462557	3	83	0		TC210890	3	0	18		TC218571	0	39	3
TC201414	236	229	251		TC224193	5	102	0		FL576530	2	0	0		TC206414	0	22	0							TC215342	3	86	0		DW505484	3	0	19		TC201037	0	39	3
TC197708	236	74	226		TC184698	5	91	0		TC182938	2	0	0		TC193685	0	22	0							TC198503	3	88	0		TC210389	3	0	23		TC225911	0	39	3
TC180193	236	64	211		TC193049	5	79	0		TC217719	2	0	0		TC190826	0	22	0							TC200893	3	89	0		TC222200	3	0	29		TC194548	0	40	3
AW186803	236	75	206		TC229351	5	76	0		EX168979	2	0	0		DR456200	0	22	0							TC205036	3	98	0		DR453708	3	0	34		TC206137	0	40	3
TC199806	236	247	175		DR457865	5	74	0		TC198909	2	0	0		TC188679	0	22	0							TC181489	3	101	0		TC205252	3	0	59		TC194883	0	40	3
TC187782	236	163	163		TC222357	5	60	0		TC215103	2	0	0		BG443845	0	22	0							CO081816	3	102	0		DW519375	3	0	166		TC205384	0	40	3
TC181284	236	130	117		TC190090	5	58	0		TC215138	2	0	0		TC207526	0	21	0							DT465232	3	106	0		TC208613	2	0	2		TC210930	0	40	3
TC211988	235	82	405		TC202860	5	55	0		TC195912	2	0	0		EV486603	0	21	0							TC198803	3	107	0		DW503252	2	0	2		TC204685	0	42	3
DW008542	235	153	329		TC220594	5	54	0		TC213557	2	0	0		TC190717	0	21	0							ES796663	3	108	0		TC212693	2	0	2		TC192170	0	42	3
TC195134	235	128	309		DT461348	5	49	0		TC204076	2	0	0		TC214856	0	21	0							TC224397	3	110	0		AW187315	2	0	2		AI055101	0	43	3
DW500819	235	60	178		CO074460	5	48	0		CO073773	2	0	0		TC193021	0	21	0							DT463772	3	114	0		CO074529	2	0	2		TC188941	0	43	3
ES829088	235	142	150		TC217989	5	47	0		TC188103	2	0	0		AI725748	0	21	0							EV497070	3	115	0		TC205422	2	0	2		TC189275	0	43	3
ES790793	235	111	121		TC198625	5	46	0		TC204330	2	0	0		TC182157	0	21	0							TC227613	3	126	0		CO126925	2	0	2		TC209841	0	43	3
TC184202	234	121	386		TC187383	5	44	0		DW235814	2	0	0		TC196966	0	21	0							TC201366	3	131	0		TC187040	2	0	2		ES831011	0	43	3
TC220335	234	259	331		TC181131	5	41	0		TC220248	2	0	0		DR454078	0	21	0							ES828906	3	142	0		TC200613	2	0	2		ES802356	0	44	3
TC212555	234	212	278		TC182268	5	41	0		ES832662	2	0	0		TC205553	0	21	0							TC184924	3	145	0		TC188832	2	0	2		CO119991	0	45	3
TC204710	234	118	213		ES837901	5	36	0		BF271915	2	0	0		TC181396	0	21	0							TC198615	3	164	0		CO128330	2	0	2		CO071266	0	45	3
DR460564	234	163	200		TC208581	5	35	0		ES801499	2	0	0		TC201073	0	21	0							TC183672	3	174	0		TC222345	2	0	2		TC183766	0	47	3
TC218323	234	110	190		DW505636	5	34	0		ES811611	2	0	0		DW229901	0	21	0							EX169655	3	217	0		TC220336	2	0	2		ES828624	0	47	3
TC216704	234	161	185		ES812169	5	32	0		FL576913	2	0	0		TC193240	0	21	0							DR452759	2	2	0		TC229475	2	0	2		DR457051	0	47	3
TC201061	234	187	172		TC206009	5	29	0		TC209353	2	0	0		TC205541	0	21	0							TC223474	2	2	0		TC194215	2	0	2		TC180736	0	48	3
DW503392	234	200	106		DT527037	5	29	0		TC223175	2	0	0		TC187672	0	21	0							TC217867	2	2	0		CO119630	2	0	2		TC186966	0	49	3
DW512490	234	77	104		CO090396	5	28	0		FL577375	2	0	0		TC222186	0	21	0							CO121547	2	2	0		TC226717	2	0	2		TC225404	0	49	3
EV492362	234	61	84		TC185674	5	27	0		TC181278	2	0	0		DT465657	0	21	0							AW187687	2	2	0		CO093738	2	0	2		CO115727	0	49	3
TC187593	233	151	449		TC205796	5	27	0		TC192417	2	0	0		TC201982	0	21	0							TC197551	2	2	0		BQ415006	2	0	2		TC221057	0	50	3
TC207737	233	161	280		CA992983	5	27	0		DR453401	2	0	0		TC210302	0	21	0							TC222476	2	2	0		TC203104	2	0	2		TC216762	0	50	3
TC190369	233	236	262		TC190643	5	27	0		TC203191	2	0	0		TC199358	0	21	0							ES841938	2	2	0		DW513224	2	0	2		DR459690	0	55	3
ES842290	233	65	168		TC192987	5	26	0		TC191935	2	0	0		TC226667	0	21	0							TC196522	2	2	0		ES799326	2	0	2		TC225313	0	55	3
BM358171	233	100	147		ES817595	5	25	0		DN801546	2	0	0		TC182013	0	21	0							ES816776	2	2	0		DW486368	2	0	2		TC179737	0	57	3
TC222266	233	49	3		ES821484	5	23	0		TC199447	2	0	0		TC210176	0	21	0							FL577284	2	2	0		TC181550	2	0	2		TC223475	0	57	3
TC188543	232	58	412		TC187055	5	22	0		ES842050	2	0	0		TC187602	0	21	0							TC217557	2	2	0		TC223209	2	0	2		TC179956	0	58	3
DW512780	232	152	325		ES815167	5	21	0		DW500170	2	0	0		TC210778	0	21	0							DR463887	2	2	0		ES839049	2	0	2		DR456579	0	59	3
TC215009	232	48	190		CO107756	5	21	0		CO103670	2	0	0		ES815710	0	21	0							CO120642	2	2	0		TC222354	2	0	2		GE654067	0	61	3
TC209434	232	90	184		CO085781	5	20	0		TC214852	2	0	0		TC188451	0	21	0							TC228059	2	2	0		DW514024	2	0	2		TC179624	0	62	3
DT464069	232	105	180		ES821547	5	19	0		TC202080	2	0	0		ES814490	0	21	0							TC202424	2	2	0		DW498788	2	0	2		CO496795	0	62	3
TC203917	232	104	159		ES830099	5	19	0		DT050225	2	0	0		TC191387	0	21	0							TC228998	2	2	0		TC202402	2	0	2		ES810358	0	63	3
TC191013	232	58	92		ES826513	5	19	0		TC209432	2	0	0		TC196738	0	21	0							BG446529	2	2	0		TC191803	2	0	2		CO113495	0	63	3
ES843130	232	94	29		CO114066	5	18	0		BQ409148	2	0	0		CO109712	0	21	0							CO114857	2	2	0		TC226660	2	0	2		TC206821	0	65	3
DT459540	231	64	356		TC196151	5	18	0		TC184931	2	0	0		CO115529	0	21	0							DW501483	2	2	0		CO113311	2	0	2		TC190936	0	65	3
TC207299	231	82	285		TC227748	5	18	0		CO083705	2	0	0		ES838801	0	21	0							TC223154	2	2	0		TC221466	2	0	2		ES799507	0	66	3
TC224063	231	227	228		TC179856	5	17	0		TC227103	2	0	0		ES844068	0	21	0							ES850514	2	2	0		CO097306	2	0	2		TC226216	0	67	3
TC197148	231	312	187		TC202408	5	16	0		DT464481	2	0	0		ES798245	0	21	0							DT460363	2	2	0		EV482333	2	0	2		TC181095	0	68	3
TC225487	231	46	149		EX170984	5	16	0		DT456931	2	0	0		ES805954	0	21	0							TC209234	2	2	0		TC183685	2	0	2		TC186054	0	68	3
TC225092	231	162	120		TC199785	5	15	0		EX170427	2	0	0		TC205894	0	21	0							TC190448	2	2	0		CO099687	2	0	2		ES799279	0	69	3
TC213952	231	211	119		ES802664	5	15	0		ES829634	2	0	0		TC183636	0	21	0							TC192297	2	2	0		TC182218	2	0	2		TC184565	0	69	3
TC222019	231	65	90		TC190135	5	14	0		CO101392	2	0	0		EX171302	0	21	0							TC201152	2	2	0		CO132539	2	0	2		ES824657	0	69	3
TC212524	231	60	77		TC226105	5	14	0		TC198231	2	0	0		TC182484	0	21	0							TC211870	2	2	0		TC206316	2	0	2		TC227556	0	72	3
DW505021	231	233	41		ES832853	5	13	0		TC193386	2	0	0		TC211761	0	21	0							TC226142	2	2	0		TC217824	2	0	2		DR458464	0	72	3
TC229013	230	262	355		TC224731	5	13	0		TC224008	2	0	0		ES812266	0	21	0							TC225403	2	2	0		ES796145	2	0	2		TC226871	0	74	3
TC198869	230	178	273		TC194497	5	13	0		TC191567	2	0	0		TC189910	0	21	0							TC193256	2	2	0		DT458494	2	0	2		TC189631	0	76	3
TC189470	230	203	224		TC219716	5	13	0		TC222074	2	0	0		TC213291	0	21	0							CO118206	2	2	0		TC203488	2	0	2		TC206082	0	76	3
TC213121	230	114	202		CO086676	5	12	0		CO127050	2	0	0		BF270600	0	21	0							TC220679	2	2	0		TC210904	2	0	2		TC222298	0	78	3
TC200123	230	114	201		BE052368	5	12	0		TC221165	2	0	0		CO077864	0	21	0							TC181514	2	2	0		DW234479	2	0	2		TC189842	0	79	3
TC186501	230	238	168		TC226693	5	12	0		TC217738	2	0	0		DT465166	0	21	0							TC224765	2	2	0		DW243854	2	0	2		ES844582	0	79	3
TC211716	230	134	83		TC197602	5	12	0		FL576727	2	0	0		DT459768	0	21	0							TC184750	2	2	0		TC220044	2	0	2		TC181362	0	82	3
ES813885	230	33	60		TC214359	5	11	0		CO096958	2	0	0		EV497193	0	21	0							TC219339	2	2	0		ES835236	2	0	2		TC188612	0	84	3
BF272545	230	100	46		DR459075	5	11	0		TC183538	2	0	0		TC225361	0	21	0							ES843880	2	2	0		TC189691	2	0	2		EV493732	0	85	3
ES843728	229	138	249		TC212336	5	11	0		TC207315	2	0	0		TC203886	0	21	0							TC199775	2	2	0		TC227476	2	0	2		TC189886	0	85	3
EL903688	229	145	235		TC219284	5	10	0		TC218590	2	0	0		ES825648	0	21	0							TC206151	2	2	0		TC187428	2	0	2		EX166842	0	85	3
TC183770	229	171	199		CO125090	5	10	0		FL577465	2	0	0		DR456363	0	21	0							DR457118	2	2	0		BQ411055	2	0	2		TC196126	0	86	3
TC222706	229	536	161		TC200521	5	10	0		TC221863	2	0	0		CO105435	0	21	0							TC182083	2	2	0		TC202675	2	0	2		ES820911	0	88	3
TC190657	229	113	150		EV498872	5	10	0		EV484308	2	0	0		TC219882	0	21	0							CO126790	2	2	0		TC216071	2	0	2		TC180115	0	91	3
TC190049	229	57	138		TC193826	5	9	0		DR455459	2	0	0		DT461823	0	21	0							CO078207	2	2	0		TC209699	2	0	2		ES810800	0	98	3
TC222161	229	85	112		DR455093	5	9	0		TC180330	2	0	0		TC225774	0	21	0							CO114576	2	2	0		TC207237	2	0	2		TC188616	0	102	3
TC212561	228	192	296		DT462836	5	9	0		CO110166	2	0	0		TC229091	0	21	0							ES823678	2	2	0		DW224167	2	0	2		TC209115	0	129	3
TC181809	228	176	260		TC202329	5	9	0		EX170839	2	0	0		TC196062	0	21	0							TC216534	2	2	0		BM358335	2	0	2		TC193494	0	148	3
CO083574	228	205	238		TC220136	5	9	0		ES831130	2	0	0		TC212695	0	21	0							CO128471	2	2	0		TC212052	2	0	2		DR458895	0	159	3
BQ415226	228	108	174		TC209644	5	9	0		ES850387	2	0	0		ES845481	0	21	0							TC184974	2	2	0		DW235024	2	0	2		TC203607	0	198	3
TC181610	228	99	165		TC219492	5	8	0		DW495488	2	0	0		ES840553	0	21	0							TC207003	2	2	0		DT459937	2	0	2		TC184288	0	212	3
TC183549	228	172	157		DW496622	5	8	0		TC202345	2	0	0		TC211268	0	21	0							DR461469	2	2	0		TC203340	2	0	2		EX167425	0	239	3
TC195603	228	133	150		CO076553	5	8	0		DW225170	2	0	0		TC195283	0	21	0							ES843723	2	2	0		CO499354	2	0	2		TC192475	0	277	3
TC196752	228	133	138		TC189815	5	8	0		DW235375	2	0	0		CO125013	0	21	0							DW233146	2	2	0		DR463958	2	0	2		TC217335	0	347	3
DN759965	228	130	116		DT468675	5	8	0		TC185158	2	0	0		CO100928	0	21	0							TC222708	2	2	0		TC228033	2	0	2		TC199523	0	387	3
TC217255	228	171	76		ES820840	5	8	0		TC184992	2	0	0		TC213584	0	21	0							TC193197	2	2	0		CO082107	2	0	2		TC197202	0	2	2
DR462755	228	183	40		DW234863	5	8	0		TC210638	2	0	0		TC226372	0	21	0							TC199138	2	2	0		TC221896	2	0	2		TC213312	0	2	2
TC194088	227	184	559		TC224097	5	8	0		TC214479	2	0	0		BG447290	0	21	0							TC211748	2	2	0		DW508092	2	0	2		DW502704	0	2	2
EX164548	227	55	390		CO076397	5	8	0		TC183223	2	0	0		TC183929	0	21	0							DR458375	2	2	0		TC193976	2	0	2		TC205481	0	2	2
TC227580	227	102	355		TC190240	5	8	0		TC224687	2	0	0		ES819694	0	21	0							TC198495	2	2	0		TC196699	2	0	2		TC205828	0	2	2
TC224626	227	202	313		CA993331	5	7	0		TC184460	2	0	0		TC205908	0	21	0							TC208255	2	2	0		TC189474	2	0	2		TC222661	0	2	2
EV497499	227	133	241		DN802207	5	7	0		FL577541	2	0	0		ES821430	0	21	0							CO126692	2	2	0		BQ410128	2	0	2		TC224050	0	2	2
TC217623	227	221	235		TC198388	5	7	0		TC198036	2	0	0		TC184961	0	21	0							TC207872	2	2	0		TC181142	2	0	2		TC213586	0	2	2
CO119077	227	256	220		TC195105	5	7	0		ES792224	2	0	0		ES828151	0	21	0							TC192836	2	2	0		DT467121	2	0	2		BQ405019	0	2	2
TC203910	227	97	195		ES795276	5	7	0		ES810471	2	0	0		TC186082	0	21	0							DW515974	2	2	0		TC214255	2	0	2		DR452437	0	2	2
TC215922	227	102	163		DW238418	5	7	0		ES837507	2	0	0		ES808227	0	21	0							TC218534	2	2	0		AI055475	2	0	2		TC202657	0	2	2
TC212604	226	178	295		CO128645	5	6	0		TC210465	2	0	0		BF268390	0	21	0							TC187503	2	2	0		TC210377	2	0	2		TC180997	0	2	2
TC186608	226	203	207		TC222817	5	6	0		AJ513188	2	0	0		TC184157	0	21	0							TC207566	2	2	0		DT050351	2	0	2		TC181221	0	2	2
TC225714	226	188	201		TC200555	5	6	0		CA994245	2	0	0		EX164717	0	21	0							ES848912	2	2	0		TC191127	2	0	2		BG447312	0	2	2
DW230403	226	175	181		TC226065	5	6	0		TC181904	2	0	0		TC184307	0	20	0							TC225112	2	2	0		DT049953	2	0	2		DN827540	0	2	2
DW504700	226	206	172		DT463598	5	6	0		TC225632	2	0	0		CO098346	0	20	0							TC207273	2	2	0		TC186679	2	0	2		DT462020	0	2	2
TC206108	226	109	154		TC223174	5	6	0		DT458816	2	0	0		TC216693	0	20	0							TC216446	2	2	0		TC200031	2	0	2		TC200105	0	2	2
TC186175	226	173	145		TC212299	5	6	0		TC227638	2	0	0		TC192027	0	20	0							TC181387	2	2	0		CO123775	2	0	2		AI728342	0	2	2
ES828771	226	119	144		TC223262	5	6	0		TC225190	2	0	0		TC227234	0	20	0							CO077972	2	2	0		TC226864	2	0	2		TC221942	0	2	2
ES810630	226	80	135		TC198722	5	6	0		TC216209	2	0	0		TC226797	0	20	0							CO089004	2	2	0		TC197935	2	0	2		TC209295	0	2	2
TC193539	226	114	111		TC218391	5	6	0		TC190609	2	0	0		TC205504	0	20	0							TC199457	2	2	0		BQ416009	2	0	2		DR462365	0	2	2
TC196083	226	118	71		TC187382	5	6	0		CA993268	2	0	0		TC184896	0	20	0							TC196350	2	2	0		DW223908	2	0	2		CO113580	0	2	2
TC203670	226	47	68		DW506735	5	6	0		CO090461	2	0	0		DT456283	0	20	0							TC183875	2	2	0		TC209751	2	0	2		TC186244	0	2	2
TC205783	226	70	55		TC180104	5	6	0		TC228246	2	0	0		EV483112	0	20	0							CO111113	2	2	0		TC222858	2	0	2		TC189722	0	2	2
TC194098	225	158	437		TC200720	5	6	0		DT458374	2	0	0		BF278297	0	20	0							TC184805	2	2	0		TC190301	2	0	2		DT462174	0	2	2
TC215205	225	140	403		ES823323	5	6	0		CO092050	2	0	0		TC184048	0	20	0							CO128749	2	2	0		ES825068	2	0	2		TC220058	0	2	2
TC204216	225	137	300		TC186509	5	6	0		ES830281	2	0	0		TC200497	0	20	0							BF276323	2	2	0		DW484003	2	0	2		TC209351	0	2	2
TC216887	225	135	220		DT468189	5	5	0		TC185073	2	0	0		TC210685	0	20	0							DR461272	2	2	0		TC191329	2	0	2		EV496849	0	2	2
TC210795	225	262	219		TC200243	5	5	0		TC211800	2	0	0		CO111455	0	20	0							EX168731	2	2	0		TC217971	2	0	2		DT461626	0	2	2
ES812458	225	140	213		ES802863	5	5	0		TC215266	2	0	0		TC184469	0	20	0							TC220367	2	2	0		TC204690	2	0	2		CO118398	0	2	2
TC189452	225	122	135		TC215296	5	5	0		CO125714	2	0	0		TC204951	0	20	0							TC181302	2	2	0		CO104792	2	0	2		TC199959	0	2	2
TC182596	225	177	86		TC205000	5	5	0		TC202535	2	0	0		DR455508	0	20	0							TC206205	2	2	0		BQ403027	2	0	2		TC202470	0	2	2
TC189846	224	71	404		TC223968	5	5	0		TC219361	2	0	0		TC189692	0	20	0							DN817555	2	2	0		DR463236	2	0	2		ES800203	0	2	2
TC218664	224	134	273		TC203159	5	5	0		CO124828	2	0	0		CO106182	0	20	0							EV497344	2	2	0		TC181225	2	0	2		TC223039	0	2	2
TC193421	224	70	259		TC207339	5	5	0		TC229484	2	0	0		ES792785	0	20	0							TC186588	2	2	0		CO128560	2	0	2		TC199917	0	2	2
TC182280	224	42	209		TC218169	5	5	0		CO128292	2	0	0		EX165180	0	20	0							DW501708	2	2	0		DT463357	2	0	2		TC198911	0	2	2
TC184277	224	92	191		TC180797	5	5	0		DW234218	2	0	0		TC218507	0	20	0							TC217553	2	2	0		DR457773	2	0	2		DW229962	0	2	2
TC226414	224	76	152		TC197354	5	5	0		DR455288	2	0	0		AI054632	0	20	0							TC188389	2	2	0		DW235291	2	0	2		TC219938	0	2	2
TC207839	224	98	140		TC194645	5	5	0		TC196371	2	0	0		ES808653	0	20	0							DR461108	2	2	0		TC217396	2	0	2		TC192189	0	2	2
TC191066	223	234	345		TC183284	5	5	0		AW587510	2	0	0		TC189451	0	20	0							ES852146	2	2	0		DT461887	2	0	2		TC201401	0	2	2
TC200562	223	225	330		CO095307	5	5	0		AI725576	2	0	0		CO088122	0	20	0							BF277609	2	2	0		TC191913	2	0	2		ES837289	0	2	2
TC189658	223	201	291		TC211689	5	5	0		ES819744	2	0	0		ES845747	0	20	0							DW513307	2	2	0		TC195454	2	0	2		TC225330	0	2	2
TC193944	223	105	264		DW481055	5	5	0		TC206716	2	0	0		ES844371	0	20	0							TC215843	2	2	0		FL576555	2	0	2		TC201280	0	2	2
TC222088	223	69	259		FL577334	5	5	0		TC210282	2	0	0		TC191452	0	20	0							CA993857	2	2	0		DW518677	2	0	2		TC216612	0	2	2
TC199709	223	429	251		CO117387	5	5	0		DW481684	2	0	0		TC188914	0	20	0							TC187285	2	2	0		TC182970	2	0	2		TC214443	0	2	2
TC206504	223	161	251		TC219089	5	4	0		TC197123	2	0	0		TC189920	0	20	0							CO103995	2	2	0		ES840150	2	0	2		CO127216	0	2	2
TC223920	223	335	209		TC223908	5	4	0		CO102941	2	0	0		TC190474	0	20	0							TC197594	2	2	0		TC209832	2	0	2		FL577393	0	2	2
TC228870	223	230	176		TC184017	5	4	0		ES805368	2	0	0		CO493207	0	20	0							DT462961	2	2	0		DT052605	2	0	2		TC186784	0	2	2
TC220664	223	142	162		TC186774	5	4	0		TC228487	2	0	0		TC201076	0	20	0							DT458325	2	2	0		TC198622	2	0	2		TC202815	0	2	2
TC203835	223	116	146		TC229380	5	4	0		TC227904	2	0	0		CO094348	0	20	0							TC217177	2	2	0		BG445906	2	0	2		DW519685	0	2	2
ES826186	223	53	70		CO109974	5	4	0		CO101990	2	0	0		TC224774	0	20	0							CO070324	2	2	0		TC206923	2	0	2		TC183791	0	2	2
DW505802	223	23	64		TC216739	5	4	0		TC214400	2	0	0		ES812364	0	20	0							DW500136	2	2	0		DN760132	2	0	2		CO092483	0	2	2
TC218536	222	146	356		TC212401	5	4	0		DW499770	2	0	0		TC208475	0	20	0							ES829128	2	2	0		TC227106	2	0	2		TC196235	0	2	2
TC180065	222	206	304		TC207022	5	4	0		DW481597	2	0	0		ES808125	0	20	0							ES805315	2	2	0		CO110747	2	0	2		ES807733	0	2	2
TC190930	222	116	291		TC191021	5	4	0		TC221591	2	0	0		GE653696	0	20	0							ES832763	2	2	0		TC186020	2	0	2		TC200645	0	2	2
DW242372	222	288	264		TC228889	5	4	0		TC206493	2	0	0		DR463319	0	20	0							ES807606	2	2	0		ES824625	2	0	2		TC207110	0	2	2
ES820169	222	99	191		TC194140	5	4	0		DW224571	2	0	0		DT465562	0	20	0							TC220540	2	2	0		TC191512	2	0	2		TC214675	0	2	2
BF277611	222	228	165		TC202136	5	4	0		TC205843	2	0	0		TC192111	0	20	0							TC202589	2	2	0		TC198895	2	0	2		TC202040	0	2	2
TC222903	222	71	75		TC216112	5	4	0		CO087483	2	0	0		ES791241	0	20	0							TC191353	2	2	0		ES842412	2	0	2		TC227563	0	2	2
TC190672	222	110	33		DN758755	5	4	0		TC210573	2	0	0		BQ403128	0	20	0							TC209181	2	2	0		ES822428	2	0	2		CO097498	0	2	2
TC215031	221	359	336		TC180222	5	4	0		TC205996	2	0	0		TC203798	0	20	0							TC184506	2	2	0		TC180919	2	0	2		TC212076	0	2	2
TC226157	221	176	302		DW499206	5	4	0		TC220379	2	0	0		TC206538	0	20	0							CO080821	2	2	0		DT047227	2	0	2		DW225980	0	2	2
DW497536	221	88	289		TC206240	5	4	0		CO098594	2	0	0		TC202301	0	20	0							CO119407	2	2	0		TC215704	2	0	2		TC218525	0	2	2
TC181599	221	219	283		CO126911	5	3	0		TC186828	2	0	0		DV849382	0	20	0							TC191730	2	2	0		TC190506	2	0	2		TC185270	0	2	2
TC183717	221	214	249		AI055091	5	3	0		CO120551	2	0	0		TC191845	0	20	0							TC189306	2	2	0		DT465053	2	0	2		TC221072	0	2	2
TC207499	221	405	212		TC212121	5	3	0		ES804203	2	0	0		TC192323	0	20	0							ES814821	2	2	0		DW234094	2	0	2		TC225770	0	2	2
TC194820	221	538	207		ES824094	5	3	0		TC188399	2	0	0		ES847576	0	20	0							TC192672	2	2	0		TC212856	2	0	2		TC193945	0	2	2
TC192895	221	140	179		TC214597	5	3	0		TC204085	2	0	0		TC201537	0	20	0							TC208047	2	2	0		TC213609	2	0	2		TC194588	0	2	2
TC209153	221	207	149		TC187584	5	3	0		TC201896	2	0	0		TC201774	0	20	0							TC226659	2	2	0		ES844132	2	0	2		TC185089	0	2	2
TC208228	221	111	99		DW496587	5	3	0		TC214045	2	0	0		ES831671	0	20	0							BF275526	2	2	0		DT048722	2	0	2		TC209067	0	2	2
TC181481	221	46	76		CO499127	5	3	0		ES825434	2	0	0		CO106747	0	20	0							DW484463	2	2	0		ES811626	2	0	2		TC208506	0	2	2
TC206346	220	87	288		TC223164	5	3	0		CO078893	2	0	0		TC197325	0	20	0							CO122208	2	2	0		TC199977	2	0	2		TC192332	0	2	2
TC180024	220	190	254		TC181397	5	3	0		TC198155	2	0	0		ES831346	0	20	0							TC229500	2	2	0		CO090483	2	0	2		TC225025	0	2	2
DN759679	220	221	212		AI054972	5	3	0		AI055130	2	0	0		DW494977	0	20	0							TC214182	2	2	0		TC186472	2	0	2		TC214310	0	2	2
TC212266	220	79	198		ES815847	5	3	0		DW503323	2	0	0		TC184882	0	20	0							CO098009	2	2	0		CO080826	2	0	2		TC189956	0	2	2
TC201166	220	104	168		TC205342	5	3	0		TC189465	2	0	0		TC213672	0	20	0							TC197020	2	2	0		DW487933	2	0	2		TC217675	0	2	2
TC221606	220	185	145		TC218714	5	3	0		TC225070	2	0	0		TC207785	0	20	0							DT049981	2	2	0		TC229281	2	0	2		TC205399	0	2	2
TC190933	220	88	139		TC190662	5	3	0		TC216594	2	0	0		ES797518	0	20	0							TC206230	2	2	0		DW494277	2	0	2		EV490378	0	2	2
EX166943	220	64	137		TC191167	5	3	0		TC194468	2	0	0		CO126216	0	20	0							TC184600	2	2	0		TC196781	2	0	2		ES811647	0	2	2
DT048644	220	25	118		TC218407	5	3	0		TC211772	2	0	0		BE053756	0	20	0							TC182549	2	2	0		TC192005	2	0	2		TC204479	0	2	2
TC218527	219	63	416		AJ513334	5	3	0		DT468948	2	0	0		TC215846	0	20	0							DN804479	2	2	0		DW008352	2	0	2		TC222546	0	2	2
DW235772	219	158	294		TC199722	5	3	0		TC181744	2	0	0		EE592418	0	20	0							DW515991	2	2	0		TC196376	2	0	2		CO077842	0	2	2
TC209444	219	157	267		TC194022	5	3	0		ES818374	2	0	0		TC196568	0	20	0							TC182802	2	2	0		ES806166	2	0	2		TC190374	0	2	2
TC202787	219	118	224		TC207246	5	3	0		TC202899	2	0	0		ES806175	0	20	0							TC201782	2	2	0		DW497231	2	0	2		DR463541	0	2	2
TC197310	219	149	191		ES806249	5	3	0		TC203192	2	0	0		TC202901	0	20	0							DW518130	2	2	0		TC216346	2	0	2		CO099712	0	2	2
TC222915	219	179	183		DW487400	5	3	0		CO089751	2	0	0		TC202824	0	20	0							TC197361	2	2	0		TC219327	2	0	2		DW231558	0	2	2
TC211415	219	118	178		TC195125	5	2	0		TC211445	2	0	0		TC217182	0	20	0							DT049189	2	2	0		BQ408021	2	0	2		CO076777	0	2	2
DR456194	219	176	153		TC197102	5	2	0		TC227791	2	0	0		BF275566	0	20	0							TC195820	2	2	0		ES793374	2	0	2		ES833580	0	2	2
TC222077	219	153	140		BQ411373	5	2	0		TC182875	2	0	0		TC228151	0	20	0							TC181096	2	2	0		TC189392	2	0	2		TC188540	0	2	2
TC189743	219	121	140		TC183831	5	2	0		CD486166	2	0	0		ES851983	0	20	0							FL577738	2	2	0		TC200884	2	0	2		TC223500	0	2	2
TC207984	219	132	122		DR460788	5	2	0		TC183968	2	0	0		CO111117	0	20	0							DR459422	2	2	0		CO126637	2	0	2		FL576573	0	2	2
TC204445	219	232	114		TC195816	5	2	0		TC209118	2	0	0		TC207593	0	20	0							CO122732	2	2	0		DW493365	2	0	2		TC194586	0	2	2
TC201044	219	45	102		ES834470	5	2	0		TC189035	2	0	0		BE052125	0	20	0							TC202904	2	2	0		DW008193	2	0	2		TC225045	0	2	2
DR455227	219	37	86		DR459499	5	2	0		DT461217	2	0	0		TC200904	0	20	0							TC184185	2	2	0		AJ513088	2	0	2		BQ410133	0	2	2
TC195658	219	148	64		TC192996	5	2	0		TC184363	2	0	0		ES810083	0	20	0							DR458669	2	2	0		ES806875	2	0	2		TC195116	0	2	2
DN828182	219	89	13		DW511750	5	2	0		TC185225	2	0	0		TC221024	0	20	0							TC227971	2	2	0		TC204288	2	0	2		ES807212	0	2	2
TC228015	218	145	275		DT051517	5	2	0		TC188271	2	0	0		ES799772	0	20	0							TC203853	2	2	0		TC204188	2	0	2		TC210819	0	2	2
TC218669	218	119	270		DT457672	5	2	0		TC208543	2	0	0		TC184754	0	20	0							TC187955	2	2	0		CO105300	2	0	2		TC206329	0	2	2
TC198046	218	149	255		TC183010	5	2	0		TC208270	2	0	0		BE052037	0	20	0							TC213413	2	2	0		TC208448	2	0	2		DW483532	0	2	2
TC218178	218	211	191		TC189824	5	2	0		TC180667	2	0	0		TC213236	0	20	0							CO100540	2	2	0		CO088323	2	0	2		TC222963	0	2	2
TC212180	218	115	171		TC184081	5	2	0		DW518056	2	0	0		TC197666	0	20	0							TC223299	2	2	0		TC210750	2	0	2		TC193757	0	2	2
DW233588	218	89	138		TC224973	5	2	0		TC196796	2	0	0		ES825021	0	20	0							TC188471	2	2	0		TC198255	2	0	2		TC183015	0	2	2
TC193583	218	67	135		TC217308	5	2	0		BM357913	2	0	0		ES841148	0	20	0							DT049742	2	2	0		TC206237	2	0	2		TC192157	0	2	2
TC189373	218	70	116		TC186205	5	2	0		DR453128	2	0	0		TC180935	0	20	0							TC228987	2	2	0		CO493770	2	0	2		EX169925	0	2	2
TC191327	218	262	101		TC201973	5	2	0		BF269512	2	0	0		EX168017	0	20	0							DN802561	2	2	0		TC216142	2	0	2		TC206389	0	2	2
TC203019	218	171	64		TC200678	5	2	0		DT462208	2	0	0		CO074711	0	20	0							TC194114	2	2	0		TC227943	2	0	2		TC223899	0	2	2
TC182922	217	255	259		TC228441	5	2	0		TC224644	2	0	0		TC184708	0	20	0							TC214702	2	2	0		DT466513	2	0	2		TC226246	0	2	2
TC218335	217	157	238		TC190909	5	2	0		BQ409090	2	0	0		TC226288	0	20	0							DW228992	2	2	0		TC227458	2	0	2		CO096024	0	2	2
TC180393	217	238	228		CO079568	5	2	0		TC229370	2	0	0		CO072954	0	20	0							TC223745	2	2	0		DW519168	2	0	2		TC188374	0	2	2
TC218768	217	155	193		TC229095	5	2	0		TC182211	2	0	0		TC187358	0	20	0							DW500499	2	2	0		DW231648	2	0	2		TC180907	0	2	2
TC184062	217	183	174		TC183002	5	2	0		DR461211	2	0	0		CO116896	0	20	0							EV496782	2	2	0		TC186247	2	0	2		TC180241	0	2	2
TC214114	217	154	150		TC185357	5	2	0		FL577439	2	0	0		TC182910	0	20	0							TC186306	2	2	0		DW224418	2	0	2		BQ413546	0	2	2
DR454484	217	170	146		TC219277	5	2	0		TC193025	2	0	0		TC200973	0	20	0							TC213290	2	2	0		TC209720	2	0	2		BQ409411	0	2	2
TC185390	217	118	116		TC181185	5	2	0		TC207009	2	0	0		TC198383	0	20	0							TC192613	2	2	0		TC207914	2	0	2		CO492147	0	2	2
TC226950	217	26	80		TC209407	5	2	0		TC194386	2	0	0		BG443065	0	20	0							DW508405	2	2	0		TC191959	2	0	2		TC210030	0	2	2
ES791641	216	282	471		TC215362	5	2	0		TC185639	2	0	0		TC193857	0	20	0							TC199539	2	2	0		TC181024	2	0	2		TC181642	0	2	2
TC179839	216	131	360		TC216220	5	2	0		ES849073	2	0	0		ES805896	0	20	0							DT462463	2	2	0		TC224506	2	0	2		ES801598	0	2	2
TC216543	216	114	347		CA992766	5	2	0		EX168079	2	0	0		TC211998	0	20	0							TC195519	2	2	0		CO089955	2	0	2		TC199707	0	2	2
TC187925	216	884	282		BQ402134	5	2	0		CO071359	2	0	0		TC226563	0	20	0							TC209594	2	2	0		DW506592	2	0	2		TC207446	0	2	2
TC196326	216	232	268		TC196792	5	2	0		TC184911	2	0	0		TC193941	0	20	0							BQ412763	2	2	0		CO126928	2	0	2		TC211335	0	2	2
TC186252	216	182	241		TC223884	5	2	0		TC193723	2	0	0		TC182338	0	20	0							DW512268	2	2	0		TC228417	2	0	2		CO090718	0	2	2
TC201404	216	177	209		TC212990	5	2	0		TC189115	2	0	0		TC210501	0	20	0							TC212146	2	2	0		DW226008	2	0	2		TC209741	0	2	2
TC204140	216	122	208		DW224547	5	0	0		CO116660	2	0	0		ES850031	0	20	0							TC183139	2	2	0		TC204458	2	0	2		EX165837	0	2	2
TC202534	216	140	193		CO103093	5	0	0		TC219579	2	0	0		TC217500	0	20	0							TC217046	2	2	0		TC189037	2	0	2		CA993851	0	2	2
TC216347	216	241	189		TC188859	5	0	0		TC201528	2	0	0		TC214091	0	20	0							DR463724	2	2	0		BM357892	2	0	2		TC186167	0	2	2
CO124265	216	62	175		BM358170	5	0	0		CO123302	2	0	0		ES795449	0	20	0							ES790490	2	2	0		TC187022	2	0	2		TC215881	0	2	2
ES835671	216	92	167		TC187093	5	0	0		TC189623	2	0	0		BQ402530	0	20	0							TC197043	2	2	0		ES822974	2	0	2		TC191744	0	2	2
TC202862	216	161	165		CO118493	5	0	0		CO106440	2	0	0		TC221453	0	20	0							TC218251	2	2	0		TC190903	2	0	2		TC205784	0	2	2
TC216632	216	222	117		TC181901	5	0	0		DT047063	2	0	0		TC180851	0	20	0							TC180167	2	2	0		TC221773	2	0	2		TC187862	0	2	2
TC195527	216	144	113		TC210547	5	0	0		DT463093	2	0	0		DR452594	0	19	0							TC228090	2	2	0		DT462368	2	0	2		ES841028	0	2	2
TC207555	215	86	236		TC207596	5	0	0		TC187797	2	0	0		TC195330	0	19	0							TC185737	2	2	0		CO076055	2	0	2		CO111094	0	2	2
TC216264	215	156	234		TC184326	5	0	0		TC227184	2	0	0		TC213745	0	19	0							TC220059	2	2	0		TC192000	2	0	2		ES852339	0	2	2
TC220798	215	88	186		ES806221	5	0	0		ES801429	2	0	0		CO122610	0	19	0							TC192952	2	2	0		CO131361	2	0	2		DT047315	0	2	2
TC215010	215	216	180		TC213821	5	0	0		DN801787	2	0	0		DR459758	0	19	0							DN802664	2	2	0		TC190867	2	0	2		TC210459	0	2	2
TC183198	215	70	163		TC228194	5	0	0		TC221340	2	0	0		TC210768	0	19	0							TC183179	2	2	0		DW498421	2	0	2		TC187032	0	2	2
TC221163	215	239	131		DT046568	5	0	0		TC194606	2	0	0		CO107750	0	19	0							ES829659	2	2	0		CO080912	2	0	2		TC217722	0	2	2
TC190227	215	15	87		ES836465	5	0	0		DR462640	2	0	0		ES839940	0	19	0							TC229468	2	2	0		TC187648	2	0	2		ES814562	0	2	2
TC181439	214	38	349		TC189089	5	0	0		DW508211	2	0	0		TC190684	0	19	0							DT049528	2	2	0		TC193536	2	0	2		DW234290	0	2	2
TC208742	214	236	337		TC223494	5	0	0		CD485680	2	0	0		ES809501	0	19	0							TC226358	2	2	0		TC183887	2	0	2		TC186397	0	2	2
TC198947	214	290	331		TC185266	5	0	0		DW495090	2	0	0		TC226689	0	19	0							ES845116	2	2	0		BG444987	2	0	2		TC180712	0	2	2
TC192350	214	72	324		DW514765	5	0	0		FL577671	2	0	0		EE592665	0	19	0							TC217215	2	2	0		TC218813	2	0	2		DT466932	0	2	2
TC216454	214	181	285		TC182257	5	0	0		CO092497	2	0	0		ES813279	0	19	0							TC210714	2	2	0		AW186753	2	0	2		TC210733	0	2	2
TC204293	214	225	210		TC225111	5	0	0		TC199929	2	0	0		CO491356	0	19	0							TC228644	2	2	0		TC192184	2	0	3		CA992767	0	2	2
TC191774	214	173	204		TC205364	5	0	0		BG441941	2	0	0		TC191217	0	19	0							TC221560	2	2	0		TC214798	2	0	3		CO116627	0	2	2
TC200490	214	127	204		TC184749	5	0	0		CO084352	2	0	0		TC204997	0	19	0							TC221994	2	2	0		TC186778	2	0	3		ES823062	0	2	2
TC183749	214	237	183		TC185582	5	0	0		FL577645	2	0	0		DR463224	0	19	0							TC214051	2	2	0		TC211714	2	0	3		TC207916	0	2	2
TC228425	214	136	165		TC194356	5	0	0		TC188782	2	0	0		DR461029	0	19	0							DW514154	2	2	0		DW513951	2	0	3		CO497449	0	2	2
TC182306	214	109	119		CD777485	5	0	0		TC222112	2	0	0		TC184525	0	19	0							CO084954	2	2	0		TC207693	2	0	3		TC186425	0	2	2
TC204970	214	54	105		ES801714	5	0	0		TC211454	2	0	0		BE052602	0	19	0							TC209343	2	2	0		TC186813	2	0	3		CO118951	0	2	2
TC219197	213	55	367		BQ415451	5	0	0		TC215440	2	0	0		TC212527	0	19	0							TC210057	2	2	0		TC183205	2	0	3		BF277032	0	2	2
TC184374	213	255	360		DR457647	5	0	0		TC215853	2	0	0		CO114926	0	19	0							ES810225	2	2	0		TC196418	2	0	3		DW492885	0	2	2
TC226168	213	147	294		TC209882	5	0	0		TC227907	2	0	0		AW187452	0	19	0							TC194664	2	2	0		TC221090	2	0	3		TC194158	0	2	2
EV491277	213	196	232		DT527515	5	0	0		TC229477	2	0	0		TC211315	0	19	0							TC184423	2	2	0		TC213604	2	0	3		TC191971	0	2	2
ES849274	213	237	208		BE053901	5	0	0		TC225134	2	0	0		TC225654	0	19	0							TC190733	2	2	0		TC209400	2	0	3		CO115088	0	2	2
TC225747	213	198	169		TC200139	5	0	0		CO094285	2	0	0		TC189593	0	19	0							CO123662	2	2	0		CO075757	2	0	3		AI727763	0	2	2
TC189530	213	158	119		TC182852	5	0	0		TC205054	2	0	0		TC203769	0	19	0							CO086153	2	2	0		TC189738	2	0	3		TC217379	0	2	2
TC190738	213	109	105		TC196305	5	0	0		TC223217	2	0	0		DR453843	0	19	0							TC212257	2	2	0		TC221680	2	0	3		TC183233	0	2	2
TC181667	213	99	99		TC204423	5	0	0		TC187742	2	0	0		AI054491	0	19	0							TC210138	2	2	0		TC200507	2	0	3		DW505261	0	2	2
TC226596	213	115	71		TC216689	5	0	0		FL577729	2	0	0		CO117762	0	19	0							FL577539	2	2	0		BQ405332	2	0	3		BF279178	0	2	2
TC196854	212	221	747		TC214835	5	0	0		ES839215	2	0	0		ES838260	0	19	0							ES828754	2	2	0		ES822584	2	0	3		TC223143	0	2	2
TC196696	212	85	323		TC183838	5	0	0		TC219835	2	0	0		ES811941	0	19	0							CO127115	2	2	0		TC194407	2	0	3		TC196455	0	2	2
TC198742	212	117	263		ES790725	5	0	0		TC220492	2	0	0		TC224870	0	19	0							TC182006	2	2	0		TC184101	2	0	3		BQ414608	0	2	2
TC181352	212	103	261		TC185807	5	0	0		FL577314	2	0	0		BG443312	0	19	0							FL576504	2	2	0		TC193310	2	0	3		TC208812	0	2	2
TC202387	212	116	237		TC216122	5	0	0		TC189072	2	0	0		TC217289	0	19	0							TC203371	2	2	0		TC229323	2	0	3		TC190894	0	2	2
TC201892	212	159	213		EV482181	5	0	0		TC226656	2	0	0		TC227326	0	19	0							DT054214	2	2	0		TC201469	2	0	3		TC196562	0	2	2
TC212366	212	147	181		TC195689	5	0	0		DW231849	2	0	0		TC187568	0	19	0							CO096543	2	2	0		TC217107	2	0	3		EX172119	0	2	2
TC203663	212	114	177		TC180566	5	0	0		TC189495	2	0	0		ES821556	0	19	0							TC226141	2	2	0		CO498480	2	0	3		TC182747	0	2	2
TC182439	212	261	171		ES811857	5	0	0		CO113446	2	0	0		ES799562	0	19	0							FL577723	2	2	0		TC227626	2	0	3		TC194884	0	2	2
ES851335	212	116	166		TC195777	5	0	0		TC216069	2	0	0		TC181795	0	19	0							TC224288	2	2	0		TC184471	2	0	3		DR461230	0	2	2
TC188989	212	63	163		TC208483	5	0	0		ES833235	2	0	0		TC181955	0	19	0							TC194491	2	2	0		TC183623	2	0	3		TC203377	0	2	2
TC204669	212	197	162		DW502516	5	0	0		CO117521	2	0	0		ES816943	0	19	0							CO122604	2	2	0		TC211428	2	0	3		CO102479	0	2	2
CO491574	212	155	146		CO100415	5	0	0		FL577466	2	0	0		TC226606	0	19	0							CO125150	2	2	0		TC224844	2	0	3		TC226289	0	2	2
TC217605	212	104	138		CD777478	5	0	0		TC224680	2	0	0		CO119979	0	19	0							TC197817	2	3	0		TC220973	2	0	3		CO106545	0	2	2
TC182553	212	119	112		DT050258	5	0	0		CO072781	2	0	0		TC207670	0	19	0							ES795904	2	3	0		DT047839	2	0	3		DW236624	0	2	2
TC225922	212	135	103		DW506795	5	0	0		TC226466	2	0	0		TC221001	0	19	0							TC191964	2	3	0		TC187301	2	0	3		CO096872	0	2	2
TC217087	212	63	64		CO077938	5	0	0		ES812437	2	0	0		TC201794	0	19	0							TC212000	2	3	0		BM360838	2	0	3		BQ413090	0	2	2
ES843273	212	260	56		TC193472	5	0	0		TC195529	2	0	0		DW519468	0	19	0							ES807481	2	3	0		TC204651	2	0	3		CO104550	0	2	2
TC205510	211	188	297		CO109223	5	0	0		TC229354	2	0	0		TC200592	0	19	0							TC194138	2	3	0		TC193952	2	0	3		TC221944	0	2	2
TC207542	211	167	277		CO493202	5	0	0		TC201762	2	0	0		TC179920	0	19	0							ES793789	2	3	0		TC190834	2	0	3		ES817396	0	2	2
TC215775	211	621	260		TC195682	5	0	0		CO105687	2	0	0		TC195355	0	19	0							TC192216	2	3	0		TC184592	2	0	3		ES834950	0	2	2
TC197705	211	116	256		CA993342	5	0	0		DR453536	2	0	0		ES811371	0	19	0							DT468452	2	3	0		TC210468	2	0	3		FL576969	0	2	2
DW504056	211	170	229		TC181838	5	0	0		TC220093	2	0	0		TC198971	0	19	0							CO089808	2	3	0		TC189904	2	0	3		DW228449	0	2	2
TC190370	211	182	216		TC200400	5	0	0		CO093998	2	0	0		DN759587	0	19	0							TC222206	2	3	0		ES834447	2	0	3		TC200596	0	2	2
TC214524	211	89	168		FL577642	5	0	0		TC219502	2	0	0		CO124754	0	19	0							CO095242	2	3	0		TC191612	2	0	3		DN826566	0	2	2
TC179786	211	65	168		TC203522	5	0	0		DW239859	2	0	0		BF276326	0	19	0							TC198426	2	3	0		TC213982	2	0	3		CA994091	0	2	2
TC224628	211	188	126		TC188603	5	0	0		DW515369	2	0	0		TC192716	0	19	0							DT462272	2	3	0		DT464319	2	0	3		ES823570	0	2	2
TC228920	211	69	76		ES848626	5	0	0		TC218030	2	0	0		TC227779	0	19	0							TC220028	2	3	0		TC208225	2	0	3		TC194692	0	2	2
TC202249	211	21	19		ES841106	5	0	0		TC216310	2	0	0		CO132145	0	19	0							DR460609	2	3	0		DN818119	2	0	3		DW242925	0	3	2
ES849606	211	15	7		DT047800	5	0	0		TC194270	2	0	0		ES846232	0	19	0							TC195544	2	3	0		BQ413234	2	0	3		DN827716	0	3	2
TC192915	210	247	475		TC212204	5	0	0		TC179955	2	0	0		TC192873	0	19	0							TC218844	2	3	0		DT465216	2	0	3		TC196698	0	3	2
TC220991	210	137	448		TC203673	5	0	0		TC227667	2	0	0		TC204513	0	19	0							TC192645	2	3	0		TC216551	2	0	3		CO090714	0	3	2
TC212145	210	168	275		TC206467	5	0	0		TC214714	2	0	0		TC190185	0	19	0							DT046496	2	3	0		TC207828	2	0	3		ES792124	0	3	2
ES846252	210	167	185		TC204912	5	0	0		DR462718	2	0	0		DN804755	0	19	0							ES803468	2	3	0		TC195629	2	0	3		ES793822	0	3	2
TC183231	210	64	185		TC196527	5	0	0		TC214265	2	0	0		CO083079	0	19	0							ES842965	2	3	0		TC210942	2	0	3		EV498981	0	3	2
TC224105	210	101	169		CO094816	5	0	0		DT046524	2	0	0		TC202973	0	19	0							TC218983	2	3	0		BQ415378	2	0	3		CO092670	0	3	2
TC208346	210	136	162		TC225207	5	0	0		CO086279	2	0	0		DR459776	0	19	0							CO127347	2	3	0		TC182672	2	0	3		TC206094	0	3	2
TC221840	210	75	148		BQ407925	5	0	0		TC201296	2	0	0		TC183775	0	19	0							TC229401	2	3	0		TC215837	2	0	3		TC181513	0	3	2
TC213947	210	95	139		TC206790	5	0	0		TC207478	2	0	0		TC213892	0	19	0							TC213313	2	3	0		ES799661	2	0	3		TC204828	0	3	2
TC189941	210	149	87		TC205761	5	0	0		ES809456	2	0	0		ES794174	0	19	0							DT050012	2	3	0		TC224579	2	0	3		DW498056	0	3	2
TC191601	209	197	482		TC185816	5	0	0		ES836338	2	0	0		DW245440	0	19	0							CO106656	2	3	0		TC226026	2	0	3		TC197241	0	3	2
TC207747	209	66	384		TC216883	5	0	0		TC200764	2	0	0		TC216956	0	19	0							AW187528	2	3	0		TC188890	2	0	3		DR453106	0	3	2
DN760143	209	154	224		TC188507	5	0	0		DW508787	2	0	0		TC229576	0	19	0							BG444831	2	3	0		TC216048	2	0	3		EX164945	0	3	2
TC204851	209	101	207		ES804891	5	0	0		TC216900	2	0	0		TC194171	0	19	0							TC187829	2	3	0		FL576716	2	0	3		TC186471	0	3	2
ES848393	209	142	166		TC180223	5	0	0		DR453680	2	0	0		ES845650	0	19	0							BQ407946	2	3	0		TC221999	2	0	3		TC209579	0	3	2
TC210526	209	118	160		DW492066	5	0	0		TC209542	2	0	0		TC197465	0	19	0							CO131071	2	3	0		TC186642	2	0	3		TC223259	0	3	2
TC180432	209	119	157		TC200809	5	0	0		TC185429	2	0	0		TC185806	0	19	0							DW223895	2	3	0		TC204350	2	0	3		TC228129	0	3	2
DW518073	209	227	153		TC197229	5	0	0		CO082979	2	0	0		TC227349	0	19	0							TC212125	2	3	0		TC219623	2	0	3		ES812798	0	3	2
TC197546	209	97	94		TC223927	5	0	0		DW506660	2	0	0		TC198774	0	19	0							CO114182	2	3	0		CO124014	2	0	3		DR454663	0	3	2
TC220622	209	34	60		TC197248	5	0	0		ES799514	2	0	0		CO115702	0	19	0							TC219732	2	3	0		TC227298	2	0	3		TC188676	0	3	2
DW230467	209	65	49		TC210701	5	0	0		TC203533	2	0	0		TC229553	0	19	0							TC190156	2	3	0		TC198592	2	0	3		CO116576	0	3	2
TC188420	208	125	361		CB066515	5	0	0		TC209660	2	0	0		TC221429	0	19	0							FL577460	2	3	0		EV490052	2	0	3		TC221300	0	3	2
TC197637	208	165	297		TC203916	5	0	0		TC212821	2	0	0		DW243562	0	19	0							TC220018	2	3	0		DW224058	2	0	3		ES842934	0	3	2
TC211028	208	159	216		CO085860	5	0	0		DW234300	2	0	0		ES811845	0	19	0							TC221266	2	3	0		TC202722	2	0	3		ES828628	0	3	2
TC200483	208	292	179		TC199855	5	0	0		ES803271	2	0	0		CA994187	0	19	0							CO494945	2	3	0		TC208630	2	0	3		TC212892	0	3	2
TC196750	208	225	172		ES834338	5	0	0		BQ406141	2	0	0		CO073333	0	19	0							TC228162	2	3	0		DW514843	2	0	3		DR459660	0	3	2
TC202324	208	65	122		TC227330	5	0	0		TC207113	2	0	0		DR453419	0	19	0							TC189968	2	3	0		TC194690	2	0	3		DW499976	0	3	2
DR452568	208	724	120		TC198505	5	0	0		EX166223	2	0	0		BF269057	0	19	0							DT460949	2	3	0		TC208532	2	0	3		BM360524	0	3	2
TC229523	207	109	236		CO084275	5	0	0		CO085078	2	0	0		EX164064	0	19	0							TC221740	2	3	0		TC192763	2	0	3		TC198048	0	3	2
TC199327	207	150	189		ES832665	5	0	0		TC203444	2	0	0		DR463013	0	19	0							DT467806	2	3	0		DW489328	2	0	3		TC200023	0	3	2
TC180833	207	143	170		ES794969	5	0	0		ES791693	2	0	0		ES846276	0	19	0							TC191874	2	3	0		BQ413228	2	0	3		TC222637	0	3	2
ES806106	207	90	166		TC202786	5	0	0		TC194919	2	0	0		CO132776	0	19	0							TC186677	2	3	0		TC196015	2	0	3		TC209327	0	3	2
TC204795	207	52	141		CO085521	5	0	0		TC222210	2	0	0		ES799296	0	19	0							TC191362	2	3	0		TC228911	2	0	3		TC210841	0	3	2
TC190961	207	92	110		ES828177	5	0	0		EV484327	2	0	0		ES814845	0	19	0							TC191191	2	3	0		DT468837	2	0	3		DW231932	0	3	2
ES833887	207	135	64		TC209178	5	0	0		TC206298	2	0	0		DR453677	0	19	0							TC186948	2	3	0		TC229450	2	0	3		ES799293	0	3	2
TC185931	206	167	647		TC181129	5	0	0		CO095109	2	0	0		TC217352	0	19	0							TC220366	2	3	0		TC210248	2	0	3		DW500061	0	3	2
TC225699	206	68	307		TC219738	5	0	0		CO074087	2	0	0		TC220503	0	19	0							TC215832	2	3	0		TC192125	2	0	3		TC208248	0	3	2
TC205234	206	223	259		TC208793	5	0	2		TC188231	2	0	0		TC212891	0	19	0							DW485235	2	3	0		TC201389	2	0	3		CO072824	0	3	2
DW231967	206	168	249		TC225763	5	0	2		EV492515	2	0	0		TC190752	0	19	0							BQ410039	2	3	0		CO079223	2	0	3		ES841393	0	3	2
ES820144	206	133	219		ES804897	5	0	2		CO118480	2	0	0		CO097437	0	19	0							TC195673	2	3	0		CO088556	2	0	3		DW509597	0	3	2
TC214825	206	148	212		TC180313	5	0	2		AJ513185	2	0	0		BQ406318	0	19	0							BF277843	2	3	0		TC214133	2	0	3		GE653471	0	3	2
TC199320	206	227	191		TC220864	5	0	2		TC214482	2	0	0		ES797685	0	19	0							TC204526	2	3	0		DT527283	2	0	3		FL577565	0	3	2
TC184192	206	157	191		CO084552	5	0	2		TC197876	2	0	0		CO491807	0	19	0							DW477231	2	3	0		TC205522	2	0	3		BM358933	0	3	2
TC204367	206	130	185		TC212974	5	0	2		CA994184	2	0	0		TC225788	0	19	0							TC228728	2	3	0		ES841124	2	0	3		CO496165	0	3	2
TC211094	206	174	180		TC228137	5	0	2		DR452487	2	0	0		DT463692	0	19	0							DR458595	2	3	0		TC215227	2	0	3		DN817399	0	3	2
TC188547	206	168	159		TC180620	5	0	2		TC189271	2	0	0		TC201997	0	19	0							CO088703	2	3	0		CO085610	2	0	3		BF270475	0	3	2
ES836123	206	79	115		TC217984	5	0	2		ES817823	2	0	0		CO118591	0	18	0							DT049826	2	3	0		TC223984	2	0	3		TC181405	0	3	2
TC212179	206	143	112		TC211161	5	0	2		TC195274	2	0	0		TC186232	0	18	0							TC205708	2	3	0		BG444349	2	0	3		TC202262	0	3	2
TC183423	206	70	109		TC220968	5	0	2		TC213660	2	0	0		BG443369	0	18	0							DR455665	2	3	0		TC209810	2	0	3		EX171950	0	3	2
TC187846	206	487	32		TC219213	5	0	2		TC223898	2	0	0		TC213923	0	18	0							CO121950	2	3	0		CO076818	2	0	3		EX166863	0	3	2
TC223266	205	100	478		TC189683	5	0	2		TC214035	2	0	0		TC184189	0	18	0							TC224751	2	3	0		CO110817	2	0	3		TC202586	0	3	2
CO087770	205	27	328		TC207948	5	0	2		TC215996	2	0	0		BQ405924	0	18	0							TC223755	2	3	0		DT466059	2	0	3		DW505812	0	3	2
DW498653	205	136	267		DW226872	5	0	2		TC215759	2	0	0		DN780092	0	18	0							DW512893	2	3	0		ES810183	2	0	3		DW482301	0	3	2
TC185509	205	58	267		TC226071	5	0	2		TC222487	2	0	0		CO089261	0	18	0							TC180462	2	3	0		TC200754	2	0	3		TC220829	0	3	2
TC208577	205	133	153		TC188818	5	0	2		CO125343	2	0	0		BF277881	0	18	0							DW491000	2	3	0		TC220487	2	0	3		ES797929	0	3	2
TC196669	205	273	149		TC207243	5	0	2		BF270883	2	0	0		ES827735	0	18	0							ES796024	2	3	0		TC200211	2	0	3		TC206335	0	3	2
TC189500	205	120	149		DW519956	5	0	2		DT460378	2	0	0		TC180097	0	18	0							TC197261	2	3	0		DT462898	2	0	3		TC213329	0	3	2
ES809927	205	80	123		BQ410596	5	0	2		TC183814	2	0	0		TC198899	0	18	0							ES807419	2	3	0		TC199232	2	0	3		ES814053	0	3	2
TC187698	205	156	120		DW233880	5	0	2		TC195493	2	0	0		ES809746	0	18	0							TC181964	2	3	0		TC221413	2	0	3		DR459827	0	3	2
TC192844	205	94	98		TC200180	5	0	2		TC219406	2	0	0		TC193329	0	18	0							TC187511	2	3	0		CO099384	2	0	4		DN817596	0	3	2
TC216681	204	259	355		TC182180	5	0	2		FL576926	2	0	0		ES847691	0	18	0							TC229157	2	3	0		TC229131	2	0	4		TC227160	0	3	2
TC215397	204	69	296		ES821151	5	0	2		DW481102	2	0	0		TC208653	0	18	0							BG445126	2	3	0		DW236378	2	0	4		TC194577	0	3	2
TC192966	204	155	231		DW511044	5	0	2		BG446920	2	0	0		TC192294	0	18	0							TC186913	2	3	0		TC182077	2	0	4		TC220727	0	3	2
TC183227	204	112	224		CO083681	5	0	2		DW507416	2	0	0		TC227555	0	18	0							BQ403369	2	3	0		FL577503	2	0	4		DR461265	0	3	2
TC180049	204	180	218		TC197335	5	0	2		TC184165	2	0	0		TC184803	0	18	0							ES826790	2	3	0		DT465877	2	0	4		ES807361	0	3	2
TC205535	204	131	204		TC186523	5	0	2		ES793845	2	0	0		DT465950	0	18	0							CO122049	2	3	0		TC227179	2	0	4		TC190513	0	3	2
TC188954	204	81	203		ES833630	5	0	2		TC193370	2	0	0		DR459435	0	18	0							TC179868	2	3	0		TC191872	2	0	4		DW508348	0	3	2
TC227753	204	199	195		DW478429	5	0	2		TC197765	2	0	0		EV485633	0	18	0							TC192554	2	3	0		DT048238	2	0	4		TC224428	0	3	2
TC191581	204	70	190		TC199150	5	0	2		TC224072	2	0	0		CA994122	0	18	0							TC221419	2	3	0		TC189209	2	0	4		ES821883	0	3	2
DW009365	204	173	170		TC209643	5	0	2		BQ412579	2	0	0		TC217300	0	18	0							TC225074	2	3	0		TC220705	2	0	4		DT465202	0	3	2
TC182494	204	268	167		TC208343	5	0	2		ES816057	2	0	0		DR461881	0	18	0							TC221339	2	3	0		TC198478	2	0	4		TC195656	0	3	2
TC210091	204	130	162		TC184907	5	0	2		CA994238	2	0	0		ES836666	0	18	0							ES793074	2	3	0		TC214808	2	0	4		TC203122	0	3	2
TC192149	204	120	159		AI729024	5	0	2		DW491670	2	0	0		TC192384	0	18	0							TC189709	2	3	0		TC220731	2	0	4		TC183668	0	3	2
TC207683	204	121	140		TC190047	5	0	2		TC189524	2	0	0		TC186411	0	18	0							ES843061	2	3	0		TC226635	2	0	4		BF276198	0	3	2
TC209664	204	282	99		TC190229	5	0	2		CO122929	2	0	0		ES809419	0	18	0							ES834568	2	3	0		DW511661	2	0	4		TC195296	0	3	2
ES799140	204	276	76		DW507364	5	0	2		TC185474	2	0	0		TC192329	0	18	0							DT463781	2	3	0		DW481293	2	0	4		DW501163	0	3	2
BQ407233	203	131	336		TC205676	5	0	2		TC225377	2	0	0		DW225195	0	18	0							AI729653	2	3	0		TC211528	2	0	4		TC218869	0	3	2
TC181342	203	157	251		TC192109	5	0	2		ES843073	2	0	0		CO101542	0	18	0							TC202983	2	3	0		TC207611	2	0	4		CO097665	0	3	2
TC221739	203	112	240		TC229332	5	0	2		ES829351	2	0	0		TC184646	0	18	0							TC193273	2	3	0		TC189220	2	0	4		TC222714	0	3	2
TC200311	203	335	236		ES797076	5	0	2		TC227131	2	0	0		CO129875	0	18	0							DR460920	2	3	0		TC208336	2	0	4		TC205665	0	3	2
TC197651	203	158	214		BG443749	5	0	2		TC199297	2	0	0		CO108968	0	18	0							TC211276	2	3	0		TC186510	2	0	4		BM358597	0	3	2
TC216232	203	325	197		TC228938	5	0	2		DT046424	2	0	0		TC187297	0	18	0							TC186424	2	3	0		DT048682	2	0	4		EX165169	0	3	2
TC204049	203	191	188		TC205233	5	0	2		DR459703	2	0	0		TC226045	0	18	0							TC201225	2	3	0		CO100485	2	0	4		TC203833	0	3	2
TC218025	203	150	174		TC180874	5	0	3		DT049954	2	0	0		CO079221	0	18	0							CO088747	2	3	0		DW225527	2	0	4		TC197161	0	3	2
TC185528	203	225	173		DW502394	5	0	3		TC215699	2	0	0		DN803526	0	18	0							DW512742	2	3	0		TC213725	2	0	4		CO121167	0	3	2
TC183914	203	97	153		BQ409608	5	0	3		TC212884	2	0	0		DR461997	0	18	0							TC207406	2	3	0		TC220077	2	0	4		TC194572	0	3	2
TC210847	203	152	146		TC194750	5	0	3		TC200036	2	0	0		TC201105	0	18	0							BE055490	2	3	0		TC221017	2	0	4		ES809319	0	3	2
TC215726	203	106	143		TC187560	5	0	3		TC191599	2	0	0		ES842057	0	18	0							ES829548	2	3	0		BQ414767	2	0	4		TC190534	0	4	2
TC212862	203	126	134		TC201903	5	0	3		FL577295	2	0	0		CO096940	0	18	0							TC189479	2	3	0		BM358321	2	0	4		TC214082	0	4	2
TC205580	203	90	78		TC202531	5	0	3		TC182147	2	0	0		ES814835	0	18	0							ES793337	2	3	0		TC182202	2	0	4		CO497496	0	4	2
TC213607	202	271	392		CO075985	5	0	3		TC216280	2	0	0		TC197326	0	18	0							TC227869	2	3	0		TC190945	2	0	4		TC200861	0	4	2
TC193970	202	76	329		TC191883	5	0	3		TC223650	2	0	0		TC198162	0	18	0							TC185986	2	3	0		DW517725	2	0	4		CO098499	0	4	2
TC187313	202	205	270		TC217946	5	0	3		EV498033	2	0	0		ES810200	0	18	0							ES838812	2	3	0		DT049282	2	0	4		TC196766	0	4	2
TC222188	202	565	223		TC226339	5	0	3		TC218939	2	0	0		BF270108	0	18	0							TC213049	2	3	0		TC183459	2	0	4		TC205857	0	4	2
TC219647	202	155	182		DN799974	5	0	3		TC202654	2	0	0		ES822018	0	18	0							CO077078	2	3	0		TC218467	2	0	4		ES844493	0	4	2
TC191404	202	188	173		ES791707	5	0	3		TC180639	2	0	0		TC206855	0	18	0							CO110635	2	3	0		DW489728	2	0	4		ES845764	0	4	2
TC185677	202	129	170		BQ409258	5	0	3		TC204556	2	0	0		TC196240	0	18	0							CO112179	2	3	0		DW499923	2	0	4		TC212839	0	4	2
TC183698	202	38	165		BM360070	5	0	3		DW505985	2	0	0		TC188100	0	18	0							TC222258	2	3	0		FL576886	2	0	4		TC199393	0	4	2
TC184855	202	160	163		TC183404	5	0	3		TC182817	2	0	0		TC207728	0	18	0							TC210142	2	4	0		TC217258	2	0	4		DW224090	0	4	2
TC214453	202	255	151		TC185090	5	0	3		TC196166	2	0	0		EE592931	0	18	0							TC181168	2	4	0		DW501394	2	0	4		DW498586	0	4	2
ES816985	202	138	150		TC215046	5	0	3		TC218877	2	0	0		TC181055	0	18	0							TC216191	2	4	0		FL577455	2	0	4		TC213294	0	4	2
TC217016	202	190	147		DR455411	5	0	3		TC216915	2	0	0		EX170423	0	18	0							TC199932	2	4	0		TC188889	2	0	4		TC199869	0	4	2
DT047281	202	124	143		TC194363	5	0	3		CO099117	2	0	0		TC188199	0	18	0							DR453735	2	4	0		TC225094	2	0	4		CA992856	0	4	2
ES811431	202	99	140		TC180039	5	0	3		CO104677	2	0	0		EX165324	0	18	0							TC205393	2	4	0		TC226039	2	0	4		TC223933	0	4	2
TC211668	202	89	110		DT468572	5	0	3		TC213163	2	0	0		CO109641	0	18	0							TC209885	2	4	0		TC189771	2	0	4		TC201019	0	4	2
TC210818	202	142	103		TC228088	5	0	3		ES796096	2	0	0		CO077353	0	18	0							DV849689	2	4	0		TC195369	2	0	4		DT051920	0	4	2
AW186947	202	205	91		BG444302	5	0	3		DN801705	2	0	0		DR461374	0	18	0							TC215686	2	4	0		ES840734	2	0	4		ES839553	0	4	2
TC186003	202	383	73		DW477534	5	0	3		TC219291	2	0	0		EX172043	0	18	0							CO082126	2	4	0		TC179945	2	0	4		TC220433	0	4	2
ES806563	202	22	65		EX168120	5	0	3		EX171070	2	0	0		EX170748	0	18	0							DW510272	2	4	0		TC209847	2	0	4		TC223734	0	4	2
TC186957	202	132	53		DT467963	5	0	3		DR457742	2	0	0		TC201467	0	18	0							TC187060	2	4	0		TC183001	2	0	4		DW232202	0	4	2
TC223454	201	148	399		BE052329	5	0	3		TC217976	2	0	0		TC221725	0	18	0							CA992900	2	4	0		DW511371	2	0	4		CO117779	0	4	2
TC180688	201	199	386		DR459696	5	0	3		TC219052	2	0	0		CO113590	0	18	0							ES794998	2	4	0		TC222183	2	0	4		TC198336	0	4	2
TC200727	201	137	336		TC198017	5	0	3		DR458109	2	0	0		TC184585	0	18	0							TC189337	2	4	0		ES797352	2	0	4		TC182155	0	4	2
TC218461	201	178	267		BG447105	5	0	3		TC198333	2	0	0		DW504769	0	18	0							TC222671	2	4	0		DW508383	2	0	4		DT468453	0	4	2
TC217549	201	97	258		TC224606	5	0	3		DW240553	2	0	0		TC188347	0	18	0							TC202814	2	4	0		ES836590	2	0	4		TC181706	0	4	2
TC206471	201	168	228		CO072378	5	0	3		CO080400	2	0	0		ES821639	0	18	0							BG444156	2	4	0		DW009022	2	0	4		TC220030	0	4	2
TC202658	201	106	221		FL577611	5	0	3		TC226999	2	0	0		EV496043	0	18	0							DT052078	2	4	0		CO085183	2	0	4		TC225230	0	4	2
TC182055	201	180	214		TC201267	5	0	3		DT046922	2	0	0		EV496402	0	18	0							CO108800	2	4	0		TC202452	2	0	4		CO102157	0	4	2
TC202665	201	273	211		TC224279	5	0	3		ES846808	2	0	0		ES829915	0	18	0							TC206558	2	4	0		TC216868	2	0	4		EX169387	0	4	2
TC187031	201	170	205		DW515772	5	0	3		CO073714	2	0	0		TC197425	0	18	0							TC191600	2	4	0		TC194948	2	0	5		CO119919	0	4	2
TC195905	201	245	167		FL577182	5	0	3		TC213327	2	0	0		CO495597	0	18	0							CO084949	2	4	0		TC210362	2	0	5		TC229148	0	4	2
TC202431	201	159	104		TC212586	5	0	3		TC181693	2	0	0		TC193609	0	18	0							TC228593	2	4	0		TC217709	2	0	5		AI055009	0	4	2
TC191948	201	105	98		BQ411498	5	0	3		TC229464	2	0	0		CO125404	0	18	0							TC183983	2	4	0		TC182386	2	0	5		ES838788	0	4	2
TC194156	201	905	11		TC189126	5	0	3		ES824910	2	0	0		DT464452	0	18	0							BF275202	2	4	0		TC224368	2	0	5		TC217205	0	4	2
TC204368	200	127	424		CO106572	5	0	3		CO116194	2	0	0		CO123041	0	18	0							TC191656	2	4	0		TC197495	2	0	5		TC192761	0	4	2
ES811816	200	213	289		ES795495	5	0	3		TC220866	2	0	0		ES826658	0	18	0							CO122865	2	4	0		TC207138	2	0	5		CO093300	0	4	2
TC217326	200	39	256		TC192834	5	0	4		TC200246	2	0	0		TC199055	0	18	0							TC192651	2	4	0		TC181268	2	0	5		ES837625	0	4	2
TC225734	200	131	245		DR459755	5	0	4		TC187130	2	0	0		TC194836	0	18	0							TC200567	2	4	0		TC202679	2	0	5		TC191412	0	4	2
TC217978	200	280	201		TC200013	5	0	4		TC211235	2	0	0		TC217324	0	18	0							TC218466	2	4	0		TC184926	2	0	5		DW498244	0	4	2
TC190690	200	135	184		TC194519	5	0	4		TC210628	2	0	0		TC189404	0	18	0							ES802878	2	4	0		TC222143	2	0	5		DT047638	0	4	2
TC198465	200	157	173		CO107116	5	0	4		TC183239	2	0	0		TC228531	0	18	0							TC220436	2	4	0		TC220075	2	0	5		CO116315	0	4	2
TC203438	200	139	173		TC210100	5	0	4		DT459409	2	0	0		CO083940	0	18	0							TC190736	2	4	0		DW519725	2	0	5		DW517717	0	4	2
TC205100	200	203	142		DT463919	5	0	4		BQ409852	2	0	0		TC191042	0	18	0							TC209604	2	4	0		DW239641	2	0	5		DT050824	0	4	2
TC218102	200	95	111		TC221172	5	0	4		CO092311	2	0	0		ES829401	0	18	0							TC229556	2	4	0		CO085628	2	0	5		TC201021	0	4	2
TC185477	200	277	107		BE053521	5	0	4		TC204642	2	0	0		TC220112	0	18	0							DR456534	2	4	0		TC206633	2	0	5		TC228751	0	4	2
ES850171	200	139	96		TC185905	5	0	4		TC185442	2	0	0		TC197084	0	18	0							TC186158	2	4	0		TC211124	2	0	5		DW508042	0	4	2
TC183671	200	36	65		TC201869	5	0	4		TC198792	2	0	0		TC203517	0	18	0							DW501096	2	4	0		TC194414	2	0	5		CO132424	0	4	2
TC209063	199	1287	1677		ES834213	5	0	4		TC205957	2	0	0		DN803858	0	18	0							TC190767	2	4	0		CO499101	2	0	5		TC201640	0	4	2
ES818264	199	332	272		DT527374	5	0	4		DR461409	2	0	0		TC196583	0	18	0							DT047183	2	4	0		DW509425	2	0	5		TC208368	0	4	2
TC208382	199	186	269		DW478898	5	0	4		TC192249	2	0	0		CO113128	0	18	0							TC197799	2	4	0		DT461120	2	0	5		TC227333	0	4	2
TC215975	199	162	268		ES822290	5	0	4		TC196158	2	0	0		CO115399	0	18	0							NP524477	2	4	0		DW488975	2	0	5		TC189934	0	4	2
TC203891	199	82	255		TC197997	5	0	4		CK640462	2	0	0		ES830964	0	18	0							CO073868	2	4	0		TC199691	2	0	5		ES798773	0	4	2
TC196449	199	256	226		TC190166	5	0	4		TC188118	2	0	0		TC210991	0	18	0							ES816400	2	4	0		CO114849	2	0	5		TC182712	0	4	2
TC211109	199	234	220		ES816050	5	0	4		TC216169	2	0	0		TC194339	0	18	0							TC229061	2	4	0		TC206882	2	0	5		TC185779	0	4	2
TC204552	199	136	211		TC201825	5	0	4		TC191745	2	0	0		TC204524	0	18	0							BQ415511	2	4	0		BQ408327	2	0	5		TC201158	0	4	2
TC180145	199	55	193		TC205049	5	0	4		AW729725	2	0	0		ES793689	0	18	0							DR455851	2	4	0		TC181072	2	0	5		ES828260	0	4	2
TC199309	199	35	180		TC224997	5	0	4		CO078233	2	0	0		TC216718	0	18	0							CO121486	2	4	0		TC185415	2	0	5		BF271221	0	4	2
TC197162	199	153	142		TC182533	5	0	4		TC181857	2	0	0		DT466360	0	18	0							ES797946	2	4	0		TC206036	2	0	5		DW482510	0	4	2
TC206967	199	129	65		TC214810	5	0	4		DT464447	2	0	0		TC194983	0	18	0							DW242877	2	4	0		TC220707	2	0	5		CO089008	0	4	2
ES798387	199	24	28		TC198377	5	0	4		BG444837	2	0	0		CO072875	0	18	0							DW500169	2	4	0		DW499997	2	0	5		TC194199	0	4	2
TC213109	198	134	432		TC189193	5	0	4		TC227442	2	0	0		ES792017	0	18	0							ES845150	2	4	0		ES792281	2	0	5		CO122743	0	4	2
TC205162	198	170	300		TC196492	5	0	4		TC225109	2	0	0		TC215075	0	18	0							CO070664	2	4	0		CO082068	2	0	5		TC219076	0	4	2
TC191006	198	182	276		TC228657	5	0	5		CO108742	2	0	0		ES804810	0	18	0							TC202178	2	4	0		DR044144	2	0	5		DT457934	0	4	2
TC217853	198	283	244		EY197180	5	0	5		TC184859	2	0	0		ES821405	0	18	0							CB066502	2	4	0		TC220784	2	0	5		CO496758	0	4	2
TC225397	198	165	242		DN802374	5	0	5		TC208034	2	0	0		BG440403	0	18	0							TC224338	2	4	0		TC188074	2	0	5		TC205274	0	4	2
TC200353	198	86	219		TC229050	5	0	5		DR455103	2	0	0		TC205814	0	18	0							DN802415	2	4	0		TC199618	2	0	5		TC216940	0	4	2
TC188546	198	172	194		TC185870	5	0	5		CO076766	2	0	0		TC179700	0	18	0							DW511249	2	4	0		DT526987	2	0	5		TC194012	0	4	2
TC199407	198	133	191		TC195744	5	0	5		DT457875	2	0	0		BQ403920	0	18	0							TC226738	2	4	0		DW233001	2	0	5		TC203545	0	4	2
TC215472	198	91	168		TC189489	5	0	5		DW477139	2	0	0		TC222368	0	18	0							TC200777	2	4	0		CO111806	2	0	5		ES832225	0	4	2
TC209802	198	94	130		DW494005	5	0	5		TC182213	2	0	0		ES791813	0	18	0							DR456116	2	4	0		ES794819	2	0	6		TC205779	0	4	2
TC194025	198	162	123		TC191731	5	0	5		CO070025	2	0	0		CO129821	0	17	0							TC186041	2	4	0		TC193255	2	0	6		TC199321	0	4	2
DW498596	198	97	97		TC193048	5	0	5		DT048899	2	0	0		TC225746	0	17	0							TC195537	2	4	0		ES807055	2	0	6		DN800613	0	4	2
TC216037	198	89	95		TC209338	5	0	5		ES851459	2	0	0		TC206095	0	17	0							DT048613	2	4	0		TC193979	2	0	6		TC188635	0	4	2
TC208903	198	103	92		TC223046	5	0	5		DW237145	2	0	0		ES828690	0	17	0							TC226872	2	4	0		TC183381	2	0	6		TC197061	0	4	2
ES814641	198	116	90		TC208414	5	0	6		TC213224	2	0	0		TC206433	0	17	0							CO127468	2	4	0		ES812932	2	0	6		TC190580	0	4	2
DT048396	198	3	88		TC219032	5	0	6		DT463699	2	0	0		ES811072	0	17	0							TC227610	2	4	0		TC201843	2	0	6		TC200044	0	4	2
TC222192	198	86	43		DW508347	5	0	6		TC187214	2	0	0		BG440246	0	17	0							TC195889	2	4	0		TC199720	2	0	6		CO101561	0	4	2
DW485347	198	37	42		TC193827	5	0	6		TC226021	2	0	0		CO119933	0	17	0							BM358577	2	4	0		DW511207	2	0	6		TC189634	0	4	2
TC208353	197	92	268		DN817628	5	0	6		DW241491	2	0	0		TC207082	0	17	0							DW485102	2	4	0		DW520385	2	0	6		TC219715	0	4	2
TC195697	197	99	249		TC209794	5	0	6		DR460261	2	0	0		TC183096	0	17	0							EE592738	2	4	0		TC209300	2	0	6		TC200862	0	5	2
TC224228	197	125	230		CO124817	5	0	6		TC187806	2	0	0		DW236688	0	17	0							CO111528	2	4	0		TC226808	2	0	6		TC203919	0	5	2
TC198129	197	167	176		TC225301	5	0	6		TC214006	2	0	0		EX168611	0	17	0							TC199828	2	4	0		TC197547	2	0	6		TC206074	0	5	2
DR462493	197	123	174		DN760223	5	0	6		ES835011	2	0	0		TC193507	0	17	0							TC223867	2	4	0		TC187799	2	0	6		TC194287	0	5	2
TC196046	197	87	135		TC225341	5	0	6		TC218141	2	0	0		DR453671	0	17	0							TC202523	2	4	0		ES819709	2	0	7		TC208059	0	5	2
TC198638	197	422	102		ES850681	5	0	6		TC192057	2	0	0		DT526842	0	17	0							TC226134	2	4	0		TC214201	2	0	7		TC225564	0	5	2
TC211813	197	166	93		ES821535	5	0	6		TC227335	2	0	0		TC182324	0	17	0							TC228563	2	4	0		TC205199	2	0	7		TC179985	0	5	2
TC205949	197	162	78		TC227195	5	0	6		TC217434	2	0	0		ES816489	0	17	0							ES833639	2	4	0		DR457869	2	0	7		EX168838	0	5	2
TC182133	197	138	69		DW502926	5	0	6		TC186895	2	0	0		DT464725	0	17	0							TC210210	2	4	0		TC224129	2	0	7		TC212779	0	5	2
TC195282	196	100	319		TC187005	5	0	6		DW518351	2	0	0		TC221236	0	17	0							DR453434	2	4	0		TC188608	2	0	7		TC180711	0	5	2
ES845699	196	120	209		TC194350	5	0	6		DW494140	2	0	0		TC190966	0	17	0							TC226075	2	4	0		TC219240	2	0	7		ES842946	0	5	2
TC207625	196	234	195		TC226972	5	0	6		TC197141	2	0	0		DN803313	0	17	0							TC193064	2	4	0		TC185804	2	0	7		ES791552	0	5	2
TC228356	196	147	171		ES843310	5	0	6		DT467244	2	0	0		CO117582	0	17	0							TC201804	2	4	0		CO126690	2	0	7		TC203839	0	5	2
TC181540	196	185	158		TC186777	5	0	6		TC194052	2	0	0		ES836595	0	17	0							FL577591	2	4	0		CO126445	2	0	7		TC189266	0	5	2
TC200357	196	51	153		TC206966	5	0	6		DW490693	2	0	0		TC196175	0	17	0							DW496586	2	4	0		TC226333	2	0	7		DW478233	0	5	2
TC186138	196	68	141		TC190937	5	0	7		DT463837	2	0	0		TC206462	0	17	0							CO099204	2	4	0		TC224001	2	0	7		TC202227	0	5	2
TC219513	196	111	76		ES801629	5	0	7		AW186949	2	0	0		TC181641	0	17	0							TC226754	2	4	0		DW482252	2	0	7		TC191848	0	5	2
TC199514	195	92	472		TC214068	5	0	7		DT046480	2	0	0		ES849284	0	17	0							TC223690	2	4	0		TC214066	2	0	7		TC205205	0	5	2
TC217692	195	184	304		CO080538	5	0	7		TC224974	2	0	0		TC203078	0	17	0							TC181013	2	4	0		TC187194	2	0	7		TC219201	0	5	2
TC189411	195	314	170		DW502798	5	0	7		BG441850	2	0	0		CO116243	0	17	0							TC216471	2	5	0		TC216455	2	0	7		CO122522	0	5	2
TC221521	195	70	155		TC182136	5	0	7		TC188987	2	0	0		TC197400	0	17	0							TC223118	2	5	0		TC211727	2	0	7		TC218787	0	5	2
ES797722	195	60	136		TC219088	5	0	7		CO118983	2	0	0		TC206881	0	17	0							TC186649	2	5	0		CA994128	2	0	8		TC220440	0	5	2
TC189304	195	117	135		ES798596	5	0	7		TC191720	2	0	0		TC203870	0	17	0							TC210965	2	5	0		TC195815	2	0	8		TC210885	0	5	2
TC206165	195	82	116		TC185706	5	0	7		TC206670	2	0	0		ES850015	0	17	0							DR462210	2	5	0		TC188706	2	0	8		TC185277	0	5	2
TC229256	195	17	107		TC207580	5	0	7		TC186610	2	0	0		DR457976	0	17	0							ES802449	2	5	0		TC208148	2	0	8		TC197372	0	5	2
BQ407924	195	178	96		TC217985	5	0	8		TC196922	2	0	0		ES847705	0	17	0							TC229242	2	5	0		DW476508	2	0	8		DW240857	0	5	2
TC185577	195	255	90		TC205532	5	0	9		TC209768	2	0	0		TC205574	0	17	0							DR463679	2	5	0		TC198483	2	0	8		CO081509	0	5	2
TC228062	195	65	79		TC183569	5	0	9		DR453790	2	0	0		TC200001	0	17	0							TC182996	2	5	0		DT050218	2	0	8		TC215186	0	5	2
TC211020	195	74	70		TC184747	5	0	9		TC183477	2	0	0		DR456561	0	17	0							TC207032	2	5	0		AJ513285	2	0	9		TC218406	0	5	2
TC213142	195	3	2		TC181784	5	0	9		CO495038	2	0	0		TC183399	0	17	0							TC211969	2	5	0		ES794700	2	0	9		TC206459	0	5	2
TC201234	194	139	336		CO107078	5	0	9		TC203015	2	0	0		ES807245	0	17	0							TC224545	2	5	0		TC187493	2	0	9		TC215690	0	5	2
TC199518	194	82	319		TC179646	5	0	9		TC226600	2	0	0		TC224476	0	17	0							TC202443	2	5	0		ES821944	2	0	9		TC196390	0	5	2
TC206435	194	150	314		TC207800	5	0	9		DR457635	2	0	0		DR458425	0	17	0							TC224958	2	5	0		TC188908	2	0	9		TC202397	0	5	2
TC217147	194	123	269		TC192765	5	0	9		BG446835	2	0	0		TC198607	0	17	0							TC223386	2	5	0		TC185922	2	0	9		BF269311	0	5	2
TC214732	194	56	231		BF275466	5	0	10		CO119918	2	0	0		DR452940	0	17	0							TC203959	2	5	0		DW483553	2	0	9		TC190703	0	5	2
TC224179	194	135	179		TC183416	5	0	10		ES797933	2	0	0		TC180109	0	17	0							AI726364	2	5	0		TC194774	2	0	10		TC213258	0	5	2
DW506952	194	98	127		TC216554	5	0	10		TC225931	2	0	0		ES809255	0	17	0							TC227750	2	5	0		TC181369	2	0	10		EX171294	0	5	2
TC198130	194	32	119		DW504286	5	0	10		ES846979	2	0	0		TC227484	0	17	0							TC217371	2	5	0		DW514334	2	0	10		BF273072	0	5	2
TC199318	194	171	114		DN802828	5	0	10		CO090954	2	0	0		DR457325	0	17	0							DW517107	2	5	0		ES814911	2	0	10		DN827322	0	5	2
TC182826	194	253	101		TC183063	5	0	10		CO074155	2	0	0		CO096205	0	17	0							TC203958	2	5	0		TC218187	2	0	10		DT047246	0	5	2
DW497147	194	106	84		DW236239	5	0	11		BM357895	2	0	0		TC184458	0	17	0							TC221693	2	5	0		TC208975	2	0	11		CO126856	0	5	2
DW503156	194	55	54		TC226107	5	0	11		ES839514	2	0	0		ES815460	0	17	0							TC213501	2	5	0		TC193354	2	0	11		DW237257	0	5	2
DW238804	194	73	18		ES850396	5	0	12		TC218197	2	0	0		TC208560	0	17	0							TC195600	2	5	0		CO071589	2	0	11		TC185047	0	5	2
TC188571	193	226	265		TC190645	5	0	12		TC198925	2	0	0		DT464061	0	17	0							TC197781	2	5	0		TC219507	2	0	12		EX172579	0	5	2
BF272184	193	124	206		CO499256	5	0	13		TC187341	2	0	0		CO072185	0	17	0							TC193178	2	5	0		TC201591	2	0	12		DW243726	0	5	2
AI055583	193	105	185		TC196827	5	0	13							TC202385	0	17	0							DW505792	2	5	0		TC221347	2	0	14		ES812479	0	5	2
TC216135	193	87	170		BQ401930	5	0	16							TC213487	0	17	0							EV497144	2	5	0		CO109422	2	0	15		TC182008	0	5	2
TC208456	193	75	152		TC218478	5	0	19							DN801243	0	17	0							TC196555	2	5	0		DW500145	2	0	15		ES840501	0	5	2
TC194933	193	46	145		TC197024	5	0	25							TC207464	0	17	0							TC200372	2	5	0		DV849380	2	0	15		CO070912	0	5	2
TC212570	193	64	138		DW502070	5	0	27							CO129208	0	17	0							TC196746	2	5	0		TC183128	2	0	15		TC220439	0	5	2
TC202556	193	116	134		TC226091	5	0	27							CO104468	0	17	0							ES798975	2	5	0		ES828536	2	0	16		TC207641	0	5	2
TC192037	193	130	132		EX164729	4	131	0							ES845390	0	17	0							TC215573	2	5	0		TC218058	2	0	16		TC182253	0	5	2
TC201993	193	129	111		ES798679	4	131	0							TC181787	0	17	0							DV850354	2	5	0		TC212794	2	0	17		TC222806	0	5	2
TC199301	193	121	98		TC214721	4	123	0							AI731252	0	17	0							CO492305	2	5	0		TC227656	2	0	18		TC217179	0	5	2
TC224271	193	104	64		ES808027	4	105	0							ES827377	0	17	0							TC222807	2	5	0		ES839166	2	0	20		TC194284	0	5	2
TC201451	193	105	47		ES819533	4	103	0							EX164626	0	17	0							TC188712	2	5	0		DR454087	2	0	27		TC205527	0	5	2
TC198692	192	102	346		TC222911	4	81	0							ES835466	0	17	0							DW227623	2	5	0		TC188738	2	0	31		TC202086	0	5	2
TC180753	192	203	197		TC183780	4	76	0							ES843077	0	17	0							TC206731	2	5	0		TC209657	2	0	39		TC179965	0	5	2
TC224664	192	140	185		TC201558	4	72	0							ES831242	0	17	0							TC211835	2	5	0		EX165136	2	0	55		FL577075	0	5	2
TC214968	192	74	181		CO117617	4	71	0							DW232045	0	17	0							DR457079	2	5	0							ES845403	0	5	2
TC186990	192	68	170		TC188754	4	67	0							TC201727	0	17	0							TC201412	2	5	0							DT457605	0	5	2
TC186250	192	287	168		TC183885	4	66	0							TC214070	0	17	0							TC208899	2	5	0							TC200256	0	5	2
DW507923	192	145	143		TC210074	4	64	0							TC225551	0	17	0							ES818137	2	5	0							TC212982	0	5	2
TC226529	192	75	118		TC194529	4	62	0							TC224201	0	17	0							TC192884	2	5	0							BG445736	0	5	2
TC185473	192	80	107		TC229057	4	59	0							TC183390	0	17	0							TC193901	2	5	0							TC214557	0	5	2
TC217250	192	88	99		TC193425	4	57	0							ES830833	0	17	0							DT464196	2	5	0							TC191147	0	5	2
TC201768	192	69	93		TC184710	4	54	0							CO125517	0	17	0							TC212735	2	5	0							TC193750	0	5	2
DR461600	192	118	90		CO108741	4	50	0							TC181017	0	17	0							ES832717	2	5	0							BQ410322	0	5	2
TC183162	192	147	77		TC227237	4	46	0							TC200046	0	17	0							BQ405061	2	5	0							TC198267	0	5	2
TC194486	191	158	486		CO109164	4	46	0							ES846105	0	17	0							TC185535	2	5	0							DW486245	0	5	2
TC222312	191	274	393		TC195347	4	45	0							DR458922	0	17	0							TC224840	2	5	0							EY197155	0	5	2
TC179917	191	131	319		ES851025	4	45	0							TC183287	0	17	0							TC205795	2	5	0							TC208998	0	6	2
DW512263	191	152	301		DW481054	4	42	0							TC225132	0	17	0							FL576859	2	5	0							DW232861	0	6	2
BQ406982	191	199	299		TC182976	4	40	0							DW242024	0	17	0							TC203266	2	5	0							TC184763	0	6	2
TC205211	191	145	238		TC202781	4	40	0							TC201865	0	17	0							TC221730	2	5	0							DR459293	0	6	2
TC220544	191	121	205		TC206355	4	39	0							TC218488	0	17	0							TC227071	2	5	0							BG442502	0	6	2
TC207778	191	66	192		TC223931	4	39	0							DT468571	0	17	0							TC180704	2	5	0							FL576964	0	6	2
TC181120	191	70	172		TC197173	4	38	0							TC184815	0	17	0							TC187398	2	5	0							TC196299	0	6	2
TC197720	191	150	170		TC222162	4	38	0							CO107649	0	17	0							TC204321	2	5	0							TC189429	0	6	2
TC217848	191	107	145		TC199348	4	37	0							ES840571	0	17	0							TC195667	2	5	0							TC180374	0	6	2
TC228816	191	101	131		TC188530	4	36	0							TC217877	0	17	0							AJ513664	2	5	0							DW495254	0	6	2
TC217490	191	877	76		TC209992	4	35	0							TC193397	0	17	0							ES811904	2	5	0							TC202012	0	6	2
EX164399	190	196	617		ES818950	4	35	0							TC211015	0	17	0							ES798104	2	5	0							CO118769	0	6	2
TC228570	190	268	262		TC199852	4	34	0							TC180583	0	17	0							TC183743	2	5	0							TC224038	0	6	2
TC192663	190	240	229		TC190774	4	31	0							CO080964	0	17	0							DN801831	2	5	0							TC206734	0	6	2
TC183536	190	172	221		TC202810	4	30	0							TC184508	0	17	0							TC192019	2	5	0							CO089237	0	6	2
TC222118	190	209	168		TC220462	4	30	0							DR452595	0	17	0							TC218954	2	5	0							DW517435	0	6	2
TC214234	190	91	107		ES851498	4	30	0							TC199399	0	17	0							TC181170	2	5	0							TC227583	0	6	2
DR462518	190	59	105		ES810325	4	30	0							CO111752	0	17	0							TC197346	2	5	0							TC185507	0	6	2
ES829345	189	83	314		TC196255	4	29	0							TC179632	0	17	0							ES826239	2	5	0							DR459700	0	6	2
DW519265	189	275	298		TC204210	4	29	0							TC211556	0	17	0							EV488281	2	5	0							CO117159	0	6	2
TC204427	189	142	291		CO124448	4	28	0							AI726326	0	17	0							TC215237	2	5	0							BQ409577	0	6	2
DW225091	189	169	279		TC224637	4	24	0							TC199721	0	17	0							TC224807	2	5	0							TC186926	0	6	2
TC229112	189	162	260		TC213558	4	24	0							TC227128	0	17	0							TC201478	2	5	0							DR454242	0	6	2
EX169880	189	161	219		TC181282	4	24	0							TC185202	0	17	0							TC190286	2	5	0							TC225353	0	6	2
DW500564	189	133	219		DW227912	4	23	0							ES813577	0	17	0							BQ415923	2	5	0							TC205546	0	6	2
TC219035	189	125	214		TC210417	4	23	0							DW241220	0	17	0							TC222635	2	6	0							TC228178	0	6	2
TC224306	189	402	172		CO103649	4	23	0							TC188079	0	17	0							CO074268	2	6	0							TC186831	0	6	2
TC197874	189	97	149		TC206382	4	23	0							DR457986	0	17	0							DR456632	2	6	0							DW487270	0	6	2
TC199438	189	105	141		TC199028	4	22	0							EV490554	0	17	0							TC217621	2	6	0							ES813564	0	6	2
TC226732	189	177	132		TC202805	4	21	0							TC212188	0	17	0							TC224503	2	6	0							DT466465	0	6	2
TC204272	189	71	100		DW502328	4	21	0							DN801111	0	17	0							TC186944	2	6	0							TC187636	0	6	2
TC213069	189	133	92		TC204537	4	21	0							TC215405	0	17	0							TC205456	2	6	0							TC199692	0	6	2
TC219382	189	36	45		TC183336	4	20	0							ES808475	0	17	0							AI055157	2	6	0							ES827913	0	6	2
ES846919	188	99	400		TC210058	4	20	0							TC206258	0	17	0							ES801276	2	6	0							TC202501	0	6	2
TC192573	188	231	299		TC192396	4	20	0							TC196112	0	17	0							TC228195	2	6	0							DT047092	0	6	2
TC217570	188	118	251		TC185729	4	20	0							CO102781	0	17	0							ES826421	2	6	0							TC188369	0	6	2
TC193297	188	136	234		BF273359	4	19	0							CO111728	0	17	0							TC220803	2	6	0							TC203111	0	6	2
TC188075	188	219	204		TC204729	4	18	0							TC182428	0	17	0							TC186575	2	6	0							DW008216	0	6	2
TC215768	188	126	204		TC183878	4	17	0							TC193579	0	17	0							TC188606	2	6	0							TC180007	0	6	2
TC208709	188	88	192		TC215037	4	16	0							TC198198	0	17	0							TC198359	2	6	0							EV487733	0	6	2
TC199068	188	231	166		TC229284	4	16	0							TC218383	0	17	0							CO128331	2	6	0							DW239694	0	6	2
ES805858	188	139	144		TC226766	4	16	0							CO126214	0	17	0							CA994061	2	6	0							DW518189	0	6	2
TC189513	188	143	138		TC205316	4	15	0							EX171431	0	17	0							TC210545	2	6	0							ES840984	0	6	2
BM359080	188	60	111		CO112966	4	15	0							TC201649	0	17	0							ES845758	2	6	0							TC214755	0	6	2
TC198581	188	174	81		TC208176	4	15	0							ES840542	0	17	0							TC218991	2	6	0							TC228407	0	6	2
TC192602	188	159	79		TC210947	4	15	0							AI725879	0	17	0							TC208651	2	6	0							TC188766	0	6	2
TC183669	188	5	20		TC191422	4	14	0							BF276017	0	17	0							TC222211	2	6	0							TC221879	0	6	2
TC204355	187	97	421		TC201489	4	13	0							AI725636	0	17	0							TC186355	2	6	0							TC195013	0	6	2
TC216702	187	195	386		TC189249	4	13	0							TC222130	0	17	0							TC228791	2	6	0							TC217385	0	6	2
TC208781	187	223	248		TC221899	4	13	0							CO123353	0	17	0							TC199088	2	6	0							CO080231	0	6	2
BM359198	187	208	242		CO113640	4	13	0							ES838984	0	17	0							TC184226	2	6	0							TC191771	0	7	2
TC193220	187	273	211		ES807192	4	12	0							TC206733	0	17	0							ES836526	2	6	0							TC182286	0	7	2
TC188667	187	120	167		TC194906	4	12	0							TC223498	0	17	0							ES832352	2	6	0							DW512791	0	7	2
TC187254	187	95	159		DR457248	4	12	0							DR453126	0	17	0							TC197855	2	6	0							ES791708	0	7	2
TC198860	187	495	143		TC187077	4	12	0							TC217995	0	17	0							TC181936	2	6	0							TC222282	0	7	2
TC184606	187	147	142		EV497302	4	11	0							TC186564	0	17	0							TC213704	2	6	0							TC180128	0	7	2
TC190481	187	138	142		TC223140	4	11	0							TC228296	0	17	0							TC208708	2	6	0							TC219138	0	7	2
TC192064	187	112	105		TC197814	4	11	0							ES817351	0	17	0							TC212572	2	6	0							CO112127	0	7	2
DW499344	187	57	100		DR044157	4	11	0							TC187097	0	17	0							DW498092	2	6	0							CO121729	0	7	2
TC194972	186	183	223		TC207824	4	11	0							TC221893	0	17	0							ES815629	2	6	0							ES805054	0	7	2
ES794732	186	119	217		CO101131	4	11	0							TC182456	0	17	0							CO106127	2	6	0							TC227734	0	7	2
TC205880	186	129	196		TC205457	4	11	0							TC206505	0	17	0							EV482404	2	6	0							TC215317	0	7	2
TC190697	186	113	147		BM359792	4	10	0							TC185525	0	17	0							ES821467	2	6	0							CO120873	0	7	2
TC211673	186	123	144		TC229048	4	10	0							BM360704	0	17	0							DW511689	2	6	0							TC181050	0	7	2
TC187718	186	177	129		TC222992	4	10	0							TC202676	0	17	0							TC212053	2	6	0							TC198192	0	7	2
TC212516	186	122	127		CO069524	4	10	0							DR461807	0	17	0							DW490615	2	6	0							TC216039	0	7	2
ES843694	186	114	123		TC190670	4	10	0							TC182623	0	17	0							TC197332	2	6	0							DT048545	0	7	2
TC229696	186	81	113		TC185698	4	9	0							CO126363	0	16	0							TC208062	2	6	0							TC202812	0	7	2
TC223578	186	176	97		TC210297	4	9	0							ES832022	0	16	0							ES793920	2	6	0							TC183579	0	7	2
TC201858	186	173	90		CO113753	4	9	0							EX169882	0	16	0							TC196972	2	6	0							TC227739	0	7	2
TC226099	186	46	89		CO099620	4	9	0							TC184804	0	16	0							TC206398	2	6	0							TC214905	0	7	2
TC218820	186	210	66		TC191355	4	8	0							TC202217	0	16	0							ES821330	2	6	0							TC194306	0	7	2
DW514196	186	105	21		ES838654	4	8	0							ES836868	0	16	0							TC217254	2	6	0							DR460960	0	7	2
TC188856	185	95	302		TC195495	4	8	0							TC199724	0	16	0							TC227733	2	6	0							TC189531	0	7	2
DW514531	185	184	279		TC206157	4	8	0							TC183487	0	16	0							TC222344	2	6	0							TC203567	0	7	2
TC223429	185	142	270		TC210173	4	8	0							DN800298	0	16	0							EX170854	2	6	0							CA993690	0	7	2
ES840452	185	126	229		TC192308	4	8	0							DN818156	0	16	0							ES838180	2	6	0							ES841403	0	7	2
TC185060	185	133	218		TC226920	4	8	0							NP831326	0	16	0							TC214286	2	6	0							TC192889	0	7	2
TC184452	185	89	180		DR462398	4	8	0							CO131873	0	16	0							FL577301	2	6	0							CO091372	0	7	2
TC192429	185	106	166		TC183446	4	8	0							TC189201	0	16	0							DT050494	2	6	0							CO071087	0	7	2
TC215387	185	99	143		BF268394	4	8	0							ES828866	0	16	0							CO070032	2	6	0							FL577304	0	7	2
TC200079	185	83	102		TC220711	4	8	0							ES813857	0	16	0							TC195674	2	6	0							TC225701	0	7	2
ES793728	185	26	60		TC195677	4	8	0							TC229521	0	16	0							CO124375	2	6	0							TC216660	0	7	2
TC183516	185	15	11		DT461186	4	8	0							BG441893	0	16	0							TC188707	2	6	0							DT463429	0	7	2
TC212857	184	219	284		TC220538	4	8	0							TC200524	0	16	0							TC220634	2	7	0							CO109076	0	7	2
TC181467	184	262	276		TC205296	4	8	0							TC219620	0	16	0							TC227495	2	7	0							TC199658	0	7	2
TC203946	184	109	228		TC203196	4	7	0							ES842427	0	16	0							TC188432	2	7	0							ES816991	0	7	2
TC221052	184	102	209		DW487708	4	7	0							ES792531	0	16	0							TC201917	2	7	0							BF268204	0	7	2
TC218052	184	167	201		TC212083	4	7	0							CO075063	0	16	0							TC216526	2	7	0							TC209360	0	7	2
TC218198	184	90	161		CD485516	4	7	0							ES844302	0	16	0							ES843115	2	7	0							CO132237	0	7	2
TC216719	184	58	151		TC229429	4	7	0							TC222338	0	16	0							FL684430	2	7	0							DR462221	0	7	2
TC202955	184	84	142		TC215626	4	7	0							BG444940	0	16	0							DT053788	2	7	0							TC195620	0	7	2
TC226690	184	204	123		TC218695	4	7	0							TC207188	0	16	0							CF075616	2	7	0							ES833864	0	7	2
DW238468	184	90	119		TC196648	4	7	0							EV483644	0	16	0							BG440288	2	7	0							TC202407	0	7	2
TC229023	184	121	112		ES842886	4	7	0							TC191390	0	16	0							ES828049	2	7	0							BQ403915	0	7	2
DW503434	184	63	106		CO078752	4	7	0							TC188364	0	16	0							CO115914	2	7	0							ES819408	0	7	2
TC221441	184	55	97		DW513478	4	7	0							TC218829	0	16	0							TC220791	2	7	0							TC200819	0	7	2
[truncated: 20,133 more rows]

## Sheet: Sheet2
	Stage specific transcripts
	stage-specific genes in F-1	1875
	stage-specific genes in F-2	10022
	stage-specific genes in F-3	1372
	Not shared with previous stage
	genes shared between F-2 and F-3+stage-specific genes in F-2	2647+10022	12669
	genes shared between F-1and F-3+stage-specific genes in F-3	1889+1372	3261
	Present in two stages
	genes shared between F-1 and F-2+genes shared between F-1and F-3	2525+1889	4414
	genes shared between F-2 and F-3+genes shared between F-2 and F-1	2674+2525	5199
	genes shared between F-3 and F-1+genes shared between F-3 and F-2	1889+2674	4563
	Present at previous stage now absent
	genes shared between F-1 and F-3+stage-specific genes in F-1	1889+1875	3764
	genes shared between F-2 and F-1+stage-specific genes in F-2	2525+10022	12547
	Present at previous two stages now absent
	genes shared between F-1 and F-2	2525
