# Supplementary material for: Transcriptomic analysis of differentially expressed genes during anther development in genetic male sterile and wild type cotton by digital gene-expression profiling
Source: BMC Genomics. 2013 Feb 12;14:97. doi: 10.1186/1471-2164-14-97 (PMC3599889; doi:10.1186/1471-2164-14-97)
Supplement: Additional file 5 — The gene list for each category in three stages of mutant anthers. [file 1471-2164-14-97-S5.xlsx]

## Sheet: Sheet1
16145 genes shared across three stages of mutant anthers					18787 genes not sharede across three stages of WT anthers					2805 stage-specific genes in S-1					4627 stage-specific genes in S-2					2305 stage-specific genes in S-3					1564 genes shared between S-1and S-2					989 genes shared between S-1 and S-3					6497 genes shared between S-2 and S-3
#gene identifier	Mar-S-1	Mar-S-2	Mar-S-3		#gene identifier	Mar-S-1	Mar-S-2	Mar-S-3		#gene identifier	Mar-S-1	Mar-S-2	Mar-S-3		#gene identifier	Mar-S-1	Mar-S-2	Mar-S-3		#gene identifier	Mar-S-1	Mar-S-2	Mar-S-3		#gene identifier	Mar-S-1	Mar-S-2	Mar-S-3		#gene identifier	Mar-S-1	Mar-S-2	Mar-S-3		#gene identifier	Mar-S-1	Mar-S-2	Mar-S-3
TC220483	76	140	2		TC228107	3305	26	0		DW496143	1205	0	0		TC205009	0	171	0		CO111186	0	0	69		TC228107	3305	26	0		TC193039	194	0	2		FL576733	0	5722	3
TC186619	13	72	2		DW496143	1205	0	0		ES834996	273	0	0		TC185218	0	149	0		TC206671	0	0	36		TC228561	1020	128	0		TC188690	190	0	12		CO124086	0	5495	40363
TC182781	19	49	2		TC228561	1020	128	0		TC182496	160	0	0		TC186646	0	56	0		TC181140	0	0	35		TC187379	548	3	0		CO089025	171	0	3		TC211328	0	4807	3118
DW229841	6	47	2		TC187379	548	3	0		TC216169	112	0	0		TC185851	0	55	0		TC204198	0	0	28		DR456332	464	10	0		TC217113	169	0	4		TC221342	0	1124	13
ES823660	16	45	2		DR456332	464	10	0		EV495338	109	0	0		TC227828	0	54	0		CO117210	0	0	26		TC203840	333	1438	0		TC182626	164	0	5		GE653987	0	995	913
TC206238	74	45	2		TC203840	333	1438	0		TC182456	103	0	0		DT049616	0	46	0		TC193475	0	0	25		TC209813	306	10	0		BG447241	140	0	3		TC188232	0	809	640
ES799729	39	44	2		TC209813	306	10	0		DV848623	99	0	0		DN802923	0	45	0		CO110738	0	0	19		ES843212	277	73	0		TC214252	120	0	6		TC180375	0	717	447
DW511750	42	33	2		ES843212	277	73	0		TC195884	98	0	0		TC223320	0	44	0		TC207372	0	0	19		EX169398	261	6	0		TC181010	119	0	2		TC190765	0	581	39
TC215705	14	31	2		ES834996	273	0	0		TC186495	97	0	0		DW497700	0	43	0		TC196466	0	0	18		DW500364	226	62	0		TC189086	117	0	2		TC191742	0	507	1186
ES812078	22	30	2		EX169398	261	6	0		TC208293	95	0	0		TC203037	0	41	0		TC226854	0	0	17		TC203872	222	6	0		CO091985	117	0	4		DR458400	0	432	232
TC208333	2	29	2		DW500364	226	62	0		DR457132	94	0	0		TC180085	0	38	0		DV849011	0	0	17		TC211698	200	3	0		TC213181	114	0	6		TC181350	0	429	136
GE654001	5	27	2		TC203872	222	6	0		ES818141	90	0	0		TC199686	0	33	0		TC224492	0	0	16		TC180878	200	16	0		AI055529	110	0	5		BQ404069	0	375	168
TC180139	6	26	2		TC180878	200	16	0		TC196137	89	0	0		TC200020	0	32	0		TC207495	0	0	15		CO490710	189	10	0		ES805419	108	0	2		TC181667	0	367	77
ES802291	6	26	2		TC211698	200	3	0		TC192850	88	0	0		TC197808	0	31	0		TC226922	0	0	15		FL576904	187	124	0		TC180681	106	0	2		TC187733	0	366	241
TC213394	9	26	2		TC193039	194	0	2		TC192671	84	0	0		TC213126	0	30	0		TC185914	0	0	15		DN818236	150	2	0		TC215565	105	0	13		TC210396	0	362	26
DR461983	11	25	2		TC188690	190	0	12		DR455265	79	0	0		DW226253	0	29	0		BF274533	0	0	15		TC210342	150	7	0		TC211718	101	0	10		DW496490	0	350	412
DW500280	28	25	2		CO490710	189	10	0		TC182130	79	0	0		TC223366	0	28	0		DT048287	0	0	14		ES809806	147	2	0		BF274981	99	0	3		TC196326	0	343	139
DW509975	45	25	2		FL576904	187	124	0		DW503098	79	0	0		TC183484	0	28	0		DW511072	0	0	14		BM359882	139	2	0		TC209611	96	0	4		TC214973	0	341	38
DT467449	10	24	2		CO089025	171	0	3		TC204492	78	0	0		TC217187	0	28	0		TC199203	0	0	14		TC226895	139	2	0		TC194904	96	0	6		TC197345	0	315	243
TC186468	9	23	2		TC217113	169	0	4		DR461259	78	0	0		TC196447	0	27	0		DW512687	0	0	14		TC220371	127	2	0		TC219311	93	0	4		TC218897	0	305	383
CO092785	18	23	2		TC182626	164	0	5		TC185318	77	0	0		TC186677	0	27	0		TC215403	0	0	13		TC200545	122	3	0		DW517923	89	0	2		TC186010	0	302	81
DR461414	23	23	2		TC182496	160	0	0		TC199461	76	0	0		CO089559	0	27	0		TC192834	0	0	13		AI725903	114	8	0		TC194883	89	0	3		TC199225	0	300	21
TC223482	3	21	2		TC210342	150	7	0		ES822754	76	0	0		TC218231	0	26	0		TC198943	0	0	13		TC205951	111	6	0		TC206056	87	0	2		TC219513	0	289	93
TC222557	5	21	2		DN818236	150	2	0		EV487906	74	0	0		CO121198	0	26	0		TC211678	0	0	13		TC196620	106	12	0		ES849308	87	0	2		TC182299	0	289	106
TC208517	16	21	2		ES809806	147	2	0		TC220711	73	0	0		TC179690	0	25	0		TC223562	0	0	13		DW243447	104	2	0		GE653764	87	0	3		TC194261	0	276	127
DW232782	5	20	2		BG447241	140	0	3		ES793496	72	0	0		TC216855	0	25	0		TC188738	0	0	13		TC213876	102	3	0		TC190719	86	0	2		TC191840	0	257	103
TC191151	25	20	2		BM359882	139	2	0		TC211618	72	0	0		TC191485	0	25	0		FG548161	0	0	13		TC196113	101	3	0		TC220131	83	0	5		TC216054	0	250	61
BE052172	8	19	2		TC226895	139	2	0		ES806165	71	0	0		CO494668	0	25	0		TC182244	0	0	13		DR453948	100	4	0		TC221731	81	0	2		TC214114	0	244	105
TC199098	20	19	2		TC220371	127	2	0		TC211117	70	0	0		TC186964	0	24	0		TC221347	0	0	13		TC225485	100	8	0		TC197966	81	0	6		TC200269	0	236	4
TC196930	6	18	2		TC200545	122	3	0		TC199245	69	0	0		TC187163	0	24	0		TC226553	0	0	12		TC199308	98	6	0		ES829328	80	0	2		TC215592	0	236	35
TC197388	21	18	2		TC214252	120	0	6		TC187974	67	0	0		DW236232	0	22	0		TC229050	0	0	12		TC220510	96	8	0		DW231311	80	0	2		TC180590	0	227	78
TC208997	35	18	2		TC181010	119	0	2		TC198137	66	0	0		TC216342	0	21	0		TC216551	0	0	12		TC206845	94	16	0		DR462405	79	0	3		DW482099	0	222	147
TC215094	43	18	2		TC189086	117	0	2		DT459846	64	0	0		AJ513506	0	21	0		TC193613	0	0	12		TC198013	91	3	0		DR463184	78	0	2		TC185183	0	221	123
TC202805	44	18	2		CO091985	117	0	4		TC206651	64	0	0		TC189821	0	21	0		TC203443	0	0	12		DR453449	90	2	0		TC201083	74	0	10		AW729453	0	206	427
DR455534	82	18	2		AI725903	114	8	0		CO080166	64	0	0		TC193551	0	21	0		TC219811	0	0	12		TC229063	88	8	0		TC204327	74	0	13		TC224628	0	196	170
TC189444	2	17	2		TC213181	114	0	6		EV482078	63	0	0		TC179795	0	21	0		ES801598	0	0	12		TC185184	86	3	0		TC201213	73	0	2		TC203202	0	194	164
CO075230	4	17	2		TC216169	112	0	0		TC228677	62	0	0		TC209420	0	21	0		TC219480	0	0	12		ES852195	83	3	0		DV850162	72	0	6		TC208198	0	182	111
DW506982	4	17	2		TC205951	111	6	0		TC184709	62	0	0		TC191532	0	20	0		CO085610	0	0	12		TC206496	82	2	0		TC192289	71	0	3		TC227320	0	181	210
DW482419	9	17	2		AI055529	110	0	5		TC228754	60	0	0		ES798642	0	20	0		ES844441	0	0	12		NP445708	81	2	0		TC203272	68	0	2		DW493545	0	178	36
ES812854	10	17	2		EV495338	109	0	0		TC205598	60	0	0		TC208515	0	20	0		TC217796	0	0	11		TC215342	80	2	0		ES840828	68	0	3		DW237657	0	172	243
TC187240	12	17	2		ES805419	108	0	2		EX168838	59	0	0		TC181638	0	20	0		DT465659	0	0	11		TC186021	80	7	0		DN826319	68	0	3		TC184716	0	170	10
DR459077	31	17	2		TC196620	106	12	0		DV848774	59	0	0		DW234922	0	20	0		TC204200	0	0	11		BM359113	78	4	0		ES851670	68	0	6		TC197928	0	170	113
TC194920	4	16	2		TC180681	106	0	2		DW513723	59	0	0		TC180317	0	20	0		BF270252	0	0	11		DT457488	77	12	0		DN817073	68	0	12		TC213055	0	169	32
DW237353	8	16	2		TC215565	105	0	13		TC203882	58	0	0		DW506088	0	19	0		BQ412629	0	0	11		DR455164	75	2	0		TC203801	67	0	3		TC181912	0	169	49
CF932109	9	16	2		DW243447	104	2	0		TC221641	58	0	0		TC182902	0	19	0		BM360003	0	0	11		EX172028	74	2	0		TC190188	67	0	4		TC185473	0	168	138
TC206233	11	16	2		TC182456	103	0	0		TC224379	57	0	0		BF271164	0	19	0		TC180357	0	0	11		TC204727	74	4	0		DW508584	67	0	6		TC194658	0	167	215
TC227888	12	16	2		TC213876	102	3	0		ES830287	57	0	0		TC183568	0	19	0		TC211467	0	0	11		TC207586	74	7	0		FL577598	65	0	3		TC227782	0	166	62
TC217284	17	16	2		TC196113	101	3	0		TC204334	56	0	0		TC198423	0	19	0		TC182182	0	0	11		BE055369	73	3	0		DR454069	65	0	4		TC180783	0	164	44
TC217624	38	16	2		TC211718	101	0	10		DW514558	56	0	0		TC181329	0	19	0		CO072169	0	0	11		TC225559	73	5	0		TC229260	65	0	5		TC186567	0	163	24
TC196085	297	16	2		TC225485	100	8	0		TC184888	56	0	0		TC226511	0	18	0		TC225105	0	0	11		DW498870	72	2	0		TC227167	64	0	2		TC187411	0	162	115
TC229538	3	15	2		DR453948	100	4	0		CO080049	56	0	0		TC180236	0	18	0		CO080684	0	0	11		TC198350	72	2	0		TC223276	64	0	4		TC197415	0	160	65
TC181108	5	15	2		DV848623	99	0	0		ES846191	55	0	0		TC205233	0	18	0		TC181832	0	0	11		ES835175	72	2	0		ES826227	63	0	4		TC215677	0	158	43
CO088117	5	15	2		BF274981	99	0	3		AI729117	55	0	0		ES818273	0	17	0		TC201668	0	0	11		ES818378	70	2	0		TC215268	62	0	4		TC183184	0	157	38
TC186012	5	15	2		TC199308	98	6	0		TC210058	54	0	0		TC201584	0	17	0		TC211199	0	0	11		TC198033	70	4	0		TC212879	62	0	5		TC211042	0	154	66
TC210292	9	15	2		TC195884	98	0	0		TC224168	54	0	0		TC202282	0	17	0		AJ513869	0	0	11		ES805988	70	9	0		TC218395	62	0	6		TC199626	0	151	71
TC180778	13	15	2		TC186495	97	0	0		TC183535	54	0	0		TC223015	0	17	0		ES835830	0	0	11		TC187487	70	65	0		TC197032	60	0	2		TC212868	0	147	14
TC205763	21	15	2		TC220510	96	8	0		DR456010	54	0	0		TC189633	0	17	0		TC217707	0	0	11		ES825531	69	2	0		DW518268	60	0	3		TC202797	0	147	50
TC204123	25	15	2		TC209611	96	0	4		CO111919	54	0	0		TC183581	0	17	0		DR463922	0	0	10		TC218783	69	8	0		TC196390	60	0	6		ES829316	0	147	247
DT054282	3	14	2		TC194904	96	0	6		TC203078	52	0	0		ES831283	0	17	0		TC191028	0	0	10		TC217239	68	2	0		EX168568	60	0	7		EV482455	0	145	33
TC181244	7	14	2		TC208293	95	0	0		EX169977	52	0	0		TC223898	0	17	0		BQ409442	0	0	10		EX166300	68	2	0		TC215905	58	0	2		TC190655	0	145	76
TC217142	8	14	2		TC206845	94	16	0		ES833370	51	0	0		TC208426	0	17	0		TC226862	0	0	10		TC225638	68	3	0		TC220620	58	0	3		TC191563	0	137	95
TC186311	12	14	2		DR457132	94	0	0		TC218222	51	0	0		TC198282	0	16	0		DT465249	0	0	10		ES838890	67	8	0		TC200369	57	0	4		TC215731	0	132	35
ES809793	16	14	2		TC219311	93	0	4		BG440619	51	0	0		CO092114	0	16	0		TC211124	0	0	10		TC180963	65	2	0		TC218872	56	0	2		TC225394	0	131	10
DT455950	25	14	2		TC198013	91	3	0		ES802880	50	0	0		DN802374	0	16	0		TC221972	0	0	10		TC187496	64	9	0		ES820978	56	0	2		TC206725	0	130	2
TC228640	27	14	2		DR453449	90	2	0		TC220365	50	0	0		TC201608	0	16	0		TC201721	0	0	10		TC211413	61	5	0		ES819370	56	0	7		TC217318	0	130	37
TC184319	48	14	2		ES818141	90	0	0		TC213501	50	0	0		DN828290	0	16	0		DN801546	0	0	10		TC205307	60	4	0		DW245440	55	0	2		DW510877	0	129	48
TC194182	54	14	2		TC196137	89	0	0		TC200355	49	0	0		TC223017	0	16	0		TC210356	0	0	10		TC224878	58	2	0		TC220735	55	0	7		TC213850	0	129	82
BG442801	3	13	2		DW517923	89	0	2		DW515454	49	0	0		TC184347	0	16	0		TC221503	0	0	10		BG441705	57	2	0		DW508370	52	0	2		CO121010	0	128	15
TC180975	7	13	2		TC194883	89	0	3		ES798679	49	0	0		TC228519	0	16	0		ES837250	0	0	10		TC211300	57	3	0		DR457051	52	0	3		TC191219	0	128	53
TC198235	7	13	2		TC229063	88	8	0		TC206129	48	0	0		DW504907	0	16	0		TC190678	0	0	9		TC183712	56	2	0		TC224494	51	0	3		TC192955	0	127	43
CO083107	10	13	2		TC192850	88	0	0		TC183197	48	0	0		DW477914	0	16	0		TC183776	0	0	9		TC198918	56	2	0		ES841868	51	0	9		TC213627	0	126	52
TC207359	11	13	2		TC206056	87	0	2		TC188257	48	0	0		DR461838	0	15	0		TC201920	0	0	9		TC203488	56	2	0		TC224679	50	0	4		ES832040	0	125	44
TC216409	11	13	2		ES849308	87	0	2		DW504053	48	0	0		TC198645	0	15	0		TC187145	0	0	9		TC195049	56	3	0		ES842757	49	0	7		TC224716	0	124	22
DW512828	12	13	2		GE653764	87	0	3		TC183579	47	0	0		TC195747	0	15	0		EX169088	0	0	9		TC203836	55	2	0		ES836586	48	0	2		TC195516	0	124	35
DW233811	13	13	2		TC185184	86	3	0		BE053626	47	0	0		TC219794	0	15	0		CO109278	0	0	9		DT458271	55	4	0		ES822517	48	0	7		CO113059	0	124	110
BQ406338	14	13	2		TC190719	86	0	2		TC185032	47	0	0		ES840181	0	15	0		ES835818	0	0	9		EX169334	55	4	0		TC186588	47	0	3		TC188647	0	123	4
ES814054	17	13	2		TC192671	84	0	0		TC180478	46	0	0		BQ416014	0	15	0		DT050836	0	0	9		TC194583	54	4	0		TC207643	47	0	7		TC189743	0	123	252
TC220865	18	13	2		ES852195	83	3	0		AJ513486	46	0	0		DW234841	0	15	0		TC195947	0	0	9		TC211303	53	3	0		DW232521	47	0	14		TC224581	0	119	73
TC201690	27	13	2		TC220131	83	0	5		TC184924	46	0	0		FL576497	0	15	0		TC190868	0	0	9		TC203627	53	5	0		TC201558	46	0	2		TC193790	0	118	48
TC225461	31	13	2		TC206496	82	2	0		DR457742	46	0	0		TC214382	0	15	0		TC197327	0	0	9		TC215618	52	2	0		TC218385	46	0	3		TC184276	0	118	124
TC212927	46	13	2		NP445708	81	2	0		CO110635	46	0	0		TC188136	0	15	0		TC219567	0	0	9		TC192434	51	2	0		TC213083	46	0	4		TC189521	0	117	94
TC211665	56	13	2		TC221731	81	0	2		BG445488	45	0	0		TC219610	0	14	0		TC198461	0	0	9		TC225356	51	7	0		TC220827	45	0	5		TC218541	0	116	10
TC221864	3	12	2		TC197966	81	0	6		ES841903	45	0	0		TC229675	0	14	0		TC223842	0	0	9		ES822075	50	2	0		DW506752	45	0	9		ES795560	0	116	39
TC205230	3	12	2		TC186021	80	7	0		TC189599	45	0	0		TC191743	0	14	0		DW488012	0	0	9		TC224887	50	3	0		BG442265	45	0	11		TC197064	0	116	46
TC184275	5	12	2		TC215342	80	2	0		ES820599	45	0	0		ES809752	0	14	0		ES811904	0	0	9		EX170294	50	11	0		TC189783	44	0	2		TC189938	0	115	142
TC208631	5	12	2		ES829328	80	0	2		FG548230	45	0	0		TC184633	0	14	0		CO072378	0	0	9		TC225894	49	3	0		TC207486	44	0	3		TC209031	0	114	49
TC218806	10	12	2		DW231311	80	0	2		ES818838	45	0	0		ES827236	0	14	0		TC220534	0	0	9		TC223950	49	3	0		EV488285	43	0	2		TC217436	0	113	52
TC199177	11	12	2		DR455265	79	0	0		EX166175	45	0	0		TC225984	0	14	0		TC220649	0	0	9		TC199841	49	5	0		TC216921	43	0	4		TC181778	0	112	42
CO071065	11	12	2		TC182130	79	0	0		TC208629	44	0	0		CO497880	0	14	0		TC198616	0	0	8		TC224150	48	2	0		AW186737	42	0	2		TC181507	0	112	80
TC186147	11	12	2		DW503098	79	0	0		TC192444	44	0	0		TC190432	0	14	0		DR459758	0	0	8		TC187676	48	2	0		TC186161	42	0	2		TC184020	0	111	13
ES829104	12	12	2		DR462405	79	0	3		TC189185	44	0	0		TC204050	0	14	0		TC213289	0	0	8		TC197192	48	2	0		TC214673	42	0	5		TC188020	0	111	42
TC184954	12	12	2		BM359113	78	4	0		TC180792	44	0	0		DR454911	0	14	0		FL577744	0	0	8		CO071248	48	3	0		TC197287	42	0	5		TC194436	0	111	45
ES803895	14	12	2		TC204492	78	0	0		TC192668	44	0	0		TC190718	0	14	0		EY198034	0	0	8		TC206265	48	4	0		DT463652	41	0	2		TC227814	0	111	51
TC203336	16	12	2		DR461259	78	0	0		ES827544	44	0	0		TC212573	0	14	0		CO108060	0	0	8		TC229537	48	5	0		ES835433	41	0	2		TC184839	0	110	79
TC192388	17	12	2		DR463184	78	0	2		TC195908	44	0	0		DT464855	0	14	0		BG444799	0	0	8		TC196355	48	10	0		TC220169	41	0	2		TC187754	0	108	61
TC225727	18	12	2		DT457488	77	12	0		DT463962	43	0	0		TC182798	0	14	0		TC201454	0	0	8		TC211795	47	2	0		CO109509	41	0	2		TC185197	0	108	88
ES834761	33	12	2		TC185318	77	0	0		BQ404573	43	0	0		EV488057	0	14	0		CB066386	0	0	8		DV437865	47	3	0		BE054392	41	0	2		DW477688	0	108	123
DN800204	67	12	2		TC199461	76	0	0		CO079160	43	0	0		TC202161	0	13	0		BQ411935	0	0	8		TC227263	47	3	0		TC210991	41	0	2		TC196149	0	107	70
ES826532	68	12	2		ES822754	76	0	0		CO091152	43	0	0		TC201420	0	13	0		TC206389	0	0	8		DR457634	47	4	0		DR456915	40	0	2		BQ412981	0	107	258
TC199182	78	12	2		DR455164	75	2	0		TC192528	43	0	0		DT054018	0	13	0		ES794572	0	0	8		DR453562	47	4	0		DR461601	40	0	2		CO105105	0	107	660
TC215028	95	12	2		TC207586	74	7	0		TC212955	43	0	0		ES836803	0	13	0		TC210002	0	0	8		TC223063	47	5	0		TC187611	39	0	2		TC183982	0	106	24
BQ411205	2	11	2		TC204727	74	4	0		ES849271	42	0	0		DR457703	0	13	0		CO097446	0	0	8		BG441451	47	5	0		TC190487	39	0	6		ES825086	0	106	30
DN804197	3	11	2		EX172028	74	2	0		DR458886	42	0	0		TC220869	0	13	0		CO094347	0	0	8		TC220832	46	2	0		TC184288	39	0	8		CO121163	0	106	35
TC214176	4	11	2		EV487906	74	0	0		DR455073	42	0	0		TC210790	0	13	0		TC204234	0	0	8		TC186887	46	3	0		TC183360	39	0	17		TC187894	0	106	48
DT049652	4	11	2		TC201083	74	0	10		BF275805	42	0	0		TC187001	0	13	0		TC190623	0	0	8		TC220399	46	58	0		TC197852	38	0	4		TC206209	0	106	115
DT049264	6	11	2		TC204327	74	0	13		TC199442	41	0	0		TC211829	0	13	0		EX168120	0	0	8		TC206715	45	2	0		TC208310	38	0	18		DW505281	0	104	44
CO106905	6	11	2		TC225559	73	5	0		TC194084	41	0	0		TC186320	0	13	0		ES829417	0	0	8		TC180941	44	2	0		TC223267	37	0	2		TC225544	0	103	36
CA993339	7	11	2		BE055369	73	3	0		TC202242	41	0	0		TC195717	0	13	0		TC194653	0	0	8		TC222295	44	2	0		DW511731	37	0	5		TC222470	0	102	16
TC207086	7	11	2		TC220711	73	0	0		TC198981	41	0	0		TC183229	0	13	0		TC219722	0	0	8		TC191610	44	2	0		TC224979	37	0	7		TC185597	0	102	38
DN801218	8	11	2		TC201213	73	0	2		TC222017	41	0	0		DW476220	0	13	0		EX163931	0	0	8		TC192701	44	3	0		ES793910	37	0	7		TC194111	0	101	10
TC226527	8	11	2		DW498870	72	2	0		CO071016	40	0	0		TC190643	0	13	0		DT468837	0	0	8		TC179645	44	4	0		ES837806	36	0	2		DW491020	0	101	24
DW479764	9	11	2		TC198350	72	2	0		TC221002	40	0	0		TC216406	0	13	0		DW227463	0	0	8		ES815871	44	8	0		TC210778	36	0	3		CO497408	0	101	48
BG446580	10	11	2		ES835175	72	2	0		TC211713	40	0	0		TC216966	0	13	0		TC200266	0	0	8		TC214884	44	12	0		DW500657	36	0	4		TC189171	0	101	52
TC217854	13	11	2		ES793496	72	0	0		ES810231	40	0	0		CO105113	0	13	0		TC199058	0	0	7		TC213142	44	24	0		TC200891	36	0	4		TC200291	0	101	79
TC198055	15	11	2		TC211618	72	0	0		ES842342	40	0	0		TC224678	0	13	0		TC194244	0	0	7		DT466112	43	2	0		EV498056	36	0	5		TC191827	0	100	61
BE052025	15	11	2		DV850162	72	0	6		DT527606	40	0	0		TC211584	0	13	0		TC180960	0	0	7		TC224745	43	2	0		TC216247	35	0	2		TC194527	0	99	6
TC188431	15	11	2		ES806165	71	0	0		AI730830	40	0	0		TC209542	0	13	0		TC208849	0	0	7		BQ404570	43	3	0		DW503829	35	0	2		TC222794	0	99	10
TC219168	18	11	2		TC192289	71	0	3		TC189440	40	0	0		TC191098	0	13	0		TC195606	0	0	7		TC190433	43	3	0		EX170303	35	0	3		DW491120	0	98	81
BQ411807	19	11	2		TC187487	70	65	0		TC212780	40	0	0		TC184049	0	13	0		TC203926	0	0	7		TC197562	43	11	0		TC185081	35	0	4		TC189038	0	97	77
DW518946	27	11	2		ES805988	70	9	0		TC218831	39	0	0		TC181094	0	13	0		TC185272	0	0	7		TC227675	43	11	0		TC206784	35	0	4		CO101046	0	96	22
TC227972	27	11	2		TC198033	70	4	0		TC210969	39	0	0		DW515772	0	13	0		TC222158	0	0	7		EV484561	43	47	0		TC189318	34	0	2		TC190145	0	95	11
TC199888	30	11	2		ES818378	70	2	0		TC186393	39	0	0		TC187094	0	13	0		DW515598	0	0	7		TC210688	42	4	0		CO072778	34	0	2		TC187274	0	95	49
TC217444	70	11	2		TC211117	70	0	0		CO117093	39	0	0		FG548136	0	13	0		TC197996	0	0	7		DR456430	42	15	0		ES823612	34	0	2		TC212346	0	94	26
TC202310	197	11	2		TC218783	69	8	0		TC209897	39	0	0		TC207797	0	13	0		DT465390	0	0	7		CO087961	42	32	0		TC194095	34	0	2		TC183731	0	94	32
TC185637	2	10	2		ES825531	69	2	0		CO098229	39	0	0		TC223547	0	13	0		CO127567	0	0	7		ES816522	41	2	0		TC202964	34	0	3		TC191670	0	94	42
TC209833	2	10	2		TC199245	69	0	0		ES840567	38	0	0		TC193713	0	12	0		TC212457	0	0	7		TC218119	41	2	0		TC181680	34	0	4		TC208258	0	93	11
TC204290	3	10	2		TC225638	68	3	0		TC198246	38	0	0		TC207330	0	12	0		DW488975	0	0	7		TC210265	41	3	0		DT053037	34	0	10		TC197384	0	93	44
TC202543	3	10	2		TC217239	68	2	0		TC227266	38	0	0		TC198799	0	12	0		TC209061	0	0	7		EX170456	41	3	0		ES791233	34	0	14		FL684433	0	93	126
ES792023	5	10	2		EX166300	68	2	0		TC216338	38	0	0		TC220176	0	12	0		DW509269	0	0	7		TC189403	41	8	0		TC224623	33	0	2		TC187535	0	93	128
ES806919	6	10	2		TC203272	68	0	2		ES836531	38	0	0		TC219334	0	12	0		TC220123	0	0	7		DW503761	41	8	0		TC199608	33	0	2		TC197970	0	92	36
TC188166	6	10	2		ES840828	68	0	3		TC197332	38	0	0		TC196532	0	12	0		TC187594	0	0	7		TC194844	41	19	0		TC214669	33	0	2		TC206475	0	91	18
TC182859	8	10	2		DN826319	68	0	3		DW501708	37	0	0		TC229362	0	12	0		CA993875	0	0	7		TC207964	40	3	0		TC206492	33	0	2		TC217576	0	91	48
ES794891	9	10	2		ES851670	68	0	6		ES793908	37	0	0		TC225860	0	12	0		TC215365	0	0	7		TC221693	40	3	0		TC223268	33	0	3		TC189681	0	91	56
ES813086	9	10	2		DN817073	68	0	12		TC197180	37	0	0		TC221442	0	12	0		DW237316	0	0	7		ES821484	40	5	0		ES820644	33	0	5		TC200650	0	90	38
DR460848	11	10	2		ES838890	67	8	0		AW667575	36	0	0		TC207888	0	12	0		CK640640	0	0	7		ES840784	40	9	0		TC196813	33	0	5		TC180740	0	90	44
TC205020	11	10	2		TC187974	67	0	0		TC228204	36	0	0		CO075985	0	12	0		TC193812	0	0	7		TC222962	40	14	0		DW236552	32	0	2		TC198156	0	90	51
TC186754	16	10	2		TC203801	67	0	3		TC202781	36	0	0		TC223955	0	12	0		TC227169	0	0	7		TC207289	39	2	0		DT465287	32	0	2		TC186492	0	89	13
TC220048	16	10	2		TC190188	67	0	4		DW232202	36	0	0		TC217757	0	12	0		TC214888	0	0	7		ES816695	39	2	0		ES827880	32	0	2		TC200034	0	89	20
TC220237	18	10	2		DW508584	67	0	6		TC182812	36	0	0		TC193307	0	12	0		TC188170	0	0	7		DN779358	39	3	0		TC194030	32	0	2		TC206041	0	88	49
TC208160	21	10	2		TC198137	66	0	0		DR453325	36	0	0		TC183010	0	12	0		TC198957	0	0	7		ES828910	39	3	0		ES839006	32	0	2		TC207851	0	87	10
TC183450	24	10	2		TC180963	65	2	0		DT458485	36	0	0		TC192007	0	12	0		CO097344	0	0	7		ES841692	39	4	0		TC196566	32	0	2		TC200667	0	87	45
DW514348	28	10	2		FL577598	65	0	3		DW506648	36	0	0		TC191205	0	12	0		TC184779	0	0	7		TC189878	38	2	0		TC225790	32	0	2		TC186705	0	86	39
DW500550	32	10	2		DR454069	65	0	4		ES838411	36	0	0		ES845791	0	12	0		ES816623	0	0	7		ES798245	38	2	0		TC182861	32	0	2		TC204698	0	86	105
TC183320	37	10	2		TC229260	65	0	5		TC179700	36	0	0		TC227485	0	12	0		TC190909	0	0	7		TC191598	38	3	0		AI729011	32	0	2		EX171643	0	85	14
TC217679	37	10	2		TC187496	64	9	0		BM360704	36	0	0		TC227365	0	12	0		CO104403	0	0	7		TC221307	38	5	0		TC207706	32	0	3		TC218888	0	85	95
ES852404	43	10	2		DT459846	64	0	0		ES825349	35	0	0		BQ402604	0	12	0		AI725740	0	0	7		DW498244	37	2	0		TC204703	32	0	4		TC182585	0	84	48
TC221267	70	10	2		TC206651	64	0	0		TC215916	35	0	0		TC211374	0	12	0		CO116918	0	0	7		TC216914	37	2	0		TC190199	32	0	4		FL577515	0	83	7
ES810078	148	10	2		CO080166	64	0	0		TC207992	35	0	0		TC219403	0	12	0		TC189607	0	0	7		ES843621	37	2	0		ES804901	32	0	4		TC187610	0	83	39
TC179755	3	9	2		TC227167	64	0	2		DW496619	35	0	0		TC186810	0	12	0		TC199878	0	0	7		AI055157	37	3	0		DW498109	32	0	4		TC191871	0	83	40
TC213074	4	9	2		TC223276	64	0	4		TC188697	35	0	0		TC212665	0	12	0		ES814199	0	0	7		TC195347	37	3	0		TC203293	32	0	6		TC184006	0	83	72
ES797337	4	9	2		EV482078	63	0	0		TC198881	35	0	0		TC184830	0	12	0		CD486607	0	0	7		TC198559	37	3	0		TC219496	32	0	7		ES827865	0	83	91
ES829914	5	9	2		ES826227	63	0	4		ES792659	35	0	0		TC193127	0	12	0		TC223867	0	0	7		TC225462	37	4	0		TC199680	32	0	9		TC197945	0	83	93
TC183061	7	9	2		TC228677	62	0	0		TC187123	35	0	0		TC183905	0	12	0		TC196952	0	0	7		TC212999	37	4	0		TC215898	31	0	2		TC217797	0	82	34
DR461730	7	9	2		TC184709	62	0	0		DR463553	35	0	0		TC183753	0	12	0		CO074380	0	0	7		TC224160	37	6	0		AI728585	31	0	4		TC216184	0	82	51
TC226102	10	9	2		TC215268	62	0	4		BF277735	34	0	0		TC183418	0	12	0		DW511372	0	0	7		DW512791	36	2	0		TC192624	31	0	5		TC190845	0	82	90
TC216791	12	9	2		TC212879	62	0	5		DT456283	34	0	0		ES815379	0	12	0		ES820501	0	0	7		TC195643	36	2	0		TC189794	31	0	5		TC193254	0	81	12
TC229041	12	9	2		TC218395	62	0	6		ES794594	34	0	0		TC183872	0	12	0		CD485894	0	0	7		TC189652	36	2	0		DN827603	31	0	6		TC204303	0	81	43
TC228624	12	9	2		TC211413	61	5	0		TC189241	34	0	0		ES815595	0	12	0		DT464038	0	0	7		TC197253	36	3	0		TC226780	31	0	6		TC197086	0	80	28
DW241370	13	9	2		TC205307	60	4	0		EX165514	34	0	0		ES794284	0	12	0		BM358014	0	0	7		TC206216	36	5	0		TC210426	31	0	7		TC209606	0	80	32
TC207222	14	9	2		TC228754	60	0	0		CO076905	34	0	0		TC220261	0	12	0		TC219986	0	0	7		DW519296	36	8	0		TC222709	30	0	2		TC186983	0	80	89
TC189054	14	9	2		TC205598	60	0	0		DT462836	34	0	0		TC216199	0	12	0		TC199586	0	0	6		TC223772	36	15	0		TC189685	30	0	2		DT052659	0	80	186
TC199494	14	9	2		TC197032	60	0	2		ES826291	34	0	0		TC183126	0	12	0		TC196698	0	0	6		TC192075	35	2	0		DW501211	30	0	2		TC190837	0	79	22
TC183481	15	9	2		DW518268	60	0	3		TC184105	34	0	0		TC183035	0	11	0		TC222089	0	0	6		TC223616	35	3	0		TC202616	30	0	2		TC185772	0	79	43
TC217169	16	9	2		TC196390	60	0	6		CD485193	34	0	0		TC200164	0	11	0		TC201159	0	0	6		TC200753	35	3	0		ES812313	30	0	4		DW519704	0	79	113
TC189886	17	9	2		EX168568	60	0	7		TC217557	33	0	0		TC221962	0	11	0		CO084276	0	0	6		DR455116	35	4	0		TC206641	30	0	7		TC180628	0	78	15
ES793411	18	9	2		EX168838	59	0	0		CO115578	33	0	0		DT460363	0	11	0		TC200415	0	0	6		ES800070	35	4	0		TC197865	30	0	10		TC195680	0	77	15
TC192004	18	9	2		DV848774	59	0	0		TC219603	33	0	0		TC207654	0	11	0		TC198283	0	0	6		TC200330	35	4	0		TC205199	29	0	2		TC228355	0	77	21
TC214661	19	9	2		DW513723	59	0	0		TC228324	33	0	0		CO110214	0	11	0		TC194287	0	0	6		ES810325	35	4	0		TC197895	29	0	2		BF272172	0	77	196
AW186712	20	9	2		TC224878	58	2	0		TC180518	33	0	0		TC192452	0	11	0		DW517921	0	0	6		TC222406	35	9	0		DW501521	29	0	2		TC185648	0	76	29
AI726199	20	9	2		TC203882	58	0	0		TC185634	33	0	0		TC182095	0	11	0		EX164933	0	0	6		TC202357	34	2	0		ES847494	29	0	2		TC197786	0	76	37
TC200042	27	9	2		TC221641	58	0	0		TC229091	33	0	0		DW494079	0	11	0		TC189071	0	0	6		DW235307	34	2	0		TC225173	29	0	2		TC227894	0	76	39
BQ408595	28	9	2		TC215905	58	0	2		TC203480	33	0	0		TC191933	0	11	0		TC193310	0	0	6		TC180431	34	2	0		TC215250	29	0	2		TC200731	0	76	73
TC227637	39	9	2		TC220620	58	0	3		DW516327	33	0	0		TC202932	0	11	0		TC217107	0	0	6		AW186885	34	2	0		ES834383	29	0	3		TC215312	0	76	118
TC201677	84	9	2		TC211300	57	3	0		ES803847	32	0	0		TC198601	0	11	0		DR453736	0	0	6		TC220648	34	2	0		ES839504	29	0	3		TC212021	0	75	18
TC228608	87	9	2		BG441705	57	2	0		DR461349	32	0	0		TC195201	0	11	0		TC184845	0	0	6		TC204586	34	3	0		TC202812	29	0	8		TC195137	0	75	25
TC192987	4	8	2		TC224379	57	0	0		TC220422	32	0	0		FL577597	0	11	0		TC224397	0	0	6		TC226216	34	4	0		TC191014	29	0	14		TC205505	0	75	33
TC226536	5	8	2		ES830287	57	0	0		TC183333	32	0	0		TC209442	0	11	0		ES821642	0	0	6		TC205413	34	7	0		TC203969	28	0	2		TC216198	0	75	62
TC182688	6	8	2		TC200369	57	0	4		ES816558	32	0	0		TC184317	0	11	0		TC182486	0	0	6		TC194029	34	7	0		TC200148	28	0	2		TC208731	0	74	36
TC200521	6	8	2		TC195049	56	3	0		EX171967	32	0	0		DR457557	0	11	0		TC188410	0	0	6		ES827338	34	9	0		TC184468	28	0	2		TC183076	0	74	38
TC199942	7	8	2		TC183712	56	2	0		DW518097	32	0	0		TC185993	0	11	0		ES805985	0	0	6		TC226557	33	2	0		TC217882	28	0	2		TC208768	0	74	51
TC190055	7	8	2		TC198918	56	2	0		TC222790	31	0	0		TC202680	0	11	0		TC184494	0	0	6		TC216674	33	2	0		DT458248	28	0	3		TC229509	0	74	54
DT527521	7	8	2		TC203488	56	2	0		EV484122	31	0	0		DW236239	0	11	0		TC198336	0	0	6		NP386972	33	2	0		ES838549	28	0	3		TC180382	0	73	3
TC229178	8	8	2		TC204334	56	0	0		TC189532	31	0	0		TC212848	0	11	0		TC215785	0	0	6		TC210059	33	4	0		ES842361	28	0	4		TC183029	0	73	40
ES803362	8	8	2		DW514558	56	0	0		TC213567	31	0	0		TC228322	0	11	0		CO075449	0	0	6		TC218571	33	4	0		TC182712	28	0	5		TC187821	0	73	64
TC223329	10	8	2		TC184888	56	0	0		BG447343	31	0	0		TC214500	0	11	0		BM359990	0	0	6		ES830875	33	6	0		BE055442	27	0	2		TC198944	0	72	4
DT461782	10	8	2		CO080049	56	0	0		TC205289	31	0	0		TC205838	0	11	0		TC225751	0	0	6		DW231991	33	8	0		ES829721	27	0	2		TC192794	0	72	13
TC223384	10	8	2		TC218872	56	0	2		TC211159	31	0	0		TC184201	0	11	0		ES850138	0	0	6		CO100446	33	9	0		TC214692	27	0	2		TC188863	0	72	67
TC193064	10	8	2		ES820978	56	0	2		TC209414	31	0	0		TC227447	0	11	0		ES821618	0	0	6		ES827937	33	10	0		EX164908	27	0	3		TC182128	0	72	68
DW518863	11	8	2		ES819370	56	0	7		TC197944	31	0	0		TC207140	0	11	0		TC181601	0	0	6		TC200738	32	2	0		TC207927	27	0	3		TC227576	0	71	15
FL577693	11	8	2		DT458271	55	4	0		CO098692	31	0	0		TC196480	0	11	0		TC184765	0	0	6		BF274521	32	2	0		TC202128	27	0	4		TC202972	0	71	23
TC191103	11	8	2		EX169334	55	4	0		DN801111	31	0	0		ES842618	0	11	0		TC223337	0	0	6		DW238008	32	2	0		ES822468	27	0	5		DN800630	0	71	34
TC198519	12	8	2		TC203836	55	2	0		TC183081	31	0	0		TC194953	0	11	0		TC207134	0	0	6		TC210096	32	2	0		BQ411880	27	0	6		TC194123	0	70	18
ES811161	13	8	2		ES846191	55	0	0		ES838495	31	0	0		TC226477	0	11	0		CO103772	0	0	6		TC224836	32	3	0		TC214558	27	0	7		ES795927	0	70	19
TC198672	13	8	2		AI729117	55	0	0		TC221703	31	0	0		CO110526	0	11	0		TC224867	0	0	6		CA993976	32	3	0		DW239431	27	0	9		TC228408	0	70	28
TC195014	14	8	2		DW245440	55	0	2		TC204172	30	0	0		DW495271	0	11	0		CO085997	0	0	6		TC227092	32	3	0		TC219326	27	0	11		ES808743	0	70	31
TC226039	14	8	2		TC220735	55	0	7		DT463994	30	0	0		TC200908	0	11	0		BM358933	0	0	6		TC197011	32	4	0		TC202428	26	0	2		TC184998	0	70	35
CO118150	15	8	2		TC194583	54	4	0		TC182632	30	0	0		DT468209	0	11	0		TC216366	0	0	6		ES846818	32	5	0		TC202247	26	0	2		CO080610	0	70	37
TC185752	15	8	2		TC210058	54	0	0		CO107997	30	0	0		TC192215	0	11	0		ES809921	0	0	6		TC192427	32	8	0		TC186316	26	0	3		TC189488	0	70	80
TC200151	17	8	2		TC224168	54	0	0		ES826610	30	0	0		DR457879	0	11	0		TC218328	0	0	6		DT527036	32	15	0		BF276872	26	0	3		TC190108	0	70	92
DW496518	17	8	2		TC183535	54	0	0		TC189347	30	0	0		TC197441	0	11	0		DR458595	0	0	6		DR463264	32	17	0		TC218086	26	0	4		TC225027	0	69	9
TC211437	18	8	2		DR456010	54	0	0		DN779566	30	0	0		TC192112	0	10	0		DN817081	0	0	6		TC200263	32	375	0		TC191267	26	0	5		TC181927	0	69	16
TC196259	20	8	2		CO111919	54	0	0		TC217201	30	0	0		TC209601	0	10	0		TC213651	0	0	6		ES816214	31	2	0		TC214755	26	0	5		DR461362	0	69	22
TC190285	21	8	2		TC203627	53	5	0		EX167463	30	0	0		TC180888	0	10	0		CO113426	0	0	6		TC184119	31	2	0		DW499534	26	0	6		TC216336	0	69	23
TC208364	22	8	2		TC211303	53	3	0		ES830995	30	0	0		CO117351	0	10	0		TC217126	0	0	6		TC223963	31	2	0		TC203144	26	0	6		DW236574	0	69	43
BQ403676	23	8	2		TC215618	52	2	0		AI054970	30	0	0		TC202707	0	10	0		ES840987	0	0	6		DR453770	31	3	0		DW243278	26	0	6		DT049219	0	69	45
TC202391	47	8	2		TC203078	52	0	0		TC199101	30	0	0		ES818685	0	10	0		DW227367	0	0	6		ES809983	31	3	0		TC203854	26	0	8		TC199066	0	69	47
DW519523	61	8	2		EX169977	52	0	0		ES849656	30	0	0		BQ414383	0	10	0		DR454247	0	0	6		CO103822	31	4	0		EX169655	26	0	8		TC199384	0	69	61
DW233219	62	8	2		DW508370	52	0	2		TC190248	30	0	0		TC198436	0	10	0		EV494259	0	0	6		ES792464	31	4	0		BQ409242	25	0	3		TC213419	0	69	120
TC209482	89	8	2		DR457051	52	0	3		TC213299	29	0	0		TC186687	0	10	0		TC213939	0	0	6		DW505352	31	5	0		TC208184	25	0	3		DW500989	0	69	127
TC192432	109	8	2		TC225356	51	7	0		ES843858	29	0	0		TC194672	0	10	0		DR463018	0	0	6		TC213219	31	5	0		TC215992	25	0	4		ES818445	0	68	25
TC224069	148	8	2		TC192434	51	2	0		TC215920	29	0	0		DW486692	0	10	0		TC188040	0	0	6		TC192574	30	2	0		TC185080	25	0	4		ES796205	0	68	26
TC212393	2	7	2		ES833370	51	0	0		ES792906	29	0	0		TC193615	0	10	0		TC215291	0	0	6		CO106242	30	2	0		TC225913	25	0	5		TC193082	0	67	23
TC203998	2	7	2		TC218222	51	0	0		ES817621	29	0	0		TC218775	0	10	0		ES828870	0	0	6		TC196732	30	3	0		TC209025	25	0	5		TC195700	0	67	24
DR453747	2	7	2		BG440619	51	0	0		TC229526	29	0	0		TC192424	0	10	0		TC207916	0	0	6		TC198678	30	3	0		ES847438	25	0	10		TC212181	0	67	25
EV489880	2	7	2		TC224494	51	0	3		TC200506	29	0	0		TC200139	0	10	0		TC210680	0	0	6		ES792017	30	3	0		TC208680	24	0	2		TC202375	0	67	37
CB066425	3	7	2		ES841868	51	0	9		ES842926	29	0	0		DT054226	0	10	0		FL576561	0	0	6		ES845265	30	4	0		BF268714	24	0	2		TC201770	0	67	38
TC226113	4	7	2		EX170294	50	11	0		TC202903	29	0	0		TC212236	0	10	0		TC220271	0	0	6		TC184823	30	5	0		DW500154	24	0	2		TC222313	0	67	46
ES830911	5	7	2		TC224887	50	3	0		TC201542	29	0	0		ES805263	0	10	0		TC214387	0	0	6		DR454076	29	2	0		TC211253	24	0	2		TC200182	0	67	61
TC180072	7	7	2		ES822075	50	2	0		TC184651	29	0	0		TC211304	0	10	0		TC218407	0	0	6		TC216692	29	2	0		TC181090	24	0	2		TC180465	0	67	146
TC210283	7	7	2		ES802880	50	0	0		EX169837	29	0	0		DW235203	0	10	0		CO097171	0	0	6		TC193378	29	2	0		TC205504	24	0	3		TC188326	0	66	7
TC199910	8	7	2		TC220365	50	0	0		DR463182	29	0	0		TC190782	0	10	0		DW509723	0	0	6		DW499750	29	2	0		DW509025	24	0	3		DR463446	0	66	14
TC223827	8	7	2		TC213501	50	0	0		TC222082	29	0	0		TC214721	0	10	0		TC213290	0	0	6		TC222211	29	2	0		DR453480	24	0	3		TC212972	0	66	27
CO079126	8	7	2		TC224679	50	0	4		DW498856	29	0	0		TC187664	0	10	0		ES827035	0	0	6		TC226710	29	2	0		CO097665	24	0	3		TC227028	0	66	29
TC196455	8	7	2		TC199841	49	5	0		ES849633	29	0	0		EV482181	0	10	0		TC194313	0	0	6		TC208934	29	2	0		TC200497	24	0	5		CO105741	0	66	42
TC190031	9	7	2		TC225894	49	3	0		DW502027	29	0	0		EV493585	0	10	0		CO083805	0	0	6		DW506003	29	2	0		TC200592	24	0	5		TC181645	0	66	47
TC226660	9	7	2		TC223950	49	3	0		TC190712	28	0	0		TC207948	0	10	0		TC226860	0	0	6		ES808730	29	3	0		TC218588	24	0	6		TC186474	0	66	125
CO107804	9	7	2		TC200355	49	0	0		DN802902	28	0	0		TC229372	0	10	0		EV482618	0	0	6		TC182569	29	4	0		TC184307	23	0	2		TC203486	0	65	19
CO079223	9	7	2		DW515454	49	0	0		ES806297	28	0	0		TC193104	0	10	0		TC212724	0	0	6		TC196278	29	5	0		ES810004	23	0	2		TC208453	0	65	21
CO121239	11	7	2		ES798679	49	0	0		ES812064	28	0	0		TC216606	0	10	0		EV486868	0	0	6		TC202923	29	5	0		DT463777	23	0	2		TC227269	0	65	28
ES819886	12	7	2		ES842757	49	0	7		EX166859	28	0	0		CO094302	0	10	0		DW233729	0	0	6		TC224053	29	14	0		DW505677	23	0	2		TC225210	0	65	30
TC213435	12	7	2		TC196355	48	10	0		ES843966	28	0	0		DW482075	0	10	0		TC191470	0	0	6		DW226447	28	2	0		TC184636	23	0	2		TC216575	0	65	33
AW187462	12	7	2		TC229537	48	5	0		TC181996	28	0	0		TC210500	0	10	0		ES834895	0	0	6		TC229109	28	2	0		TC211250	23	0	2		TC208765	0	65	36
TC187178	13	7	2		TC206265	48	4	0		TC229055	28	0	0		TC212068	0	10	0		CD486359	0	0	6		TC184930	28	2	0		TC224997	23	0	2		TC214297	0	65	46
TC229670	14	7	2		CO071248	48	3	0		TC227149	28	0	0		TC197997	0	10	0		TC197070	0	0	6		TC191580	28	2	0		CO098318	23	0	2		TC183676	0	64	17
ES825178	14	7	2		TC224150	48	2	0		CO127907	28	0	0		TC199186	0	10	0		TC220288	0	0	6		TC196366	28	3	0		BG446199	23	0	2		TC218677	0	64	21
TC209136	14	7	2		TC187676	48	2	0		DW503966	28	0	0		DR460838	0	10	0		DR460475	0	0	6		TC201614	28	3	0		ES810206	23	0	3		TC202506	0	64	25
ES846275	16	7	2		TC197192	48	2	0		TC206235	28	0	0		DW488935	0	10	0		DW243499	0	0	6		DT052538	28	4	0		TC205610	23	0	3		TC195919	0	64	26
TC182362	17	7	2		TC206129	48	0	0		TC225162	28	0	0		ES815332	0	10	0		ES828906	0	0	6		BE055768	28	4	0		TC198398	23	0	4		TC190377	0	64	56
TC213188	18	7	2		TC183197	48	0	0		TC224048	28	0	0		CO075758	0	10	0		ES821209	0	0	6		ES808933	28	7	0		CO123638	23	0	4		CO105564	0	64	88
TC207810	19	7	2		TC188257	48	0	0		BF274788	28	0	0		TC186151	0	10	0		DN827624	0	0	5		BG444828	27	2	0		TC197822	23	0	5		TC206608	0	63	18
TC204489	20	7	2		DW504053	48	0	0		TC216915	28	0	0		ES821171	0	10	0		CO099637	0	0	5		TC210819	27	2	0		DR453427	23	0	7		TC195163	0	63	21
CO096048	21	7	2		ES836586	48	0	2		TC192391	28	0	0		TC196667	0	10	0		TC203919	0	0	5		DW504983	27	2	0		TC196729	23	0	11		TC188201	0	63	23
TC207117	26	7	2		ES822517	48	0	7		DT458061	27	0	0		TC191482	0	10	0		TC192234	0	0	5		TC196878	27	2	0		TC214388	22	0	2		AJ514088	0	63	23
TC221837	28	7	2		TC223063	47	5	0		TC192822	27	0	0		TC229351	0	10	0		CA993331	0	0	5		DW500944	27	4	0		TC184698	22	0	2		ES808957	0	63	24
TC193607	28	7	2		BG441451	47	5	0		ES811961	27	0	0		TC214035	0	10	0		TC189120	0	0	5		TC215927	27	4	0		ES809508	22	0	3		TC186973	0	63	26
ES817388	43	7	2		DR457634	47	4	0		TC221494	27	0	0		BF272792	0	10	0		DT465233	0	0	5		TC189101	27	4	0		DR459747	22	0	3		TC197974	0	63	26
TC218827	49	7	2		DR453562	47	4	0		DV849382	27	0	0		DR453250	0	10	0		DW520147	0	0	5		TC204929	27	4	0		CO128042	22	0	4		CO075831	0	63	31
DW510199	56	7	2		DV437865	47	3	0		EX164626	27	0	0		TC199537	0	10	0		TC193664	0	0	5		CO089336	27	5	0		TC191292	22	0	4		TC203502	0	63	36
TC220089	199	7	2		TC227263	47	3	0		ES804229	27	0	0		TC181917	0	10	0		CO109654	0	0	5		ES812029	27	7	0		TC221918	22	0	7		TC191476	0	63	48
TC180100	2	6	2		TC211795	47	2	0		TC186364	27	0	0		TC227917	0	10	0		DT468041	0	0	5		TC209667	27	8	0		ES816517	22	0	8		TC200449	0	63	111
TC184981	2	6	2		TC183579	47	0	0		DN803005	27	0	0		TC221413	0	10	0		CO082039	0	0	5		TC192795	27	136	0		TC209355	22	0	9		DW481061	0	62	32
TC182949	3	6	2		BE053626	47	0	0		ES832787	27	0	0		DR458990	0	9	0		TC216376	0	0	5		TC192188	26	2	0		TC182094	21	0	2		TC189748	0	62	40
TC193317	3	6	2		TC185032	47	0	0		DW239694	27	0	0		TC221499	0	9	0		DR456271	0	0	5		ES801772	26	2	0		ES811860	21	0	2		TC220079	0	62	42
TC202160	3	6	2		TC186588	47	0	3		ES835389	27	0	0		DR457812	0	9	0		CO070588	0	0	5		ES800253	26	2	0		DR453037	21	0	2		TC204173	0	62	47
TC180663	3	6	2		TC207643	47	0	7		BF278639	27	0	0		TC188842	0	9	0		TC193379	0	0	5		TC214045	26	2	0		ES795564	21	0	2		DW234260	0	61	10
TC195346	4	6	2		DW232521	47	0	14		DT461785	27	0	0		TC224507	0	9	0		DT465176	0	0	5		ES844024	26	2	0		TC213814	21	0	2		TC218576	0	61	10
TC190443	4	6	2		TC220399	46	58	0		TC216223	26	0	0		TC185106	0	9	0		TC196042	0	0	5		TC202405	26	3	0		TC187705	21	0	3		EX164004	0	61	12
TC198477	4	6	2		TC186887	46	3	0		TC189864	26	0	0		TC220401	0	9	0		TC203538	0	0	5		TC198540	26	3	0		TC186850	21	0	3		TC209293	0	61	20
TC199180	4	6	2		TC220832	46	2	0		TC189686	26	0	0		ES792124	0	9	0		TC213885	0	0	5		ES827440	26	4	0		TC201243	21	0	4		TC214147	0	61	25
TC218688	5	6	2		TC180478	46	0	0		TC224185	26	0	0		TC228194	0	9	0		TC226730	0	0	5		TC217171	26	4	0		BM359993	21	0	4		TC182883	0	61	47
DW508482	5	6	2		AJ513486	46	0	0		TC204282	26	0	0		TC196317	0	9	0		TC194356	0	0	5		ES840301	26	4	0		TC198807	21	0	4		BF276153	0	61	105
ES846741	5	6	2		TC184924	46	0	0		TC180736	26	0	0		TC206943	0	9	0		TC199413	0	0	5		CO122161	26	5	0		DN802754	21	0	5		ES793786	0	60	11
DW498738	5	6	2		DR457742	46	0	0		DW518162	26	0	0		DW503763	0	9	0		TC198621	0	0	5		TC205071	26	5	0		TC228803	21	0	6		TC203152	0	60	12
ES804542	6	6	2		CO110635	46	0	0		DR459214	26	0	0		TC229596	0	9	0		TC190392	0	0	5		ES811859	26	7	0		TC215659	21	0	9		TC200039	0	60	42
TC202175	6	6	2		TC201558	46	0	2		DW244718	26	0	0		CO131462	0	9	0		TC203363	0	0	5		TC211175	26	8	0		ES819957	20	0	2		TC180595	0	60	84
TC199109	6	6	2		TC218385	46	0	3		ES844156	26	0	0		CA992900	0	9	0		DR455093	0	0	5		DN804056	25	2	0		TC192760	20	0	2		TC208277	0	59	16
TC197493	6	6	2		TC213083	46	0	4		TC225565	26	0	0		TC197407	0	9	0		TC194260	0	0	5		EV497304	25	4	0		TC206051	20	0	2		ES799180	0	59	51
EX165390	7	6	2		TC206715	45	2	0		TC209560	26	0	0		DR459499	0	9	0		DR461567	0	0	5		TC223984	25	4	0		TC183107	20	0	2		TC191129	0	59	60
ES820020	7	6	2		BG445488	45	0	0		TC228670	26	0	0		ES842170	0	9	0		TC217824	0	0	5		TC186898	25	4	0		TC182117	20	0	2		TC182177	0	59	80
DW518029	8	6	2		ES841903	45	0	0		TC183287	26	0	0		TC204988	0	9	0		TC187804	0	0	5		TC206421	25	6	0		DT459136	20	0	2		ES795865	0	59	104
TC193978	8	6	2		TC189599	45	0	0		ES824443	26	0	0		DW231628	0	9	0		TC215466	0	0	5		TC226278	25	9	0		TC220240	20	0	2		TC183152	0	58	14
TC219597	9	6	2		ES820599	45	0	0		ES808715	26	0	0		TC182268	0	9	0		CO131071	0	0	5		ES824346	25	27	0		AI726314	20	0	3		TC195964	0	58	20
TC197680	10	6	2		FG548230	45	0	0		TC227440	26	0	0		TC222256	0	9	0		TC220791	0	0	5		TC201925	24	2	0		TC206152	20	0	3		TC183756	0	58	32
TC219693	11	6	2		ES818838	45	0	0		EV486724	26	0	0		TC220803	0	9	0		ES819391	0	0	5		TC185321	24	2	0		ES823638	20	0	3		TC220480	0	58	35
CO084285	13	6	2		EX166175	45	0	0		CO080240	26	0	0		BM360516	0	9	0		TC189567	0	0	5		TC216369	24	3	0		TC180007	20	0	3		TC203513	0	58	58
TC185084	14	6	2		TC220827	45	0	5		CO073787	26	0	0		TC208049	0	9	0		DW505479	0	0	5		TC218485	24	3	0		TC210684	20	0	4		TC220134	0	58	226
ES845251	14	6	2		DW506752	45	0	9		DR456750	25	0	0		ES801053	0	9	0		TC216182	0	0	5		TC218540	24	3	0		TC180460	20	0	6		TC204030	0	57	10
TC196170	15	6	2		BG442265	45	0	11		ES835872	25	0	0		TC192495	0	9	0		TC203959	0	0	5		ES825244	24	3	0		TC223102	20	0	8		TC225525	0	57	18
TC187210	17	6	2		TC213142	44	24	0		TC208379	25	0	0		TC183110	0	9	0		ES833297	0	0	5		TC212264	24	3	0		DW497419	20	0	10		TC187098	0	57	32
TC212062	17	6	2		TC214884	44	12	0		TC194698	25	0	0		CO105202	0	9	0		TC188879	0	0	5		TC217475	24	4	0		DW502081	20	0	12		DT047714	0	57	56
DW508410	20	6	2		ES815871	44	8	0		TC207696	25	0	0		DR454087	0	9	0		TC211194	0	0	5		TC229127	24	4	0		ES847960	19	0	2		DW479705	0	57	61
TC203352	20	6	2		TC179645	44	4	0		TC205112	25	0	0		TC188908	0	9	0		TC216374	0	0	5		TC186637	24	4	0		TC204296	19	0	2		TC180942	0	56	10
DW518189	20	6	2		TC192701	44	3	0		CO498175	25	0	0		TC194336	0	9	0		TC209994	0	0	5		TC223497	24	6	0		BQ408877	19	0	2		TC193394	0	56	10
TC191477	24	6	2		TC180941	44	2	0		TC221230	25	0	0		TC190927	0	9	0		TC213963	0	0	5		ES804911	24	7	0		TC201071	19	0	2		TC227480	0	56	20
DN802822	25	6	2		TC222295	44	2	0		AW187278	25	0	0		CO086398	0	9	0		TC195321	0	0	5		EV495363	24	9	0		CO098124	19	0	2		ES793044	0	56	25
DR454070	26	6	2		TC191610	44	2	0		ES814137	25	0	0		TC183404	0	9	0		TC192283	0	0	5		ES819385	24	12	0		TC209841	19	0	2		CO112981	0	56	31
DW241809	26	6	2		TC208629	44	0	0		TC209049	25	0	0		TC183307	0	9	0		BQ415903	0	0	5		TC204484	24	13	0		BF268325	19	0	2		CO093254	0	56	41
TC226763	31	6	2		TC192444	44	0	0		TC216492	25	0	0		DT465095	0	9	0		TC183838	0	0	5		ES808782	24	21	0		TC198308	19	0	3		TC208443	0	56	51
DW514151	34	6	2		TC189185	44	0	0		TC221026	25	0	0		ES802105	0	9	0		BQ412911	0	0	5		TC225281	24	30	0		TC201960	19	0	4		TC205741	0	55	3
TC199893	38	6	2		TC180792	44	0	0		TC194749	25	0	0		TC223156	0	9	0		CO084972	0	0	5		ES831981	23	2	0		DT461398	19	0	5		TC229443	0	55	6
TC200603	47	6	2		TC192668	44	0	0		ES827446	25	0	0		ES790714	0	9	0		DW480357	0	0	5		TC205568	23	2	0		TC190042	19	0	7		TC224971	0	55	8
DW496988	55	6	2		ES827544	44	0	0		TC219933	25	0	0		TC209142	0	9	0		TC185194	0	0	5		CO112638	23	2	0		TC223186	19	0	11		TC198544	0	55	14
TC183466	63	6	2		TC195908	44	0	0		EX164286	25	0	0		TC188386	0	9	0		EV490378	0	0	5		TC211938	23	2	0		TC200125	19	0	11		TC190556	0	55	9
TC200755	86	6	2		TC189783	44	0	2		TC216066	24	0	0		TC181397	0	9	0		TC227099	0	0	5		CO103625	23	2	0		TC227375	18	0	2		TC228589	0	55	20
TC224662	89	6	2		TC207486	44	0	3		ES845981	24	0	0		TC213495	0	9	0		TC223541	0	0	5		TC227488	23	2	0		TC228508	18	0	2		BQ402745	0	55	21
DW501115	103	6	2		EV484561	43	47	0		TC217210	24	0	0		TC203185	0	9	0		FL577116	0	0	5		TC213124	23	3	0		TC183619	18	0	2		TC194563	0	55	24
DR462090	108	6	2		TC197562	43	11	0		TC227909	24	0	0		CA994033	0	9	0		ES819803	0	0	5		TC220847	23	3	0		ES845420	18	0	2		TC189469	0	55	30
TC195886	2	5	2		TC227675	43	11	0		TC204753	24	0	0		TC222144	0	9	0		FL576953	0	0	5		ES818748	23	3	0		DW506660	18	0	2		TC211808	0	55	33
CO081649	2	5	2		BQ404570	43	3	0		TC185614	24	0	0		TC186940	0	9	0		AW727262	0	0	5		TC225351	23	4	0		ES803358	18	0	2		DW514670	0	55	42
TC193625	2	5	2		TC190433	43	3	0		TC218787	24	0	0		TC207231	0	9	0		DW519857	0	0	5		ES824764	23	4	0		TC218050	18	0	3		TC199122	0	55	46
TC206589	3	5	2		DT466112	43	2	0		TC220440	24	0	0		TC201869	0	9	0		TC185022	0	0	5		TC222876	23	8	0		EX169356	18	0	3		TC218646	0	55	72
TC228075	3	5	2		TC224745	43	2	0		CO094041	24	0	0		TC206846	0	9	0		ES835504	0	0	5		BE053946	23	157	0		TC228006	18	0	5		TC193237	0	55	260
DW238064	4	5	2		DT463962	43	0	0		FL576398	24	0	0		TC202138	0	9	0		TC203290	0	0	5		CO099551	22	2	0		TC206117	18	0	7		ES832198	0	54	3
TC185553	4	5	2		BQ404573	43	0	0		TC187703	24	0	0		TC182785	0	9	0		CO120856	0	0	5		ES832580	22	2	0		TC224189	18	0	19		TC210673	0	54	14
TC183992	4	5	2		CO079160	43	0	0		TC204034	24	0	0		DW491000	0	9	0		CO495641	0	0	5		ES814359	22	2	0		TC183602	18	0	10		TC202500	0	54	12
TC195311	4	5	2		CO091152	43	0	0		TC208899	24	0	0		CO490867	0	9	0		ES850354	0	0	5		FL576886	22	2	0		DN799904	18	0	13		TC184611	0	54	17
ES790386	4	5	2		TC192528	43	0	0		TC227516	24	0	0		TC199647	0	9	0		TC206593	0	0	5		CO099506	22	3	0		TC188807	18	0	13		TC203575	0	54	21
ES828624	5	5	2		TC212955	43	0	0		ES836342	24	0	0		TC198351	0	9	0		EV481794	0	0	5		TC216273	22	3	0		ES805584	17	0	2		CO125612	0	54	22
TC229601	5	5	2		EV488285	43	0	2		CO082632	24	0	0		TC225341	0	9	0		TC215361	0	0	5		DR458895	22	3	0		TC187637	17	0	2		ES823399	0	54	33
TC199125	5	5	2		TC216921	43	0	4		TC182900	24	0	0		DT046763	0	9	0		ES844068	0	0	5		ES852416	22	6	0		TC209215	17	0	2		TC186525	0	54	35
DW226872	5	5	2		CO087961	42	32	0		TC189329	24	0	0		TC193419	0	9	0		TC216601	0	0	5		TC190176	22	8	0		TC202807	17	0	2		TC207069	0	54	58
TC205403	5	5	2		DR456430	42	15	0		TC229491	24	0	0		TC228635	0	9	0		ES807046	0	0	5		FG548177	22	9	0		TC198554	17	0	2		ES798712	0	54	63
ES835488	5	5	2		TC210688	42	4	0		EX169917	24	0	0		TC212808	0	9	0		TC227787	0	0	5		TC222266	22	42	0		CD809332	17	0	2		TC216464	0	54	355
ES802226	6	5	2		ES849271	42	0	0		TC208793	23	0	0		CO080139	0	9	0		DW227623	0	0	5		DR460547	21	2	0		TC192889	17	0	2		TC203454	0	53	13
FL576786	6	5	2		DR458886	42	0	0		BQ410197	23	0	0		CO105406	0	9	0		TC212401	0	0	5		ES845022	21	2	0		TC180150	17	0	2		ES816072	0	53	16
TC183154	6	5	2		DR455073	42	0	0		ES791552	23	0	0		TC204627	0	9	0		BM357943	0	0	5		CO126806	21	2	0		TC229249	17	0	2		TC199238	0	53	27
TC228123	6	5	2		BF275805	42	0	0		CO091075	23	0	0		TC208543	0	9	0		DW514485	0	0	5		TC207029	21	3	0		CO073132	17	0	2		TC204816	0	53	40
TC179854	6	5	2		AW186737	42	0	2		TC215928	23	0	0		TC198237	0	9	0		CO070031	0	0	5		ES831435	21	4	0		EV481788	17	0	2		ES825141	0	53	47
TC228916	6	5	2		TC186161	42	0	2		TC190644	23	0	0		CO116660	0	9	0		CO112347	0	0	5		TC210581	21	4	0		EX164049	17	0	3		TC193206	0	52	3
DN802889	7	5	2		TC214673	42	0	5		TC180080	23	0	0		TC195417	0	9	0		TC223175	0	0	5		TC197539	21	4	0		TC212283	17	0	3		CO497789	0	52	5
CO070324	7	5	2		TC197287	42	0	5		CO084949	23	0	0		TC228128	0	9	0		CO101392	0	0	5		TC203876	21	4	0		AI725768	17	0	3		TC197687	0	52	5
TC204092	7	5	2		TC194844	41	19	0		EX166855	23	0	0		TC229235	0	9	0		TC197801	0	0	5		TC182234	21	4	0		TC219348	17	0	3		ES840708	0	52	6
FL577710	8	5	2		TC189403	41	8	0		TC190074	23	0	0		TC193097	0	9	0		CO093422	0	0	5		DW239919	21	5	0		DW008829	17	0	4		TC216853	0	52	13
TC204690	8	5	2		DW503761	41	8	0		DW514529	23	0	0		TC190967	0	9	0		FL577555	0	0	5		TC201280	21	5	0		TC228203	17	0	4		TC202763	0	52	9
ES802334	8	5	2		TC210265	41	3	0		TC182501	23	0	0		ES851766	0	9	0		ES820448	0	0	5		TC226236	21	7	0		EE592698	17	0	4		TC183918	0	52	11
TC190437	8	5	2		EX170456	41	3	0		TC205645	23	0	0		TC229395	0	9	0		TC194682	0	0	5		ES832413	21	11	0		EX168921	17	0	5		TC189394	0	52	17
TC223855	8	5	2		ES816522	41	2	0		TC182882	23	0	0		TC222184	0	9	0		TC201979	0	0	5		TC180313	20	2	0		TC184316	17	0	5		TC196269	0	52	20
TC216787	8	5	2		TC218119	41	2	0		TC197405	23	0	0		DN780253	0	9	0		DT464196	0	0	5		CO121972	20	2	0		FL577575	17	0	6		TC180604	0	52	30
TC201060	8	5	2		TC199442	41	0	0		TC205527	23	0	0		TC223073	0	9	0		TC182046	0	0	5		ES834201	20	2	0		EX166334	17	0	16		EX171440	0	52	32
TC198072	9	5	2		TC194084	41	0	0		TC223515	23	0	0		TC228881	0	9	0		TC185797	0	0	5		TC188102	20	2	0		TC208324	17	0	18		TC214087	0	52	44
TC219126	9	5	2		TC202242	41	0	0		TC225839	23	0	0		TC224506	0	9	0		TC208582	0	0	5		TC186263	20	2	0		TC206352	17	0	10		TC197036	0	52	46
BE053450	9	5	2		TC198981	41	0	0		TC197276	23	0	0		TC193738	0	9	0		TC220379	0	0	5		TC212867	20	2	0		TC197656	17	0	10		TC193603	0	52	47
TC203223	9	5	2		TC222017	41	0	0		DR459584	23	0	0		TC217127	0	9	0		ES806558	0	0	5		TC181714	20	2	0		TC216903	17	0	13		TC195317	0	52	100
TC217578	9	5	2		DT463652	41	0	2		TC204023	23	0	0		TC228506	0	9	0		BQ409895	0	0	5		TC209113	20	2	0		TC204051	16	0	2		TC206655	0	51	2
TC205796	9	5	2		ES835433	41	0	2		TC203416	22	0	0		DW237632	0	9	0		DR455235	0	0	5		TC183912	20	2	0		TC204171	16	0	2		CO104621	0	51	12
AI731950	9	5	2		TC220169	41	0	2		EV487423	22	0	0		TC188995	0	9	0		TC209118	0	0	5		DW236483	20	2	0		DW498005	16	0	2		TC218967	0	51	16
DR457616	10	5	2		CO109509	41	0	2		EV481989	22	0	0		ES845951	0	9	0		CO078078	0	0	5		TC191194	20	2	0		TC209088	16	0	2		TC202782	0	51	17
TC186104	10	5	2		BE054392	41	0	2		BG444602	22	0	0		TC206822	0	9	0		TC185881	0	0	5		EX172547	20	3	0		BQ405970	16	0	2		DW495255	0	51	17
ES803516	10	5	2		TC210991	41	0	2		TC215276	22	0	0		TC203196	0	8	0		AW187431	0	0	5		TC227954	20	3	0		TC209101	16	0	2		DR453654	0	51	20
DT465232	10	5	2		TC222962	40	14	0		DR459903	22	0	0		TC202528	0	8	0		TC229553	0	0	5		TC219575	20	3	0		DT467331	16	0	2		TC211615	0	51	20
BG444246	10	5	2		ES840784	40	9	0		TC217266	22	0	0		DW489717	0	8	0		TC189072	0	0	5		AI727624	20	3	0		TC197530	16	0	2		BM360007	0	51	30
TC184227	10	5	2		ES821484	40	5	0		TC228259	22	0	0		TC187756	0	8	0		CO087002	0	0	5		TC183707	20	3	0		ES844845	16	0	2		TC203645	0	51	31
CO108528	11	5	2		TC207964	40	3	0		DV849650	22	0	0		CO126911	0	8	0		TC208654	0	0	5		DR452787	20	4	0		TC195450	16	0	3		TC183377	0	50	7
CO070664	11	5	2		TC221693	40	3	0		TC180526	22	0	0		DW482816	0	8	0		CO087869	0	0	5		EV488301	20	4	0		TC212974	16	0	3		TC196859	0	50	13
TC182132	11	5	2		CO071016	40	0	0		DR455066	22	0	0		TC182825	0	8	0		TC218099	0	0	5		DT527037	20	5	0		TC181644	16	0	3		CO076592	0	50	14
TC186590	13	5	2		TC221002	40	0	0		ES817587	22	0	0		TC181178	0	8	0		TC200329	0	0	5		TC207173	20	5	0		ES827802	16	0	3		TC194007	0	50	11
TC214083	13	5	2		TC211713	40	0	0		TC187245	22	0	0		CO097583	0	8	0		TC213505	0	0	5		TC227108	20	6	0		TC227377	16	0	3		TC192435	0	50	12
TC220451	13	5	2		ES810231	40	0	0		ES837855	22	0	0		TC183512	0	8	0		TC229626	0	0	5		FL577160	20	6	0		TC219553	16	0	3		TC193107	0	50	17
TC229268	14	5	2		ES842342	40	0	0		TC180477	22	0	0		CO128429	0	8	0		TC202874	0	0	5		TC179626	20	6	0		BF275236	16	0	4		ES838267	0	50	21
TC221054	15	5	2		DT527606	40	0	0		ES821972	22	0	0		TC221079	0	8	0		TC182841	0	0	5		TC199312	20	6	0		TC211401	16	0	4		TC187967	0	50	26
TC194539	16	5	2		AI730830	40	0	0		DR456939	22	0	0		TC184151	0	8	0		TC196562	0	0	5		TC222487	20	6	0		DR454704	16	0	5		ES821840	0	50	29
TC182708	17	5	2		TC189440	40	0	0		TC213924	22	0	0		TC192017	0	8	0		TC221155	0	0	5		ES830136	20	7	0		TC196552	16	0	5		TC180939	0	50	36
TC214946	17	5	2		TC212780	40	0	0		TC204956	22	0	0		TC222670	0	8	0		TC187946	0	0	5		ES827590	20	7	0		TC229089	16	0	7		TC204169	0	50	39
CO093602	20	5	2		DR456915	40	0	2		TC190955	22	0	0		TC181131	0	8	0		TC199057	0	0	5		TC210746	20	10	0		TC221200	16	0	8		TC208385	0	50	83
TC183878	22	5	2		DR461601	40	0	2		BG444919	22	0	0		DT468978	0	8	0		TC202590	0	0	5		TC183823	20	11	0		CO108759	16	0	9		TC187208	0	49	10
TC195943	23	5	2		ES841692	39	4	0		TC186166	22	0	0		TC190322	0	8	0		TC182342	0	0	5		DT461218	20	29	0		TC181728	16	0	9		TC194549	0	49	12
TC211845	23	5	2		DN779358	39	3	0		TC199525	22	0	0		TC226518	0	8	0		TC195106	0	0	5		ES836357	20	38	0		DW520480	15	0	2		DW502562	0	49	20
ES812366	24	5	2		ES828910	39	3	0		EE592557	22	0	0		TC190311	0	8	0		TC222056	0	0	5		DW234535	19	2	0		AJ513247	15	0	2		TC188501	0	49	26
CO130261	27	5	2		TC207289	39	2	0		TC211496	22	0	0		TC182909	0	8	0		EE592769	0	0	5		ES817117	19	2	0		TC224197	15	0	2		TC207070	0	49	26
TC194811	28	5	2		ES816695	39	2	0		TC202207	22	0	0		TC223455	0	8	0		TC205665	0	0	5		ES806405	19	2	0		ES832716	15	0	2		TC222944	0	49	39
CO097291	28	5	2		TC218831	39	0	0		TC187233	22	0	0		FL577752	0	8	0		TC205296	0	0	5		DW506743	19	2	0		DR458023	15	0	2		DN817231	0	49	40
TC221016	34	5	2		TC210969	39	0	0		ES817772	22	0	0		TC200049	0	8	0		TC227676	0	0	5		TC185807	19	2	0		TC201820	15	0	2		TC184117	0	49	48
TC204053	38	5	2		TC186393	39	0	0		TC190670	22	0	0		TC183057	0	8	0		DW236915	0	0	5		ES829922	19	2	0		ES803834	15	0	2		TC203957	0	48	2
EV485985	40	5	2		CO117093	39	0	0		TC198941	22	0	0		TC181765	0	8	0		TC209783	0	0	5		CO107756	19	2	0		CO071528	15	0	2		DR462398	0	48	3
TC200508	46	5	2		TC209897	39	0	0		AW186827	22	0	0		TC203894	0	8	0		TC205957	0	0	5		TC204957	19	2	0		TC192716	15	0	2		TC219279	0	48	8
ES822745	51	5	2		CO098229	39	0	0		TC218253	21	0	0		TC221749	0	8	0		ES812398	0	0	5		TC208109	19	2	0		TC186392	15	0	2		TC189008	0	48	14
ES825631	54	5	2		TC187611	39	0	2		ES835616	21	0	0		TC228401	0	8	0		TC220714	0	0	5		TC207727	19	2	0		TC185001	15	0	2		DW501727	0	48	9
TC206065	65	5	2		TC190487	39	0	6		DW503655	21	0	0		ES801971	0	8	0		CO124240	0	0	5		TC187640	19	2	0		TC204338	15	0	2		TC209377	0	48	10
TC211146	73	5	2		TC184288	39	0	8		TC204504	21	0	0		TC200504	0	8	0		CO072237	0	0	5		TC188118	19	2	0		DR454459	15	0	2		TC199774	0	48	16
CO119595	77	5	2		TC183360	39	0	17		TC209710	21	0	0		BF268767	0	8	0		CO103073	0	0	5		TC221942	19	3	0		TC222142	15	0	2		TC216840	0	48	17
TC181992	82	5	2		TC221307	38	5	0		DR463291	21	0	0		TC194429	0	8	0		ES830932	0	0	5		TC210155	19	3	0		TC201936	15	0	2		TC194930	0	48	24
TC218682	88	5	2		TC191598	38	3	0		ES812813	21	0	0		TC192903	0	8	0		TC188845	0	0	5		TC188262	19	3	0		TC206498	15	0	2		TC219932	0	48	27
TC206561	168	5	2		TC189878	38	2	0		EV485061	21	0	0		TC212388	0	8	0		CO097771	0	0	5		DR453871	19	3	0		TC225363	15	0	2		TC189591	0	48	30
TC182352	245	5	2		ES798245	38	2	0		TC217531	21	0	0		TC224024	0	8	0		ES822662	0	0	5		TC180146	19	3	0		TC217300	15	0	3		ES827250	0	48	35
TC222708	2	4	2		ES840567	38	0	0		ES824469	21	0	0		TC187584	0	8	0		TC200119	0	0	4		TC204883	19	3	0		DW225429	15	0	3		TC182139	0	48	39
TC196521	2	4	2		TC198246	38	0	0		TC214518	21	0	0		CA994218	0	8	0		DN801970	0	0	4		TC222419	19	4	0		TC229252	15	0	3		TC205673	0	48	39
CO082182	2	4	2		TC227266	38	0	0		ES794690	21	0	0		TC186463	0	8	0		TC220820	0	0	4		ES821315	19	4	0		DT526987	15	0	3		TC188228	0	48	42
DW237350	2	4	2		TC216338	38	0	0		ES835382	21	0	0		TC210033	0	8	0		TC201943	0	0	4		TC184082	19	4	0		ES831559	15	0	4		DW225918	0	48	49
BG441515	3	4	2		ES836531	38	0	0		DR463805	21	0	0		FL577607	0	8	0		TC211540	0	0	4		TC210192	19	4	0		TC213059	15	0	4		TC221121	0	47	13
TC186085	3	4	2		TC197332	38	0	0		ES831671	21	0	0		ES825063	0	8	0		TC186014	0	0	4		BQ410790	19	4	0		BG441083	15	0	5		TC194705	0	47	14
CO102547	3	4	2		TC197852	38	0	4		TC211442	21	0	0		TC214321	0	8	0		TC213292	0	0	4		TC201638	19	5	0		TC182878	15	0	6		TC190048	0	47	10
BQ409172	3	4	2		TC208310	38	0	18		TC185094	21	0	0		TC201867	0	8	0		DW500679	0	0	4		ES818793	19	5	0		TC228172	15	0	6		DR454520	0	47	12
TC201849	4	4	2		TC224160	37	6	0		TC193275	21	0	0		BQ415988	0	8	0		TC200851	0	0	4		TC228724	19	7	0		DR459690	15	0	7		TC197940	0	47	17
TC217987	4	4	2		TC225462	37	4	0		TC209573	21	0	0		TC222226	0	8	0		TC197551	0	0	4		ES824657	19	7	0		TC185590	15	0	14		TC205164	0	47	23
CO087332	5	4	2		TC212999	37	4	0		ES814681	21	0	0		TC204315	0	8	0		TC202956	0	0	4		ES828702	19	8	0		TC185438	14	0	2		TC207367	0	47	25
TC220968	5	4	2		AI055157	37	3	0		DR459213	21	0	0		TC181574	0	8	0		TC186157	0	0	4		TC227478	19	10	0		DN800502	14	0	2		ES813362	0	47	25
TC199851	5	4	2		TC195347	37	3	0		TC201640	21	0	0		TC217437	0	8	0		TC216584	0	0	4		TC220276	19	14	0		DW236702	14	0	2		TC197714	0	47	32
ES850394	5	4	2		TC198559	37	3	0		TC181720	21	0	0		TC214520	0	8	0		TC222454	0	0	4		BG441035	19	14	0		TC201386	14	0	2		TC205311	0	47	36
DW240935	6	4	2		DW498244	37	2	0		BF273631	21	0	0		CO093965	0	8	0		DT468189	0	0	4		DN781358	19	31	0		TC182013	14	0	2		TC181308	0	47	36
ES816667	6	4	2		TC216914	37	2	0		TC191268	21	0	0		DW227806	0	8	0		TC191108	0	0	4		TC229488	19	71	0		TC229584	14	0	2		TC220916	0	47	52
TC197885	6	4	2		ES843621	37	2	0		CO083391	21	0	0		TC182839	0	8	0		ES847614	0	0	4		TC226949	18	2	0		ES844372	14	0	2		TC210689	0	47	79
TC205226	6	4	2		DW501708	37	0	0		ES798875	21	0	0		DW499388	0	8	0		CO096537	0	0	4		TC182828	18	2	0		TC211310	14	0	2		TC228953	0	47	97
TC226624	6	4	2		ES793908	37	0	0		TC224556	21	0	0		TC209966	0	8	0		TC213821	0	0	4		TC214171	18	2	0		TC215424	14	0	2		ES829408	0	47	235
CO092439	6	4	2		TC197180	37	0	0		CO098182	21	0	0		CO110020	0	8	0		TC184000	0	0	4		EX166177	18	2	0		TC194529	14	0	2		TC225992	0	46	6
TC218776	6	4	2		TC223267	37	0	2		CO129417	21	0	0		ES848285	0	8	0		TC210716	0	0	4		ES847671	18	2	0		DW486335	14	0	2		CO499536	0	46	7
TC187944	6	4	2		DW511731	37	0	5		CO496600	21	0	0		TC183738	0	8	0		FL577708	0	0	4		CO098546	18	2	0		BE055144	14	0	2		TC214465	0	46	14
TC201073	7	4	2		TC224979	37	0	7		AW666560	20	0	0		TC219386	0	8	0		TC217146	0	0	4		DR457604	18	2	0		ES843643	14	0	2		TC187087	0	46	15
TC215619	7	4	2		ES793910	37	0	7		TC203493	20	0	0		DR461108	0	8	0		BQ401973	0	0	4		TC214758	18	2	0		DR463436	14	0	3		TC222943	0	46	16
CO084260	7	4	2		TC223772	36	15	0		TC213095	20	0	0		TC198338	0	8	0		TC180011	0	0	4		ES840150	18	2	0		FL576964	14	0	3		DW503754	0	46	16
DW499082	7	4	2		DW519296	36	8	0		TC187941	20	0	0		TC200146	0	8	0		TC209063	0	0	4		DR453946	18	2	0		DW508509	14	0	3		TC198113	0	46	19
TC182565	7	4	2		TC206216	36	5	0		TC211309	20	0	0		TC226071	0	8	0		TC195893	0	0	4		DW242560	18	2	0		TC226693	14	0	3		EE593122	0	46	34
TC221723	7	4	2		TC197253	36	3	0		TC206018	20	0	0		TC200418	0	8	0		TC218225	0	0	4		CA993561	18	2	0		TC185048	14	0	3		TC200016	0	46	61
EE593039	8	4	2		DW512791	36	2	0		DW224090	20	0	0		TC203742	0	8	0		EE593080	0	0	4		TC217317	18	2	0		TC201054	14	0	3		BM358100	0	46	76
TC191274	8	4	2		TC195643	36	2	0		DR463667	20	0	0		TC220529	0	8	0		TC224749	0	0	4		EH093867	18	2	0		ES810498	14	0	4		TC182420	0	45	10
ES846320	8	4	2		TC189652	36	2	0		TC192645	20	0	0		TC207807	0	8	0		TC219547	0	0	4		CA993115	18	3	0		DR459280	14	0	5		TC188320	0	45	11
TC183128	8	4	2		AW667575	36	0	0		ES813011	20	0	0		TC190675	0	8	0		DW235999	0	0	4		TC217002	18	3	0		EV485973	14	0	5		TC187483	0	45	17
TC182288	8	4	2		TC228204	36	0	0		TC226517	20	0	0		TC226630	0	8	0		TC191596	0	0	4		TC215331	18	3	0		TC209161	14	0	6		TC199747	0	45	18
TC203786	9	4	2		TC202781	36	0	0		TC182918	20	0	0		TC186577	0	8	0		TC184897	0	0	4		ES806075	18	4	0		DR452659	14	0	9		TC207571	0	45	19
DT468399	9	4	2		DW232202	36	0	0		TC199326	20	0	0		TC192049	0	8	0		TC213507	0	0	4		DR459226	18	4	0		TC217687	14	0	10		DW480807	0	45	20
ES795753	9	4	2		TC182812	36	0	0		ES803868	20	0	0		TC211129	0	8	0		CA993921	0	0	4		TC214312	18	4	0		TC220764	14	0	11		TC215358	0	45	29
TC197257	9	4	2		DR453325	36	0	0		ES819196	20	0	0		TC200248	0	8	0		TC203040	0	0	4		TC216296	18	5	0		DT458676	14	0	12		DW009377	0	45	43
TC221458	9	4	2		DT458485	36	0	0		DT468349	20	0	0		TC197354	0	8	0		DT461503	0	0	4		TC217442	18	6	0		TC206095	13	0	2		TC224298	0	45	45
EE592645	10	4	2		DW506648	36	0	0		TC206394	20	0	0		BQ408784	0	8	0		TC202679	0	0	4		TC228048	18	7	0		DR460593	13	0	2		TC212246	0	44	2
TC229061	10	4	2		ES838411	36	0	0		TC198663	20	0	0		TC203623	0	8	0		FL576697	0	0	4		BG443082	18	8	0		TC182976	13	0	2		TC204930	0	44	6
TC221317	10	4	2		TC179700	36	0	0		TC221388	20	0	0		TC210256	0	8	0		BF278161	0	0	4		TC227463	18	12	0		DW508141	13	0	2		TC197459	0	44	8
TC203007	11	4	2		BM360704	36	0	0		TC221796	20	0	0		TC225741	0	8	0		TC221030	0	0	4		TC191708	18	13	0		ES847915	13	0	2		TC184883	0	44	14
ES811139	11	4	2		ES837806	36	0	2		TC228424	20	0	0		EV491551	0	8	0		CO122497	0	0	4		ES838107	18	17	0		ES793302	13	0	2		TC214573	0	44	9
TC206792	11	4	2		TC210778	36	0	3		TC181960	20	0	0		DW497864	0	8	0		ES833317	0	0	4		DW515231	18	24	0		TC186926	13	0	2		EX165538	0	44	10
DT050389	11	4	2		DW500657	36	0	4		TC205467	20	0	0		TC197272	0	8	0		TC181758	0	0	4		TC215465	18	40	0		TC225410	13	0	2		DW487160	0	44	12
DW498422	11	4	2		TC200891	36	0	4		DW232902	20	0	0		TC215590	0	8	0		TC218708	0	0	4		CO123629	17	2	0		CO086771	13	0	2		TC214602	0	44	12
TC187086	11	4	2		EV498056	36	0	5		TC229689	20	0	0		TC224921	0	8	0		TC199869	0	0	4		TC196578	17	2	0		DW517396	13	0	2		ES792034	0	44	12
TC221282	12	4	2		TC222406	35	9	0		TC211724	20	0	0		TC217232	0	8	0		EY197180	0	0	4		TC192320	17	2	0		DN803949	13	0	2		TC198862	0	44	17
TC224183	12	4	2		DR455116	35	4	0		TC189099	20	0	0		TC226174	0	8	0		DW510819	0	0	4		TC207566	17	2	0		TC190471	13	0	2		TC184013	0	44	18
AI055465	12	4	2		ES800070	35	4	0		TC194002	20	0	0		FL577665	0	8	0		CO096242	0	0	4		TC190740	17	2	0		CO096944	13	0	2		TC215510	0	44	21
TC218791	12	4	2		TC200330	35	4	0		TC186051	20	0	0		TC199650	0	8	0		BQ408341	0	0	4		TC213171	17	2	0		DR458877	13	0	2		TC220130	0	44	22
DN801372	13	4	2		ES810325	35	4	0		TC197051	20	0	0		TC201881	0	8	0		TC219554	0	0	4		TC193550	17	2	0		TC183843	13	0	2		CO091617	0	44	27
TC191371	13	4	2		TC223616	35	3	0		TC185895	20	0	0		TC206247	0	8	0		TC206151	0	0	4		CO101090	17	2	0		AI729543	13	0	2		DT048719	0	44	29
ES795276	13	4	2		TC200753	35	3	0		ES800483	20	0	0		CO103841	0	8	0		TC183026	0	0	4		TC225268	17	2	0		TC193320	13	0	2		TC202000	0	44	30
TC210885	15	4	2		TC192075	35	2	0		TC199272	19	0	0		TC205049	0	8	0		TC210807	0	0	4		ES802313	17	2	0		FL577301	13	0	2		TC191403	0	44	33
AI730340	15	4	2		ES825349	35	0	0		ES823024	19	0	0		CA994148	0	8	0		CO128218	0	0	4		TC190647	17	2	0		BF274879	13	0	2		TC220084	0	44	37
CO128632	16	4	2		TC215916	35	0	0		ES839964	19	0	0		TC201904	0	8	0		TC201218	0	0	4		TC196583	17	2	0		TC218399	13	0	3		TC179885	0	44	46
TC180376	17	4	2		TC207992	35	0	0		ES846927	19	0	0		TC204373	0	8	0		DW486300	0	0	4		ES825022	17	2	0		ES795481	13	0	3		TC210825	0	44	55
TC193925	17	4	2		DW496619	35	0	0		TC220808	19	0	0		TC204210	0	8	0		DV849993	0	0	4		BQ401522	17	2	0		TC223280	13	0	3		TC208303	0	44	83
TC211952	17	4	2		TC188697	35	0	0		TC201547	19	0	0		TC225433	0	8	0		TC208114	0	0	4		DR456218	17	2	0		TC189375	13	0	3		EX169336	0	44	173
ES801346	17	4	2		TC198881	35	0	0		DW227347	19	0	0		TC212687	0	8	0		DW225256	0	0	4		TC224149	17	3	0		FL576604	13	0	3		TC207193	0	43	6
DR460293	18	4	2		ES792659	35	0	0		TC222055	19	0	0		TC211223	0	8	0		EX170389	0	0	4		TC217144	17	3	0		TC186947	13	0	3		TC227822	0	43	8
TC210390	18	4	2		TC187123	35	0	0		ES848252	19	0	0		TC182891	0	8	0		TC210100	0	0	4		DT527004	17	3	0		FG551827	13	0	3		TC191185	0	43	13
TC225840	19	4	2		DR463553	35	0	0		ES843743	19	0	0		TC210421	0	8	0		DT456992	0	0	4		TC195592	17	3	0		DN762209	13	0	4		BQ410052	0	43	11
TC206420	19	4	2		TC216247	35	0	2		TC208463	19	0	0		TC212505	0	8	0		TC225053	0	0	4		TC216251	17	4	0		DT462555	13	0	4		DR461268	0	43	11
TC186538	20	4	2		DW503829	35	0	2		DN779775	19	0	0		CO125979	0	8	0		BF271359	0	0	4		TC200327	17	4	0		DT458545	13	0	4		TC206195	0	43	11
CO120825	20	4	2		EX170303	35	0	3		TC191105	19	0	0		CO095109	0	8	0		TC182576	0	0	4		CO106311	17	4	0		TC190774	13	0	4		TC202725	0	43	12
ES813789	21	4	2		TC185081	35	0	4		ES844071	19	0	0		TC200693	0	8	0		CO103011	0	0	4		ES794007	17	5	0		TC214295	13	0	5		TC196697	0	43	17
TC206543	21	4	2		TC206784	35	0	4		TC180804	19	0	0		TC207267	0	8	0		CO090316	0	0	4		TC205487	17	5	0		ES814911	13	0	5		TC220174	0	43	17
TC193610	23	4	2		ES827338	34	9	0		CO094348	19	0	0		DT464295	0	8	0		TC214349	0	0	4		DN817519	17	6	0		TC201642	13	0	5		TC189849	0	43	21
ES801974	24	4	2		TC205413	34	7	0		CO491349	19	0	0		TC220059	0	8	0		TC220119	0	0	4		DN827442	17	7	0		EV485039	13	0	6		TC187158	0	43	23
TC219852	25	4	2		TC194029	34	7	0		TC218952	19	0	0		DN802664	0	8	0		TC222222	0	0	4		TC211700	17	7	0		TC190359	13	0	7		TC225184	0	43	30
TC195126	28	4	2		TC226216	34	4	0		CO079332	19	0	0		TC215556	0	8	0		FL576707	0	0	4		TC207866	17	7	0		ES823798	13	0	7		DT052712	0	43	34
TC224771	30	4	2		TC204586	34	3	0		DW499977	19	0	0		TC222958	0	8	0		DT465623	0	0	4		ES833079	17	8	0		CO111294	13	0	7		TC188817	0	43	37
TC209935	30	4	2		TC202357	34	2	0		TC207921	19	0	0		DW477341	0	8	0		TC190874	0	0	4		ES817192	17	9	0		TC205884	13	0	8		DR452307	0	43	40
TC219293	36	4	2		DW235307	34	2	0		TC182757	19	0	0		CO082317	0	8	0		TC179762	0	0	4		DW496749	17	9	0		ES823616	13	0	9		TC191755	0	43	43
BF276837	40	4	2		TC180431	34	2	0		TC222733	19	0	0		TC208627	0	8	0		DT467796	0	0	4		FL576555	17	11	0		CO118252	13	0	16		BE054637	0	43	49
TC209037	41	4	2		AW186885	34	2	0		DW232922	19	0	0		TC190621	0	8	0		DW223895	0	0	4		ES835640	17	11	0		TC222135	13	0	12		TC185832	0	43	64
TC209060	41	4	2		TC220648	34	2	0		TC206358	19	0	0		TC224813	0	8	0		TC196745	0	0	4		BQ404241	17	15	0		DR456579	12	0	2		TC205091	0	43	102
TC179685	44	4	2		BF277735	34	0	0		DR455177	19	0	0		TC203669	0	8	0		ES851521	0	0	4		TC189554	17	19	0		TC188383	12	0	2		TC213836	0	43	175
TC179814	49	4	2		DT456283	34	0	0		EX169022	19	0	0		EV497301	0	8	0		TC179661	0	0	4		CO098240	16	2	0		TC200555	12	0	2		TC199674	0	42	2
TC187585	51	4	2		ES794594	34	0	0		TC217182	19	0	0		FL576863	0	8	0		TC193255	0	0	4		ES813973	16	2	0		DT054283	12	0	2		TC189138	0	42	6
TC188434	53	4	2		TC189241	34	0	0		CO114858	19	0	0		TC223180	0	8	0		DR454468	0	0	4		TC206137	16	2	0		ES838129	12	0	2		DW227520	0	42	14
TC217181	54	4	2		EX165514	34	0	0		BF272594	19	0	0		CO124375	0	8	0		TC195142	0	0	4		TC196900	16	2	0		TC206202	12	0	2		TC204837	0	42	14
TC206899	55	4	2		CO076905	34	0	0		DW481684	19	0	0		DW499014	0	8	0		TC225440	0	0	4		TC192137	16	2	0		CO092438	12	0	2		EX164837	0	42	10
ES837663	56	4	2		DT462836	34	0	0		ES791582	19	0	0		DW487400	0	8	0		DW499877	0	0	4		TC188423	16	2	0		ES806067	12	0	2		TC213610	0	42	12
TC227308	56	4	2		ES826291	34	0	0		BE052543	19	0	0		BQ415212	0	7	0		TC226893	0	0	4		DR462371	16	2	0		EX172444	12	0	2		TC193783	0	42	15
BF278684	64	4	2		TC184105	34	0	0		DT526881	19	0	0		TC201875	0	7	0		DW509638	0	0	4		DN802081	16	2	0		TC201795	12	0	2		DW502057	0	42	20
TC227148	65	4	2		CD485193	34	0	0		ES805274	19	0	0		TC220076	0	7	0		TC226480	0	0	4		TC219388	16	2	0		ES823062	12	0	2		TC219998	0	42	21
TC216994	2	3	2		TC189318	34	0	2		TC196112	19	0	0		TC204179	0	7	0		CO102892	0	0	4		TC200880	16	2	0		BQ416055	12	0	2		TC192395	0	42	25
TC215981	2	3	2		CO072778	34	0	2		CO497126	19	0	0		TC220890	0	7	0		ES818513	0	0	4		TC198305	16	2	0		DT463093	12	0	2		TC220435	0	42	29
TC204416	2	3	2		ES823612	34	0	2		DV850267	19	0	0		TC208099	0	7	0		TC209477	0	0	4		ES812836	16	2	0		ES796265	12	0	2		TC229412	0	42	31
TC208804	2	3	2		TC194095	34	0	2		FL577059	19	0	0		TC214220	0	7	0		TC224551	0	0	4		TC206894	16	2	0		TC216398	12	0	2		BF279270	0	42	32
TC191392	2	3	2		TC202964	34	0	3		TC218232	19	0	0		TC204158	0	7	0		TC226606	0	0	4		TC186308	16	3	0		TC226034	12	0	2		BM358165	0	42	37
DT463231	3	3	2		TC181680	34	0	4		DW513152	19	0	0		TC201240	0	7	0		TC198768	0	0	4		TC196182	16	3	0		DW503150	12	0	2		TC199967	0	42	40
ES827142	3	3	2		DT053037	34	0	10		BF272021	19	0	0		TC183793	0	7	0		DW243681	0	0	4		TC217726	16	3	0		TC198073	12	0	2		TC223450	0	42	50
TC184506	3	3	2		ES791233	34	0	14		TC213197	19	0	0		TC208039	0	7	0		FL576834	0	0	4		TC200298	16	3	0		TC228217	12	0	3		TC192806	0	42	70
TC223035	3	3	2		ES827937	33	10	0		TC219700	19	0	0		TC215894	0	7	0		TC219172	0	0	4		ES848007	16	3	0		TC213298	12	0	3		TC191858	0	42	147
TC190154	4	3	2		CO100446	33	9	0		ES796485	19	0	0		ES850878	0	7	0		ES811692	0	0	4		ES843283	16	3	0		CO124477	12	0	3		TC198671	0	41	4
CO124083	4	3	2		DW231991	33	8	0		DW226755	19	0	0		TC191377	0	7	0		TC226215	0	0	4		DR455236	16	3	0		TC192669	12	0	3		TC181093	0	41	5
TC183058	4	3	2		ES830875	33	6	0		CO069790	19	0	0		ES842396	0	7	0		TC201683	0	0	4		EX164030	16	3	0		TC185524	12	0	4		TC184356	0	41	8
TC224715	4	3	2		TC210059	33	4	0		DR456168	18	0	0		TC186119	0	7	0		TC198722	0	0	4		ES804897	16	4	0		BM360521	12	0	4		TC225569	0	41	14
TC193826	5	3	2		TC218571	33	4	0		BG445647	18	0	0		CO128330	0	7	0		TC181489	0	0	4		ES811653	16	4	0		TC201941	12	0	4		TC187422	0	41	11
TC221057	5	3	2		TC226557	33	2	0		ES843045	18	0	0		BQ415233	0	7	0		ES794127	0	0	4		TC181716	16	4	0		TC212753	12	0	5		TC192578	0	41	17
TC228524	5	3	2		TC216674	33	2	0		ES797980	18	0	0		CO084341	0	7	0		TC207730	0	0	4		TC193651	16	4	0		TC199974	12	0	5		DT053308	0	41	18
TC201050	5	3	2		NP386972	33	2	0		TC200620	18	0	0		TC210509	0	7	0		TC179624	0	0	4		TC224421	16	4	0		DW501891	12	0	6		TC203163	0	41	18
TC220669	5	3	2		TC217557	33	0	0		CO100100	18	0	0		TC200210	0	7	0		TC206130	0	0	4		EX164981	16	4	0		TC189729	12	0	6		TC219007	0	41	18
TC183580	5	3	2		CO115578	33	0	0		CO091503	18	0	0		TC221680	0	7	0		CO101856	0	0	4		TC185370	16	4	0		TC204797	12	0	7		ES834808	0	41	19
DW490113	5	3	2		TC219603	33	0	0		TC216755	18	0	0		TC217441	0	7	0		ES812585	0	0	4		DW232023	16	5	0		EX164219	12	0	7		TC227802	0	41	19
TC205340	5	3	2		TC228324	33	0	0		ES840743	18	0	0		TC199960	0	7	0		ES818142	0	0	4		DR462973	16	5	0		DT049718	12	0	10		TC206556	0	41	21
ES799343	6	3	2		TC180518	33	0	0		TC184515	18	0	0		TC207138	0	7	0		TC220250	0	0	4		ES833883	16	5	0		TC197587	12	0	11		DN817537	0	41	22
TC208149	6	3	2		TC185634	33	0	0		TC196240	18	0	0		TC204108	0	7	0		TC215046	0	0	4		DW477915	16	5	0		DW502017	11	0	2		DW512177	0	41	22
DN799936	6	3	2		TC229091	33	0	0		ES812906	18	0	0		DR462156	0	7	0		TC223077	0	0	4		TC215880	16	5	0		ES814665	11	0	2		TC185936	0	41	23
TC214594	6	3	2		TC203480	33	0	0		TC228152	18	0	0		TC194906	0	7	0		TC226864	0	0	4		ES832196	16	6	0		TC207417	11	0	2		EX168841	0	41	24
TC207972	6	3	2		DW516327	33	0	0		ES834235	18	0	0		TC200677	0	7	0		DW498237	0	0	4		DW508267	16	6	0		TC226281	11	0	2		TC229256	0	41	26
TC203900	6	3	2		TC224623	33	0	2		ES806666	18	0	0		TC189982	0	7	0		TC188940	0	0	4		TC211219	16	6	0		TC222217	11	0	2		TC185950	0	41	33
BQ416136	6	3	2		TC199608	33	0	2		CO492369	18	0	0		TC222399	0	7	0		AJ514177	0	0	4		TC218816	16	8	0		DW514024	11	0	2		TC192055	0	41	34
ES794067	7	3	2		TC214669	33	0	2		ES797518	18	0	0		TC209537	0	7	0		DW484844	0	0	4		TC198016	16	11	0		ES837008	11	0	2		DW491448	0	41	46
TC216912	7	3	2		TC206492	33	0	2		TC199087	18	0	0		ES821417	0	7	0		TC201087	0	0	4		TC188754	16	14	0		ES795886	11	0	2		TC209773	0	41	61
TC228082	7	3	2		TC223268	33	0	3		TC226094	18	0	0		DR454663	0	7	0		TC207502	0	0	4		TC183180	16	16	0		CO124300	11	0	2		TC213798	0	41	65
EX172581	7	3	2		ES820644	33	0	5		ES851486	18	0	0		FL576656	0	7	0		TC210460	0	0	4		TC209108	15	2	0		DT047839	11	0	2		TC181337	0	40	7
TC191207	8	3	2		TC196813	33	0	5		TC189766	18	0	0		TC200177	0	7	0		EV497290	0	0	4		TC191735	15	2	0		TC191600	11	0	2		TC186583	0	40	7
DR462178	8	3	2		TC200263	32	375	0		FL576650	18	0	0		TC212622	0	7	0		TC215876	0	0	4		CO110856	15	2	0		TC220594	11	0	2		TC208892	0	40	8
DT461660	8	3	2		DR463264	32	17	0		TC185164	18	0	0		TC199279	0	7	0		DW510913	0	0	4		TC197262	15	2	0		DN800079	11	0	2		TC185331	0	40	14
ES796777	8	3	2		DT527036	32	15	0		TC202973	18	0	0		TC226259	0	7	0		TC217971	0	0	4		TC191514	15	2	0		CO130016	11	0	2		TC181324	0	40	9
DW501739	8	3	2		TC192427	32	8	0		BF271042	18	0	0		TC216534	0	7	0		BF276326	0	0	4		TC180063	15	2	0		TC182704	11	0	2		TC188880	0	40	10
TC193723	8	3	2		ES846818	32	5	0		TC225074	18	0	0		TC205569	0	7	0		TC216872	0	0	4		TC196757	15	2	0		TC201207	11	0	2		TC224359	0	40	10
TC227044	8	3	2		TC197011	32	4	0		TC185068	18	0	0		CO120851	0	7	0		TC188596	0	0	4		ES840318	15	2	0		EX166148	11	0	2		TC229460	0	40	10
TC194185	9	3	2		TC224836	32	3	0		TC204729	18	0	0		TC186038	0	7	0		TC211924	0	0	4		TC194712	15	2	0		BG445391	11	0	2		TC194222	0	40	20
DR044157	9	3	2		CA993976	32	3	0		ES798773	18	0	0		DT469062	0	7	0		BF277722	0	0	4		TC201825	15	2	0		TC208950	11	0	2		BG440435	0	40	23
ES796714	9	3	2		TC227092	32	3	0		TC209818	18	0	0		BQ415164	0	7	0		TC220540	0	0	4		ES806467	15	2	0		TC195286	11	0	2		TC207606	0	40	23
TC190307	9	3	2		TC200738	32	2	0		BE054728	18	0	0		TC210221	0	7	0		TC189517	0	0	4		TC184488	15	2	0		TC220599	11	0	2		ES794834	0	40	25
DT527528	10	3	2		BF274521	32	2	0		TC205471	18	0	0		TC200212	0	7	0		CO123069	0	0	4		DW498471	15	2	0		CO099327	11	0	3		ES823927	0	40	27
TC195903	10	3	2		DW238008	32	2	0		CO094654	18	0	0		DT468500	0	7	0		TC185458	0	0	4		CO120757	15	2	0		CO080233	11	0	3		TC204761	0	40	30
TC194548	11	3	2		TC210096	32	2	0		ES847732	18	0	0		TC189904	0	7	0		TC223968	0	0	4		TC180155	15	2	0		DW512447	11	0	3		TC207605	0	40	35
ES796052	11	3	2		ES803847	32	0	0		DR457802	18	0	0		TC228308	0	7	0		TC221435	0	0	4		TC208404	15	2	0		AI731341	11	0	3		TC200281	0	40	40
TC184968	11	3	2		DR461349	32	0	0		TC209510	18	0	0		TC220910	0	7	0		TC229691	0	0	4		TC214835	15	3	0		TC180241	11	0	3		CO122239	0	40	71
DW230053	11	3	2		TC220422	32	0	0		TC189312	18	0	0		TC195675	0	7	0		TC209721	0	0	4		TC207347	15	3	0		DW495821	11	0	3		TC224480	0	39	2
ES823680	11	3	2		TC183333	32	0	0		TC206659	18	0	0		TC196375	0	7	0		TC194306	0	0	4		FL576891	15	3	0		TC200884	11	0	3		TC210052	0	39	5
ES796462	12	3	2		ES816558	32	0	0		TC209975	18	0	0		CO088887	0	7	0		DT462198	0	0	4		ES838158	15	3	0		EX165318	11	0	3		TC205657	0	39	7
TC196362	12	3	2		EX171967	32	0	0		CA994226	18	0	0		TC227834	0	7	0		DW498449	0	0	4		TC179634	15	3	0		ES829807	11	0	3		TC209765	0	39	8
TC209561	12	3	2		DW518097	32	0	0		DR176763	18	0	0		CO085509	0	7	0		TC220928	0	0	4		TC214515	15	3	0		TC213561	11	0	3		TC190572	0	39	13
TC217238	12	3	2		DW236552	32	0	2		TC206414	18	0	0		TC199498	0	7	0		CO132579	0	0	4		TC212176	15	3	0		TC206140	11	0	4		TC221293	0	39	14
ES825126	13	3	2		DT465287	32	0	2		TC202382	18	0	0		CD486173	0	7	0		TC189489	0	0	4		TC206917	15	4	0		DN801416	11	0	4		TC181101	0	39	14
TC185301	13	3	2		ES827880	32	0	2		BG441503	18	0	0		CO076486	0	7	0		TC227895	0	0	4		TC181166	15	4	0		DR462424	11	0	4		TC191547	0	39	14
DW500793	14	3	2		TC194030	32	0	2		DW509231	18	0	0		TC185870	0	7	0		ES796239	0	0	4		TC182570	15	4	0		TC182307	11	0	5		DR454452	0	39	12
CO104457	14	3	2		ES839006	32	0	2		ES822050	17	0	0		DW505819	0	7	0		TC199082	0	0	4		TC187801	15	4	0		ES838654	11	0	6		TC222270	0	39	15
DR463791	15	3	2		TC196566	32	0	2		TC204888	17	0	0		ES846561	0	7	0		TC215890	0	0	4		TC225703	15	4	0		TC189317	11	0	6		TC218680	0	39	18
TC229697	15	3	2		TC225790	32	0	2		DW227912	17	0	0		TC187651	0	7	0		DR456023	0	0	4		TC215304	15	5	0		TC224591	11	0	6		TC209605	0	39	18
AI730141	15	3	2		TC182861	32	0	2		TC200865	17	0	0		ES807336	0	7	0		ES838153	0	0	4		TC229332	15	5	0		TC211403	11	0	6		TC200129	0	39	20
TC217082	16	3	2		AI729011	32	0	2		TC218262	17	0	0		ES811647	0	7	0		TC189949	0	0	4		ES805910	15	5	0		CO077938	11	0	7		DW508053	0	39	20
ES851596	16	3	2		TC207706	32	0	3		TC197990	17	0	0		TC200251	0	7	0		TC179904	0	0	4		DR461265	15	6	0		TC203242	11	0	9		TC212383	0	39	21
CO118571	16	3	2		TC204703	32	0	4		TC208618	17	0	0		EV496880	0	7	0		TC222923	0	0	4		TC219393	15	6	0		TC222553	11	0	15		CO089050	0	39	21
TC217403	16	3	2		TC190199	32	0	4		TC222674	17	0	0		TC193832	0	7	0		TC226091	0	0	4		DN826452	15	6	0		DW520605	11	0	15		TC225159	0	39	21
DW234099	16	3	2		ES804901	32	0	4		TC195085	17	0	0		TC214218	0	7	0		TC194234	0	0	4		DW517278	15	6	0		CO074374	11	0	18		TC210633	0	39	22
TC222298	17	3	2		DW498109	32	0	4		DW517816	17	0	0		TC216739	0	7	0		TC204711	0	0	4		TC194187	15	7	0		TC220712	11	0	20		TC187986	0	39	22
TC209585	17	3	2		TC203293	32	0	6		TC188811	17	0	0		FL577622	0	7	0		TC222459	0	0	4		TC186131	15	9	0		DW513858	11	0	11		TC210242	0	39	22
DR460452	17	3	2		TC219496	32	0	7		ES799695	17	0	0		TC206375	0	7	0		TC192997	0	0	4		ES844567	15	10	0		DW239931	11	0	13		TC227976	0	39	23
DW515234	18	3	2		TC199680	32	0	9		DW008852	17	0	0		TC217826	0	7	0		DT459712	0	0	4		TC185216	15	10	0		TC223474	10	0	2		TC184596	0	39	25
DW498110	19	3	2		DW505352	31	5	0		TC199315	17	0	0		TC188986	0	7	0		TC221771	0	0	4		TC187129	15	12	0		ES842852	10	0	2		TC219748	0	39	42
ES842536	19	3	2		TC213219	31	5	0		EV484128	17	0	0		TC210727	0	7	0		BG441725	0	0	4		TC225208	15	13	0		CO111953	10	0	2		BM358250	0	39	61
TC225353	19	3	2		CO103822	31	4	0		ES832602	17	0	0		TC226978	0	7	0		TC194859	0	0	4		DW238356	15	14	0		TC225859	10	0	2		DR461109	0	39	103
TC185784	20	3	2		ES792464	31	4	0		TC222939	17	0	0		DR452962	0	7	0		TC189045	0	0	4		TC225722	15	15	0		TC207758	10	0	2		CO111062	0	38	3
TC211252	20	3	2		DR453770	31	3	0		TC211021	17	0	0		TC193095	0	7	0		TC184582	0	0	4		DW486581	15	16	0		TC183078	10	0	2		TC181873	0	38	5
TC183248	20	3	2		ES809983	31	3	0		CO089515	17	0	0		TC182934	0	7	0		TC183706	0	0	4		CO131256	15	16	0		BE055205	10	0	2		TC207548	0	38	5
TC209812	20	3	2		ES816214	31	2	0		CO104979	17	0	0		TC199600	0	7	0		TC218039	0	0	4		TC221930	15	69	0		TC225955	10	0	2		TC218781	0	38	5
DW490614	22	3	2		TC184119	31	2	0		ES826888	17	0	0		TC216579	0	7	0		TC221275	0	0	4		TC194277	14	2	0		TC195017	10	0	2		DR456425	0	38	13
ES802143	22	3	2		TC223963	31	2	0		TC206363	17	0	0		CO088703	0	7	0		DV849413	0	0	4		TC209315	14	2	0		TC203812	10	0	2		TC204329	0	38	10
TC227115	22	3	2		TC222790	31	0	0		TC209146	17	0	0		CO126010	0	7	0		TC191731	0	0	4		TC180558	14	2	0		CD486644	10	0	2		TC203317	0	38	11
TC200882	23	3	2		EV484122	31	0	0		TC202474	17	0	0		DW504142	0	7	0		DW514573	0	0	4		DW513498	14	2	0		TC211979	10	0	2		TC218495	0	38	11
DT459307	24	3	2		TC189532	31	0	0		TC194678	17	0	0		TC217105	0	7	0		TC193896	0	0	4		TC203553	14	2	0		TC217400	10	0	2		TC196414	0	38	12
DT468794	25	3	2		TC213567	31	0	0		CO074492	17	0	0		DW226650	0	7	0		TC228614	0	0	4		TC189218	14	2	0		TC209984	10	0	2		DR454784	0	38	12
TC205590	26	3	2		BG447343	31	0	0		ES822404	17	0	0		EX169813	0	7	0		DW008475	0	0	4		TC199375	14	2	0		AW186845	10	0	2		TC229411	0	38	16
ES802482	26	3	2		TC205289	31	0	0		CO128034	17	0	0		DN781348	0	7	0		CO081495	0	0	4		TC207292	14	2	0		TC203217	10	0	2		TC221015	0	38	16
TC208764	27	3	2		TC211159	31	0	0		EX169466	17	0	0		CO102313	0	7	0		TC182366	0	0	4		CO114850	14	2	0		TC182618	10	0	2		TC181269	0	38	17
ES811644	29	3	2		TC209414	31	0	0		CO126166	17	0	0		TC181186	0	7	0		TC196186	0	0	4		FL577609	14	2	0		TC204601	10	0	2		DW518690	0	38	17
ES839469	29	3	2		TC197944	31	0	0		EV496235	17	0	0		FL577438	0	7	0		EX165464	0	0	4		CO069558	14	2	0		TC228626	10	0	2		TC195940	0	38	19
TC218510	33	3	2		CO098692	31	0	0		TC212725	17	0	0		DT047378	0	7	0		BQ403275	0	0	4		TC228612	14	2	0		DR454638	10	0	2		TC201027	0	38	25
ES837720	33	3	2		DN801111	31	0	0		TC209881	17	0	0		TC191740	0	7	0		DW238277	0	0	4		TC218965	14	2	0		DV848642	10	0	2		TC210207	0	38	26
TC180538	36	3	2		TC183081	31	0	0		DR455255	17	0	0		DW243808	0	7	0		TC201111	0	0	4		ES835958	14	2	0		TC219507	10	0	3		TC211781	0	38	27
TC185480	38	3	2		ES838495	31	0	0		TC191425	17	0	0		CO126856	0	7	0		TC226159	0	0	4		TC189105	14	3	0		TC204997	10	0	3		TC195377	0	38	28
TC191846	39	3	2		TC221703	31	0	0		BG444879	17	0	0		DW234791	0	7	0		BQ410599	0	0	4		TC203220	14	3	0		TC189353	10	0	3		TC223930	0	38	28
ES830805	43	3	2		TC215898	31	0	2		ES796976	17	0	0		TC209718	0	7	0		DW503105	0	0	4		BQ410039	14	3	0		ES841346	10	0	3		TC226758	0	38	30
TC205336	46	3	2		AI728585	31	0	4		TC180586	17	0	0		BE053220	0	7	0		TC219416	0	0	4		TC185121	14	3	0		TC228486	10	0	3		TC217575	0	38	37
TC227927	48	3	2		TC192624	31	0	5		DR463777	17	0	0		CO108753	0	7	0		TC225537	0	0	4		TC194651	14	3	0		EV484936	10	0	3		TC185344	0	38	38
TC209727	49	3	2		TC189794	31	0	5		TC199739	17	0	0		TC189560	0	7	0		TC223828	0	0	4		TC214635	14	3	0		DW520373	10	0	3		TC194389	0	38	39
ES840535	50	3	2		DN827603	31	0	6		ES828922	17	0	0		TC229157	0	7	0		TC187032	0	0	4		TC202647	14	3	0		ES796465	10	0	3		BQ412778	0	38	39
TC198829	52	3	2		TC226780	31	0	6		EX171144	17	0	0		TC221179	0	7	0		TC182915	0	0	4		TC190212	14	3	0		TC228551	10	0	4		DT050247	0	38	41
TC187749	64	3	2		TC210426	31	0	7		BF277219	17	0	0		TC212204	0	7	0		ES823287	0	0	4		TC188936	14	3	0		DT461626	10	0	4		TC203102	0	38	43
TC211579	65	3	2		TC184823	30	5	0		TC204788	17	0	0		TC199224	0	7	0		TC180310	0	0	4		DW497827	14	3	0		TC186191	10	0	4		TC197491	0	38	50
TC214948	91	3	2		ES845265	30	4	0		TC201728	17	0	0		TC209378	0	7	0		ES839243	0	0	4		TC213589	14	3	0		CO119835	10	0	4		TC219967	0	38	64
TC198907	93	3	2		TC196732	30	3	0		DN780541	17	0	0		TC219508	0	7	0		TC223370	0	0	4		TC225400	14	4	0		BG442517	10	0	4		BF275161	0	38	76
TC224552	191	3	2		TC198678	30	3	0		TC221198	17	0	0		TC192487	0	7	0		TC200904	0	0	4		TC183726	14	4	0		ES804036	10	0	4		TC218563	0	38	154
TC180298	2	2	2		ES792017	30	3	0		TC203548	17	0	0		TC223931	0	7	0		TC212480	0	0	4		EX172626	14	4	0		ES849340	10	0	4		TC195276	0	37	7
TC192414	2	2	2		TC192574	30	2	0		TC214010	17	0	0		TC196652	0	7	0		CO090483	0	0	4		TC183491	14	4	0		TC228292	10	0	5		TC214743	0	37	13
DW498928	2	2	2		CO106242	30	2	0		TC190264	17	0	0		BQ410487	0	7	0		TC192840	0	0	4		TC221537	14	4	0		DW496880	10	0	6		TC190255	0	37	9
CO498664	2	2	2		TC204172	30	0	0		TC217507	17	0	0		ES794440	0	7	0		DW505356	0	0	4		TC210043	14	4	0		TC211758	10	0	7		DW224188	0	37	9
TC209466	2	2	2		DT463994	30	0	0		TC223237	17	0	0		TC196838	0	7	0		TC216417	0	0	4		ES820285	14	4	0		CO090735	10	0	7		TC186299	0	37	9
TC201545	2	2	2		TC182632	30	0	0		ES839456	17	0	0		TC206392	0	7	0		CO119223	0	0	4		TC203863	14	4	0		ES823977	10	0	7		TC180071	0	37	10
TC183544	2	2	2		CO107997	30	0	0		TC190558	17	0	0		TC191085	0	7	0		CO123385	0	0	4		TC179625	14	4	0		TC183994	10	0	9		ES841775	0	37	10
CO098964	2	2	2		ES826610	30	0	0		TC196747	16	0	0		TC226391	0	7	0		CO085789	0	0	4		TC192730	14	5	0		BG447245	10	0	11		ES814902	0	37	12
TC199046	2	2	2		TC189347	30	0	0		TC200058	16	0	0		TC190135	0	7	0		CO122519	0	0	4		TC199324	14	5	0		DT526836	9	0	2		CO131609	0	37	16
TC212676	2	2	2		DN779566	30	0	0		ES850522	16	0	0		TC200877	0	7	0		ES827866	0	0	4		CO079237	14	5	0		TC200231	9	0	2		TC202214	0	37	17
CO122160	2	2	2		TC217201	30	0	0		ES847401	16	0	0		CO122732	0	7	0		DR457441	0	0	4		ES848992	14	5	0		CO104975	9	0	2		TC225518	0	37	19
TC182168	3	2	2		EX167463	30	0	0		TC183487	16	0	0		DR452704	0	7	0		TC202015	0	0	4		TC212764	14	5	0		TC195304	9	0	2		TC183612	0	37	22
DW501257	3	2	2		ES830995	30	0	0		TC205759	16	0	0		TC204342	0	7	0		TC182142	0	0	4		CO097477	14	5	0		TC185736	9	0	2		TC195428	0	37	24
FL577434	3	2	2		AI054970	30	0	0		TC194510	16	0	0		ES833557	0	7	0		DW501394	0	0	4		ES832259	14	5	0		DW516545	9	0	2		CO125276	0	37	25
TC195710	3	2	2		TC199101	30	0	0		CO086972	16	0	0		ES826745	0	7	0		AI728376	0	0	4		DR459943	14	6	0		DT047689	9	0	2		TC200118	0	37	25
TC184474	3	2	2		ES849656	30	0	0		DR456969	16	0	0		TC192589	0	7	0		TC199623	0	0	4		TC199958	14	6	0		DT048855	9	0	2		TC199464	0	37	26
DT046895	3	2	2		TC190248	30	0	0		ES823507	16	0	0		DW477526	0	7	0		DW491233	0	0	4		DW503734	14	7	0		TC223441	9	0	2		TC227654	0	37	28
TC223733	3	2	2		TC222709	30	0	2		TC222621	16	0	0		TC188633	0	7	0		DR458464	0	0	4		TC185130	14	7	0		FL576734	9	0	2		TC182000	0	37	30
TC225276	3	2	2		TC189685	30	0	2		TC215494	16	0	0		TC182875	0	7	0		CO081355	0	0	4		TC212333	14	7	0		CO090202	9	0	2		ES834326	0	37	32
TC195925	3	2	2		DW501211	30	0	2		TC211138	16	0	0		TC195633	0	7	0		FL576743	0	0	4		TC204425	14	7	0		ES810321	9	0	2		ES808362	0	37	35
CO116974	4	2	2		TC202616	30	0	2		TC213549	16	0	0		TC197506	0	7	0		TC180731	0	0	4		ES830047	14	8	0		DW509717	9	0	2		TC218678	0	37	48
TC205012	4	2	2		ES812313	30	0	4		DR463308	16	0	0		TC180546	0	7	0		CO092705	0	0	4		TC186251	14	8	0		EV493732	9	0	2		TC226003	0	37	56
DN779576	4	2	2		TC206641	30	0	7		ES790912	16	0	0		TC185535	0	7	0		AJ513088	0	0	4		TC225388	14	8	0		CK640493	9	0	2		TC209499	0	37	59
TC190691	4	2	2		TC197865	30	0	10		DV849698	16	0	0		TC190662	0	7	0		TC212890	0	0	4		TC185710	14	13	0		TC220255	9	0	2		TC204661	0	37	74
CO085781	4	2	2		TC224053	29	14	0		TC204742	16	0	0		TC182239	0	7	0		DW501411	0	0	4		TC223151	14	15	0		TC181072	9	0	2		TC180359	0	37	131
CO116421	5	2	2		TC196278	29	5	0		TC209590	16	0	0		TC184809	0	7	0		TC200756	0	0	4		TC198443	14	16	0		EX171416	9	0	2		DW500828	0	37	199
DR460375	5	2	2		TC202923	29	5	0		EX169975	16	0	0		TC214850	0	7	0		DV848660	0	0	4		DT049948	14	21	0		TC211466	9	0	2		TC229469	0	36	3
TC229322	5	2	2		TC182569	29	4	0		TC222348	16	0	0		TC195834	0	7	0		DW502487	0	0	4		EX168294	14	22	0		TC220476	9	0	2		TC217639	0	36	14
ES831880	5	2	2		ES808730	29	3	0		ES794578	16	0	0		CO071146	0	7	0		DT465476	0	0	4		TC212215	13	2	0		TC208708	9	0	2		TC199192	0	36	14
DR453155	5	2	2		DR454076	29	2	0		DW229212	16	0	0		TC194289	0	7	0		CO131021	0	0	4		TC197153	13	2	0		DT051799	9	0	2		CO089369	0	36	9
CO108179	5	2	2		TC216692	29	2	0		TC191623	16	0	0		ES792300	0	7	0		TC199998	0	0	4		FL577621	13	2	0		DN817596	9	0	2		ES837228	0	36	11
EV481985	5	2	2		TC193378	29	2	0		TC197014	16	0	0		TC194022	0	7	0		TC211237	0	0	4		TC202244	13	2	0		EE592973	9	0	2		TC187823	0	36	11
TC197841	5	2	2		DW499750	29	2	0		ES791677	16	0	0		DR455861	0	7	0		TC197043	0	0	4		AI731894	13	2	0		TC200172	9	0	2		DW480678	0	36	16
TC180300	5	2	2		TC222211	29	2	0		CO120903	16	0	0		TC224274	0	7	0		CO112026	0	0	4		TC194534	13	2	0		TC189042	9	0	2		TC210868	0	36	17
TC191187	5	2	2		TC226710	29	2	0		EV490405	16	0	0		TC200478	0	7	0		AI726970	0	0	4		TC193725	13	2	0		TC224808	9	0	2		DW232172	0	36	20
TC225310	6	2	2		TC208934	29	2	0		DT464061	16	0	0		TC220178	0	7	0		CO085386	0	0	4		CO072123	13	2	0		TC184959	9	0	2		TC200462	0	36	23
ES801985	6	2	2		DW506003	29	2	0		TC196478	16	0	0		TC195406	0	7	0		ES842414	0	0	4		TC192500	13	2	0		ES810067	9	0	2		TC228215	0	36	23
TC204281	6	2	2		TC213299	29	0	0		DT458071	16	0	0		DN758918	0	7	0		TC203809	0	0	4		TC229636	13	2	0		ES839227	9	0	2		TC188190	0	36	24
DT467884	6	2	2		ES843858	29	0	0		ES791979	16	0	0		TC209407	0	7	0		CO108264	0	0	4		TC201782	13	2	0		DW519577	9	0	2		EL738010	0	36	28
ES823748	6	2	2		TC215920	29	0	0		DV849612	16	0	0		TC183482	0	7	0		TC183814	0	0	4		TC189245	13	2	0		TC190964	9	0	2		ES803193	0	36	36
ES837507	6	2	2		ES792906	29	0	0		CO082881	16	0	0		TC189639	0	7	0		TC228344	0	0	4		TC184490	13	2	0		TC200754	9	0	2		TC190411	0	36	40
TC200558	6	2	2		ES817621	29	0	0		BQ407161	16	0	0		TC202584	0	7	0		TC179964	0	0	4		BQ411296	13	2	0		ES818632	9	0	2		TC184628	0	36	42
CO118151	6	2	2		TC229526	29	0	0		TC205484	16	0	0		TC228883	0	7	0		DT048467	0	0	4		BQ407015	13	2	0		ES840540	9	0	3		TC198258	0	36	42
ES817427	6	2	2		TC200506	29	0	0		TC216235	16	0	0		ES826513	0	7	0		ES847632	0	0	4		TC212313	13	2	0		BF273350	9	0	3		CO086172	0	36	46
TC197791	7	2	2		ES842926	29	0	0		DW232098	16	0	0		TC200500	0	7	0		DW177381	0	0	4		TC198792	13	2	0		TC194774	9	0	3		TC186922	0	36	105
BQ412048	7	2	2		TC202903	29	0	0		TC216416	16	0	0		DN800429	0	7	0		CO070343	0	0	4		TC197065	13	2	0		EV496230	9	0	3		NP959320	0	36	258
BM357886	7	2	2		TC201542	29	0	0		BG442495	16	0	0		AA659971	0	7	0		TC186554	0	0	4		FL576878	13	2	0		TC180561	9	0	3		DW508127	0	35	2
ES817904	7	2	2		TC184651	29	0	0		ES845752	16	0	0		TC185877	0	7	0		TC213311	0	0	4		ES805418	13	3	0		DT048110	9	0	3		CO107055	0	35	2
TC223030	7	2	2		EX169837	29	0	0		ES842996	16	0	0		TC199772	0	7	0		CO100181	0	0	4		DW517445	13	3	0		ES827695	9	0	3		TC206215	0	35	3
TC184710	7	2	2		DR463182	29	0	0		CO097348	16	0	0		TC206469	0	7	0		TC219052	0	0	4		ES809880	13	3	0		TC218488	9	0	3		TC217343	0	35	3
TC195203	7	2	2		TC222082	29	0	0		DW506048	16	0	0		TC185706	0	7	0		ES819973	0	0	4		DW498864	13	3	0		ES837011	9	0	3		TC200124	0	35	4
ES797929	7	2	2		DW498856	29	0	0		BE052900	16	0	0		ES807071	0	7	0		DW237762	0	0	4		ES832245	13	3	0		TC211850	9	0	3		TC218732	0	35	13
TC196218	7	2	2		ES849633	29	0	0		ES806388	16	0	0		TC217369	0	7	0		TC228435	0	0	4		CO109009	13	3	0		TC213944	9	0	3		AW187186	0	35	10
TC188934	8	2	2		DW502027	29	0	0		EX172129	16	0	0		TC206746	0	7	0		TC208230	0	0	4		TC194620	13	3	0		TC205458	9	0	3		TC199414	0	35	10
TC180128	8	2	2		TC205199	29	0	2		TC190100	16	0	0		TC196958	0	7	0		CO084954	0	0	4		DR461941	13	4	0		AI731238	9	0	3		TC214529	0	35	10
TC180257	8	2	2		TC197895	29	0	2		ES845512	16	0	0		TC194116	0	7	0		CO110817	0	0	4		ES809071	13	4	0		TC198624	9	0	3		TC205970	0	35	11
DR457869	8	2	2		DW501521	29	0	2		TC219229	16	0	0		TC208034	0	7	0		ES818832	0	0	4		TC217849	13	4	0		TC224346	9	0	3		TC228483	0	35	11
TC179642	8	2	2		ES847494	29	0	2		TC211779	16	0	0		TC191468	0	7	0		DR456200	0	0	4		TC195526	13	4	0		ES834081	9	0	4		TC199506	0	35	12
TC199825	8	2	2		TC225173	29	0	2		CO114033	16	0	0		TC188162	0	7	0		TC226370	0	0	4		AW186896	13	4	0		TC216943	9	0	4		TC202150	0	35	16
TC209248	8	2	2		TC215250	29	0	2		EX167709	16	0	0		TC225389	0	7	0		TC182595	0	0	4		FL577669	13	4	0		TC184126	9	0	4		TC205266	0	35	17
CO085303	8	2	2		ES834383	29	0	3		TC183833	16	0	0		TC220177	0	7	0		DW515222	0	0	4		TC202767	13	5	0		TC199030	9	0	4		TC190080	0	35	17
CO098570	8	2	2		ES839504	29	0	3		BM358261	16	0	0		TC188178	0	7	0		TC189139	0	0	4		DW226063	13	5	0		TC224094	9	0	4		TC179982	0	35	19
TC194161	9	2	2		TC202812	29	0	8		TC194293	16	0	0		TC189126	0	7	0		TC224842	0	0	4		FL577699	13	6	0		CO106595	9	0	5		TC197213	0	35	22
DR463860	9	2	2		TC191014	29	0	14		CO088555	16	0	0		TC218325	0	7	0		TC200631	0	0	4		TC214840	13	6	0		TC218026	9	0	5		TC228030	0	35	22
EV487214	9	2	2		ES808933	28	7	0		TC194322	16	0	0		TC229232	0	7	0		DW510960	0	0	4		TC187022	13	7	0		CO113927	9	0	5		TC190015	0	35	23
TC181043	9	2	2		DT052538	28	4	0		TC227431	16	0	0		TC192610	0	7	0		TC188104	0	0	4		TC190982	13	8	0		DW505161	9	0	6		CO074351	0	35	24
TC220251	9	2	2		BE055768	28	4	0		ES813485	16	0	0		BE055294	0	7	0		AW561931	0	0	4		TC203938	13	8	0		TC180211	9	0	6		ES831118	0	35	25
TC182180	9	2	2		TC196366	28	3	0		TC225824	16	0	0		TC193924	0	7	0		TC208644	0	0	4		ES791926	13	9	0		ES843310	9	0	7		TC228182	0	35	27
TC185262	9	2	2		TC201614	28	3	0		TC184264	16	0	0		TC187273	0	6	0		DT460588	0	0	4		TC217709	13	10	0		TC207713	9	0	8		TC196037	0	35	30
TC182720	9	2	2		DW226447	28	2	0		BF271579	16	0	0		TC202698	0	6	0		TC193536	0	0	4		ES828180	13	10	0		TC228568	9	0	8		TC227937	0	35	31
TC199091	9	2	2		TC229109	28	2	0		TC193288	16	0	0		DW488641	0	6	0		TC201126	0	0	4		TC210297	13	11	0		TC207990	9	0	9		EX166590	0	35	33
DN826613	9	2	2		TC184930	28	2	0		BE052233	15	0	0		CO113717	0	6	0		TC195805	0	0	3		TC208093	13	12	0		DR452715	9	0	11		CO106618	0	35	39
TC196636	9	2	2		TC191580	28	2	0		DW502542	15	0	0		TC186824	0	6	0		ES832681	0	0	3		TC181525	13	13	0		BG440255	9	0	12		TC212481	0	35	50
TC219854	10	2	2		TC190712	28	0	0		TC182969	15	0	0		TC221302	0	6	0		TC197319	0	0	3		DT459937	13	14	0		DT461943	9	0	14		DT052553	0	35	54
DN802282	10	2	2		DN802902	28	0	0		TC213301	15	0	0		ES823148	0	6	0		TC195637	0	0	3		TC183059	13	16	0		ES851858	8	0	2		TC195605	0	35	58
TC217544	10	2	2		ES806297	28	0	0		TC194842	15	0	0		DW501748	0	6	0		TC225938	0	0	3		ES836465	13	17	0		DR460987	8	0	2		TC196033	0	35	97
TC212799	10	2	2		ES812064	28	0	0		DW511492	15	0	0		ES836363	0	6	0		BM357991	0	0	3		TC213516	12	2	0		TC212220	8	0	2		TC213261	0	34	2
TC227973	10	2	2		EX166859	28	0	0		TC193172	15	0	0		TC180910	0	6	0		CO091076	0	0	3		TC218035	12	2	0		DW504066	8	0	2		ES821151	0	34	4
TC197381	10	2	2		ES843966	28	0	0		AI728342	15	0	0		TC226751	0	6	0		DW510783	0	0	3		DR453742	12	2	0		DT046496	8	0	2		TC214781	0	34	5
EX164717	10	2	2		TC181996	28	0	0		TC227179	15	0	0		DR457037	0	6	0		ES806916	0	0	3		TC212076	12	2	0		TC191168	8	0	2		TC185372	0	34	5
TC201839	11	2	2		TC229055	28	0	0		ES805264	15	0	0		TC202025	0	6	0		BQ405692	0	0	3		AW187118	12	2	0		DW479164	8	0	2		ES824934	0	34	6
TC218582	11	2	2		TC227149	28	0	0		AI055066	15	0	0		CO078397	0	6	0		DW225531	0	0	3		TC208930	12	2	0		TC219266	8	0	2		TC222727	0	34	7
TC221401	11	2	2		CO127907	28	0	0		ES847140	15	0	0		TC228575	0	6	0		TC182281	0	0	3		TC218592	12	2	0		TC186992	8	0	2		TC215930	0	34	13
BG446209	11	2	2		DW503966	28	0	0		TC229334	15	0	0		TC206811	0	6	0		TC209435	0	0	3		TC206082	12	2	0		DR453283	8	0	2		TC211557	0	34	14
TC189803	11	2	2		TC206235	28	0	0		TC228681	15	0	0		DT466765	0	6	0		DT467243	0	0	3		ES808271	12	2	0		TC217973	8	0	2		DW491993	0	34	14
CO083895	11	2	2		TC225162	28	0	0		TC204667	15	0	0		TC213208	0	6	0		DW502704	0	0	3		ES793333	12	2	0		CO128283	8	0	2		TC182950	0	34	9
BQ403027	11	2	2		TC224048	28	0	0		BE055573	15	0	0		TC185186	0	6	0		DR457400	0	0	3		BG445634	12	2	0		TC200180	8	0	2		TC182823	0	34	10
DR453266	11	2	2		BF274788	28	0	0		DW510650	15	0	0		TC185263	0	6	0		DW520397	0	0	3		BG440547	12	2	0		TC183497	8	0	2		DW480218	0	34	11
TC222578	11	2	2		TC216915	28	0	0		DR459097	15	0	0		TC216486	0	6	0		TC228055	0	0	3		TC200108	12	2	0		BQ408224	8	0	2		TC192316	0	34	12
ES793576	12	2	2		TC192391	28	0	0		ES801491	15	0	0		TC193657	0	6	0		TC198118	0	0	3		TC191296	12	2	0		ES847201	8	0	2		ES836201	0	34	12
TC193021	12	2	2		TC203969	28	0	2		ES826094	15	0	0		TC196849	0	6	0		CO118298	0	0	3		TC221090	12	3	0		TC229497	8	0	2		TC216053	0	34	15
TC221356	12	2	2		TC200148	28	0	2		BF269277	15	0	0		TC228896	0	6	0		TC227364	0	0	3		BM360070	12	3	0		TC196073	8	0	2		TC225206	0	34	15
DW008817	12	2	2		TC184468	28	0	2		TC198378	15	0	0		CO115150	0	6	0		TC229034	0	0	3		TC203419	12	3	0		TC224744	8	0	2		EX165303	0	34	18
ES800474	12	2	2		TC217882	28	0	2		DT047283	15	0	0		TC182419	0	6	0		EX168177	0	0	3		ES811857	12	3	0		ES836590	8	0	2		ES849455	0	34	19
ES833880	12	2	2		DT458248	28	0	3		ES801361	15	0	0		TC190750	0	6	0		TC229369	0	0	3		CO070971	12	3	0		TC199957	8	0	2		TC205586	0	34	19
TC184194	12	2	2		ES838549	28	0	3		CO111113	15	0	0		TC225403	0	6	0		TC184017	0	0	3		DR044144	12	3	0		TC187322	8	0	2		TC207033	0	34	23
TC196624	12	2	2		ES842361	28	0	4		TC196875	15	0	0		TC223281	0	6	0		CO494257	0	0	3		TC191381	12	3	0		ES824699	8	0	2		TC189416	0	34	24
ES839553	13	2	2		TC182712	28	0	5		TC191387	15	0	0		TC226423	0	6	0		TC197164	0	0	3		CF932161	12	3	0		CO494986	8	0	3		TC191587	0	34	25
CO096940	13	2	2		TC192795	27	136	0		ES794372	15	0	0		TC205017	0	6	0		CO116594	0	0	3		TC195570	12	4	0		TC211981	8	0	3		TC225782	0	34	26
DW008216	13	2	2		TC209667	27	8	0		TC187802	15	0	0		TC202232	0	6	0		BQ410472	0	0	3		TC204764	12	4	0		TC222265	8	0	3		DW497655	0	34	28
DW508405	13	2	2		ES812029	27	7	0		CO085880	15	0	0		TC185169	0	6	0		TC184420	0	0	3		TC183975	12	4	0		ES838171	8	0	3		TC195265	0	34	31
TC187491	14	2	2		CO089336	27	5	0		ES851023	15	0	0		TC192360	0	6	0		BQ411373	0	0	3		TC195344	12	4	0		TC215236	8	0	3		TC221445	0	34	39
TC222625	14	2	2		DW500944	27	4	0		TC211886	15	0	0		TC212042	0	6	0		TC194072	0	0	3		TC228546	12	4	0		TC225535	8	0	3		TC197254	0	34	53
TC216504	14	2	2		TC215927	27	4	0		TC200846	15	0	0		TC187859	0	6	0		TC200708	0	0	3		TC183074	12	4	0		DW508764	8	0	3		TC224968	0	34	84
ES847817	14	2	2		TC189101	27	4	0		EX172043	15	0	0		TC182083	0	6	0		TC224768	0	0	3		DR461986	12	4	0		TC222432	8	0	3		TC205537	0	34	98
ES835470	14	2	2		TC204929	27	4	0		TC223602	15	0	0		ES813140	0	6	0		TC220643	0	0	3		FL576813	12	5	0		TC207621	8	0	4		TC222615	0	33	4
TC223745	14	2	2		BG444828	27	2	0		ES819487	15	0	0		TC194764	0	6	0		TC195577	0	0	3		TC210392	12	5	0		TC220336	8	0	4		TC183062	0	33	7
EV496043	15	2	2		TC210819	27	2	0		AJ513039	15	0	0		TC180863	0	6	0		DW008967	0	0	3		TC212727	12	5	0		TC195807	8	0	4		TC189868	0	33	8
ES845318	15	2	2		DW504983	27	2	0		TC181897	15	0	0		TC201948	0	6	0		BQ411345	0	0	3		TC222886	12	5	0		TC184620	8	0	4		CO118951	0	33	8
TC181564	15	2	2		TC196878	27	2	0		ES843192	15	0	0		TC214519	0	6	0		ES798605	0	0	3		ES820953	12	5	0		TC186739	8	0	4		TC200750	0	33	14
TC192474	16	2	2		DT458061	27	0	0		DN817448	15	0	0		TC211634	0	6	0		TC222305	0	0	3		TC194725	12	5	0		TC195169	8	0	4		TC209255	0	33	14
TC180471	16	2	2		TC192822	27	0	0		DR456175	15	0	0		TC224816	0	6	0		DT455935	0	0	3		TC206923	12	5	0		TC201015	8	0	4		TC189422	0	33	9
TC219990	16	2	2		ES811961	27	0	0		TC220369	15	0	0		TC206913	0	6	0		DT462020	0	0	3		TC218661	12	5	0		ES798797	8	0	4		TC190091	0	33	9
TC183277	16	2	2		TC221494	27	0	0		TC198615	15	0	0		TC204651	0	6	0		TC205986	0	0	3		TC188504	12	5	0		TC216412	8	0	4		TC194403	0	33	10
CO082089	16	2	2		DV849382	27	0	0		CO111752	15	0	0		TC191092	0	6	0		TC203775	0	0	3		DR463926	12	6	0		TC229035	8	0	4		TC195230	0	33	10
TC182327	17	2	2		EX164626	27	0	0		ES826025	15	0	0		TC206687	0	6	0		TC190619	0	0	3		TC181369	12	6	0		TC187977	8	0	4		TC213770	0	33	11
CO114576	17	2	2		ES804229	27	0	0		CO105291	15	0	0		DT054082	0	6	0		DT050078	0	0	3		TC182464	12	6	0		BQ405853	8	0	4		TC224290	0	33	15
TC217297	17	2	2		TC186364	27	0	0		CO090692	15	0	0		TC201262	0	6	0		TC221348	0	0	3		TC228957	12	6	0		DW501837	8	0	4		TC199166	0	33	16
TC192802	17	2	2		DN803005	27	0	0		TC193819	15	0	0		ES790536	0	6	0		TC208775	0	0	3		ES844475	12	6	0		TC221056	8	0	5		BF269325	0	33	17
TC207468	17	2	2		ES832787	27	0	0		TC214706	15	0	0		TC201116	0	6	0		ES835661	0	0	3		TC200072	12	7	0		DN802207	8	0	5		TC218521	0	33	17
TC216095	17	2	2		DW239694	27	0	0		TC191422	15	0	0		TC194380	0	6	0		DN802961	0	0	3		TC194520	12	7	0		BQ409754	8	0	5		TC218494	0	33	18
TC208624	17	2	2		ES835389	27	0	0		DW516462	15	0	0		TC195501	0	6	0		ES791901	0	0	3		TC190183	12	7	0		CO082699	8	0	5		CO083458	0	33	19
TC185275	18	2	2		BF278639	27	0	0		DR460621	15	0	0		BF275040	0	6	0		AW187470	0	0	3		TC181802	12	8	0		ES801988	8	0	5		TC219698	0	33	19
TC211254	18	2	2		DT461785	27	0	0		TC216069	15	0	0		ES838181	0	6	0		DW243978	0	0	3		ES799800	12	9	0		TC211914	8	0	5		CO104467	0	33	19
ES812428	18	2	2		BE055442	27	0	2		TC180704	15	0	0		TC193801	0	6	0		CO096960	0	0	3		CO109614	12	9	0		ES794540	8	0	5		TC182897	0	33	21
DW488774	18	2	2		ES829721	27	0	2		TC179732	15	0	0		TC209863	0	6	0		TC225269	0	0	3		TC200735	12	9	0		ES838547	8	0	6		TC198959	0	33	24
DR453106	19	2	2		TC214692	27	0	2		DR455798	15	0	0		TC185632	0	6	0		TC213705	0	0	3		ES834717	12	10	0		ES828536	8	0	6		TC201140	0	33	24
TC211542	19	2	2		EX164908	27	0	3		ES816823	15	0	0		DW507929	0	6	0		FL577266	0	0	3		TC207809	12	10	0		DR463554	8	0	7		ES810945	0	33	25
CO490909	19	2	2		TC207927	27	0	3		GE653379	15	0	0		DT465952	0	6	0		TC206114	0	0	3		TC224815	12	17	0		EX169742	8	0	7		BF270660	0	33	25
DW236782	19	2	2		TC202128	27	0	4		TC184852	15	0	0		ES842564	0	6	0		TC225953	0	0	3		ES844741	12	19	0		EV491537	8	0	8		TC193463	0	33	26
TC186401	20	2	2		ES822468	27	0	5		DW481102	15	0	0		DT049244	0	6	0		DR460210	0	0	3		TC222264	12	20	0		ES796417	8	0	8		BQ411625	0	33	27
DW516620	21	2	2		BQ411880	27	0	6		TC213325	15	0	0		TC196959	0	6	0		CO111959	0	0	3		TC183397	11	2	0		TC220878	8	0	9		TC183520	0	33	29
TC188601	21	2	2		TC214558	27	0	7		TC190484	15	0	0		TC197207	0	6	0		TC223351	0	0	3		TC219534	11	2	0		DW243256	8	0	11		TC189339	0	33	34
DR461807	21	2	2		DW239431	27	0	9		ES813744	15	0	0		TC183381	0	6	0		TC191726	0	0	3		TC198375	11	2	0		TC189606	8	0	13		TC185550	0	33	37
DR456237	22	2	2		TC219326	27	0	11		DR460879	15	0	0		TC224851	0	6	0		CO129605	0	0	3		TC229475	11	2	0		TC202478	7	0	2		TC193491	0	33	39
AI727234	22	2	2		TC211175	26	8	0		DW511530	15	0	0		TC219694	0	6	0		CO118206	0	0	3		TC221363	11	2	0		TC184607	7	0	2		CO091785	0	33	40
TC212163	22	2	2		ES811859	26	7	0		TC200485	15	0	0		TC187114	0	6	0		CO086992	0	0	3		DV849051	11	2	0		TC219017	7	0	2		TC187362	0	33	41
TC228449	23	2	2		CO122161	26	5	0		TC184843	15	0	0		TC203832	0	6	0		CO094817	0	0	3		DW496438	11	2	0		TC228033	7	0	2		TC226894	0	33	42
TC182001	25	2	2		TC205071	26	5	0		BG442756	15	0	0		CO097279	0	6	0		EX165844	0	0	3		TC219519	11	2	0		TC189968	7	0	2		TC202840	0	33	46
TC183183	27	2	2		ES827440	26	4	0		DW496561	15	0	0		TC216760	0	6	0		CO074649	0	0	3		TC193140	11	2	0		TC181339	7	0	2		TC207842	0	33	67
ES836702	28	2	2		TC217171	26	4	0		DN804290	15	0	0		TC188808	0	6	0		TC225228	0	0	3		TC186150	11	2	0		TC200087	7	0	2		TC199867	0	33	70
TC206271	28	2	2		ES840301	26	4	0		TC228522	15	0	0		TC218359	0	6	0		TC202814	0	0	3		ES837684	11	2	0		TC181297	7	0	2		BQ415765	0	33	73
DW509240	28	2	2		TC202405	26	3	0		TC208454	14	0	0		ES845758	0	6	0		DW233489	0	0	3		TC210998	11	2	0		TC180102	7	0	2		TC197448	0	32	3
BG446413	29	2	2		TC198540	26	3	0		DR460335	14	0	0		DW503545	0	6	0		TC210050	0	0	3		TC200732	11	2	0		CO092334	7	0	2		TC221658	0	32	5
TC209883	31	2	2		TC192188	26	2	0		DW243203	14	0	0		TC229148	0	6	0		TC229221	0	0	3		EX168731	11	2	0		TC222869	7	0	2		DR455730	0	32	5
CO093676	32	2	2		ES801772	26	2	0		CO107750	14	0	0		TC225770	0	6	0		TC201749	0	0	3		TC181499	11	2	0		TC185225	7	0	2		TC190796	0	32	7
ES822556	32	2	2		ES800253	26	2	0		ES846178	14	0	0		CO094908	0	6	0		CO122853	0	0	3		TC206160	11	2	0		TC200993	7	0	2		TC196489	0	32	7
TC189540	33	2	2		TC214045	26	2	0		TC209237	14	0	0		ES851679	0	6	0		BG443449	0	0	3		BG446525	11	2	0		TC211669	7	0	2		TC195987	0	32	7
DW234137	34	2	2		ES844024	26	2	0		TC201930	14	0	0		TC181523	0	6	0		TC222143	0	0	3		TC207453	11	2	0		ES814226	7	0	2		DW489666	0	32	8
CO101479	34	2	2		TC216223	26	0	0		EX164376	14	0	0		DW515739	0	6	0		DR461639	0	0	3		TC198713	11	2	0		TC193190	7	0	2		CO100352	0	32	13
TC223336	35	2	2		TC189864	26	0	0		CO077098	14	0	0		TC206882	0	6	0		TC220075	0	0	3		TC193426	11	2	0		CO105687	7	0	2		TC209189	0	32	14
TC215198	35	2	2		TC189686	26	0	0		ES820252	14	0	0		DW506233	0	6	0		TC191110	0	0	3		BQ403601	11	2	0		CB066374	7	0	2		TC229459	0	32	9
TC201894	36	2	2		TC224185	26	0	0		TC203442	14	0	0		TC223164	0	6	0		TC197063	0	0	3		ES834109	11	2	0		TC227176	7	0	2		TC203018	0	32	11
TC193793	36	2	2		TC204282	26	0	0		TC193062	14	0	0		BE054216	0	6	0		TC184388	0	0	3		DN803673	11	2	0		ES837091	7	0	2		TC183386	0	32	12
TC187111	37	2	2		TC180736	26	0	0		DN780649	14	0	0		DW508283	0	6	0		TC202174	0	0	3		EX167382	11	2	0		TC197747	7	0	2		TC203197	0	32	15
EV482088	38	2	2		DW518162	26	0	0		TC186552	14	0	0		TC223761	0	6	0		TC222830	0	0	3		ES792091	11	2	0		TC189390	7	0	3		DT049784	0	32	15
TC197536	39	2	2		DR459214	26	0	0		TC221096	14	0	0		TC186278	0	6	0		DW237308	0	0	3		ES823618	11	2	0		FG551752	7	0	3		TC224084	0	32	16
ES824129	39	2	2		DW244718	26	0	0		TC208963	14	0	0		TC188593	0	6	0		BQ412127	0	0	3		TC197600	11	2	0		BQ410958	7	0	3		TC181863	0	32	17
TC209845	46	2	2		ES844156	26	0	0		BG445553	14	0	0		TC194936	0	6	0		TC195869	0	0	3		DR463212	11	2	0		TC207828	7	0	3		TC186123	0	32	17
ES806689	46	2	2		TC225565	26	0	0		TC214356	14	0	0		TC227164	0	6	0		TC208009	0	0	3		ES829659	11	2	0		TC201540	7	0	3		TC184889	0	32	18
DW497074	49	2	2		TC209560	26	0	0		TC223700	14	0	0		TC189103	0	6	0		TC219261	0	0	3		TC229468	11	2	0		EX165891	7	0	4		DR452877	0	32	20
TC218374	53	2	2		TC228670	26	0	0		DT527515	14	0	0		TC190767	0	6	0		ES803143	0	0	3		TC212008	11	2	0		ES826228	7	0	4		TC208091	0	32	20
TC208451	60	2	2		TC183287	26	0	0		TC188876	14	0	0		DT048545	0	6	0		ES801663	0	0	3		EX170133	11	2	0		TC223328	7	0	4		TC193904	0	32	23
TC203314	62	2	2		ES824443	26	0	0		ES796915	14	0	0		TC208407	0	6	0		DW485721	0	0	3		ES851611	11	2	0		TC220461	7	0	4		TC215384	0	32	23
EV490074	70	2	2		ES808715	26	0	0		DR456087	14	0	0		ES843732	0	6	0		TC216566	0	0	3		TC202347	11	2	0		DW514334	7	0	5		TC194334	0	32	24
TC205078	73	2	2		TC227440	26	0	0		FL576759	14	0	0		FL576855	0	6	0		ES807018	0	0	3		TC206269	11	3	0		TC196258	7	0	5		TC198655	0	32	24
TC219678	88	2	2		EV486724	26	0	0		DW480647	14	0	0		TC182797	0	6	0		TC217241	0	0	3		CO098797	11	3	0		CO116048	7	0	5		TC212677	0	32	25
TC195088	102	2	2		CO080240	26	0	0		TC197824	14	0	0		CO490861	0	6	0		TC186644	0	0	3		ES850645	11	3	0		TC183221	7	0	5		TC200662	0	32	29
TC189911	108	2	2		CO073787	26	0	0		TC182364	14	0	0		TC219217	0	6	0		CO124110	0	0	3		TC227038	11	3	0		DR459080	7	0	5		TC212287	0	32	30
DW496802	127	2	2		TC202428	26	0	2		TC225383	14	0	0		AI055209	0	6	0		TC193354	0	0	3		TC203049	11	3	0		DT455949	7	0	6		TC223318	0	32	34
TC207165	10	131	3		TC202247	26	0	2		DW519468	14	0	0		CO120664	0	6	0		TC225675	0	0	3		CB066521	11	3	0		TC210564	7	0	6		TC220256	0	32	34
ES815598	578	128	3		TC186316	26	0	3		ES809800	14	0	0		TC228687	0	6	0		TC193701	0	0	3		ES803167	11	3	0		TC217577	7	0	6		TC222160	0	32	35
TC190438	23	117	3		BF276872	26	0	3		ES852293	14	0	0		TC203043	0	6	0		TC202342	0	0	3		EX170925	11	3	0		TC215332	7	0	7		TC194093	0	32	48
DR455801	10	38	3		TC218086	26	0	4		TC224923	14	0	0		BM358346	0	6	0		DW507380	0	0	3		ES816187	11	3	0		CO126637	7	0	7		ES823492	0	32	50
ES848437	24	35	3		TC191267	26	0	5		TC198952	14	0	0		ES838992	0	6	0		TC183798	0	0	3		CO118489	11	3	0		TC222379	7	0	8		TC222340	0	32	50
TC188819	7	34	3		TC214755	26	0	5		TC216997	14	0	0		TC196965	0	6	0		TC187088	0	0	3		DR455874	11	3	0		TC185421	7	0	8		TC190143	0	32	53
DT461567	9	34	3		DW499534	26	0	6		BG440596	14	0	0		TC217484	0	6	0		DW509608	0	0	3		TC212402	11	3	0		DT052818	7	0	9		TC204402	0	32	74
TC181506	31	31	3		TC203144	26	0	6		CO109908	14	0	0		TC226246	0	6	0		BQ410019	0	0	3		EV495925	11	3	0		EX167234	7	0	10		CO112904	0	32	79
TC217794	36	27	3		DW243278	26	0	6		ES802605	14	0	0		TC185467	0	6	0		TC212092	0	0	3		TC226195	11	3	0		DT048072	6	0	2		AI729245	0	31	2
TC211322	61	27	3		TC203854	26	0	8		DW242884	14	0	0		TC183948	0	6	0		BQ409463	0	0	3		DW509798	11	3	0		DR462123	6	0	2		TC208767	0	31	3
TC217838	5	26	3		EX169655	26	0	8		TC228882	14	0	0		TC197176	0	6	0		CO122093	0	0	3		TC229341	11	3	0		CO112597	6	0	2		TC180025	0	31	4
TC200945	14	26	3		ES824346	25	27	0		ES832934	14	0	0		CO123884	0	6	0		FG548181	0	0	3		CO073992	11	3	0		TC206158	6	0	2		DR455262	0	31	6
TC213303	24	25	3		TC226278	25	9	0		TC197442	14	0	0		TC200101	0	6	0		TC181951	0	0	3		TC222122	11	3	0		TC196118	6	0	2		TC225499	0	31	7
TC190159	5	24	3		TC206421	25	6	0		TC216684	14	0	0		TC223612	0	6	0		TC194656	0	0	3		DR458970	11	4	0		TC202152	6	0	2		CO128568	0	31	8
TC220802	36	24	3		EV497304	25	4	0		TC184826	14	0	0		TC199590	0	6	0		TC187568	0	0	3		TC217980	11	4	0		TC182727	6	0	2		TC192418	0	31	13
TC182089	93	24	3		TC223984	25	4	0		ES834616	14	0	0		TC184653	0	6	0		DW242947	0	0	3		TC202926	11	4	0		TC208623	6	0	2		TC214274	0	31	10
TC210851	101	24	3		TC186898	25	4	0		TC222407	14	0	0		TC199667	0	6	0		DW476919	0	0	3		TC187711	11	4	0		TC186493	6	0	2		TC189790	0	31	10
TC185009	8	23	3		DN804056	25	2	0		TC180583	14	0	0		TC179628	0	6	0		TC224038	0	0	3		CO117521	11	4	0		TC217395	6	0	2		TC226067	0	31	12
DW239547	92	23	3		DR456750	25	0	0		TC223768	14	0	0		TC203966	0	6	0		DW499960	0	0	3		ES842886	11	4	0		CO115520	6	0	2		TC228365	0	31	16
TC195312	2	22	3		ES835872	25	0	0		BG445126	14	0	0		CO121486	0	6	0		TC211702	0	0	3		CO119026	11	4	0		GE653628	6	0	2		TC193697	0	31	18
BQ414097	4	22	3		TC208379	25	0	0		AI729646	14	0	0		CO112583	0	6	0		ES834375	0	0	3		TC202714	11	4	0		TC180054	6	0	2		TC191201	0	31	19
TC223882	6	21	3		TC194698	25	0	0		ES799823	14	0	0		TC187155	0	6	0		TC183791	0	0	3		TC208737	11	5	0		TC186372	6	0	2		DR455113	0	31	19
TC202261	6	21	3		TC207696	25	0	0		DN800427	14	0	0		TC220935	0	6	0		TC210226	0	0	3		TC220843	11	5	0		DW511689	6	0	2		TC226711	0	31	20
TC227002	10	21	3		TC205112	25	0	0		TC224338	14	0	0		TC205512	0	6	0		ES801339	0	0	3		TC216830	11	5	0		TC208084	6	0	2		TC223972	0	31	21
TC217296	47	21	3		CO498175	25	0	0		TC190408	14	0	0		CO495755	0	6	0		DW241981	0	0	3		BE055872	11	5	0		BF270002	6	0	2		CO105174	0	31	23
ES844996	54	21	3		TC221230	25	0	0		TC219649	14	0	0		TC195121	0	6	0		CO499101	0	0	3		TC218443	11	5	0		TC201354	6	0	2		CO075194	0	31	23
TC209936	74	21	3		AW187278	25	0	0		TC215426	14	0	0		DW233880	0	6	0		DT527202	0	0	3		CO099670	11	5	0		TC222323	6	0	2		TC192715	0	31	23
ES816080	104	21	3		ES814137	25	0	0		TC197871	14	0	0		ES818505	0	6	0		TC189715	0	0	3		DW504876	11	5	0		ES823009	6	0	2		CO078945	0	31	24
ES791229	3	20	3		TC209049	25	0	0		TC198474	14	0	0		TC226202	0	6	0		TC205359	0	0	3		TC191771	11	6	0		ES795077	6	0	2		TC199047	0	31	24
DT049498	3	20	3		TC216492	25	0	0		TC185387	14	0	0		TC203395	0	6	0		DT457672	0	0	3		DR454791	11	6	0		TC206638	6	0	2		DW484101	0	31	29
TC222874	37	20	3		TC221026	25	0	0		DW513732	14	0	0		TC190315	0	6	0		TC215748	0	0	3		TC190592	11	6	0		TC179930	6	0	2		TC215939	0	31	30
DR461340	11	19	3		TC194749	25	0	0		TC219487	14	0	0		CO493117	0	6	0		ES797179	0	0	3		TC208741	11	6	0		ES800712	6	0	2		TC217947	0	31	34
TC198508	13	19	3		ES827446	25	0	0		EV498353	14	0	0		BQ402795	0	6	0		TC216918	0	0	3		BQ411652	11	6	0		TC206243	6	0	3		TC201568	0	31	36
DW232759	15	19	3		TC219933	25	0	0		ES797054	14	0	0		TC199199	0	6	0		TC195992	0	0	3		TC229516	11	7	0		ES834447	6	0	3		TC207865	0	31	44
ES846517	16	19	3		EX164286	25	0	0		ES845116	14	0	0		TC216750	0	6	0		CD485888	0	0	3		TC208328	11	7	0		BQ401886	6	0	3		TC195734	0	31	45
TC209713	29	19	3		BQ409242	25	0	3		CO492393	14	0	0		TC184600	0	6	0		TC216446	0	0	3		TC181519	11	8	0		CO087301	6	0	3		TC206529	0	31	61
TC216884	30	19	3		TC208184	25	0	3		TC203977	14	0	0		BQ412197	0	6	0		DW513229	0	0	3		TC184676	11	8	0		TC224917	6	0	3		DW505168	0	31	71
TC215818	9	18	3		TC215992	25	0	4		ES847402	14	0	0		TC189933	0	6	0		CF932134	0	0	3		DR453508	11	9	0		DW516616	6	0	3		DW518981	0	31	82
DT459120	15	18	3		TC185080	25	0	4		ES798310	14	0	0		TC187649	0	6	0		TC190156	0	0	3		TC215172	11	9	0		DR452940	6	0	4		TC215533	0	30	2
TC196019	17	18	3		TC225913	25	0	5		TC186082	14	0	0		TC207460	0	6	0		TC216752	0	0	3		TC211004	11	9	0		TC227332	6	0	4		TC208075	0	30	2
TC181173	20	18	3		TC209025	25	0	5		DT460941	13	0	0		TC187255	0	6	0		TC196731	0	0	3		TC190922	11	10	0		TC203660	6	0	4		TC182137	0	30	2
CO093030	4	17	3		ES847438	25	0	10		BF277041	13	0	0		TC203066	0	6	0		CO105556	0	0	3		TC215771	11	11	0		TC211836	6	0	5		TC187707	0	30	3
TC214993	4	17	3		TC225281	24	30	0		TC188292	13	0	0		DT051977	0	6	0		DT461120	0	0	3		DW232334	11	11	0		TC212251	6	0	5		TC197146	0	30	5
CO080444	10	17	3		ES808782	24	21	0		BG447325	13	0	0		EV485044	0	6	0		TC218200	0	0	3		TC184597	11	14	0		TC213030	6	0	5		DT047776	0	30	5
DT049031	13	17	3		TC204484	24	13	0		CO115855	13	0	0		CO112909	0	6	0		TC195038	0	0	3		DW498011	11	48	0		ES811286	6	0	5		BE054257	0	30	5
TC215737	14	17	3		ES819385	24	12	0		DR459413	13	0	0		TC182590	0	6	0		TC208185	0	0	3		TC228282	10	2	0		TC211047	6	0	5		TC212294	0	30	6
TC200980	15	17	3		EV495363	24	9	0		TC226119	13	0	0		CO109167	0	6	0		ES813117	0	0	3		TC228040	10	2	0		TC205979	6	0	5		DR454995	0	30	7
TC229318	17	17	3		ES804911	24	7	0		DR459015	13	0	0		TC193772	0	6	0		TC220436	0	0	3		DW510133	10	2	0		DV850071	6	0	6		TC187571	0	30	8
TC229040	25	17	3		TC223497	24	6	0		DW228961	13	0	0		TC197831	0	6	0		TC186511	0	0	3		TC208019	10	2	0		ES807290	6	0	6		TC193287	0	30	8
ES848527	27	17	3		TC217475	24	4	0		TC226792	13	0	0		AW187224	0	6	0		TC222749	0	0	3		FL577351	10	2	0		TC227613	6	0	6		TC212085	0	30	14
TC204165	58	17	3		TC229127	24	4	0		ES795844	13	0	0		TC190564	0	6	0		TC194062	0	0	3		TC214853	10	2	0		TC219362	6	0	6		TC215957	0	30	9
DW232545	2	16	3		TC186637	24	4	0		TC226628	13	0	0		TC199694	0	6	0		TC223535	0	0	3		TC221007	10	2	0		TC202120	6	0	7		TC184236	0	30	9
TC187270	8	16	3		TC216369	24	3	0		DW229901	13	0	0		ES836779	0	6	0		DW227321	0	0	3		TC229039	10	2	0		TC227792	6	0	9		TC201270	0	30	9
TC185026	9	16	3		TC218485	24	3	0		ES837901	13	0	0		TC215602	0	6	0		TC209946	0	0	3		TC210011	10	2	0		TC187844	6	0	16		CO493225	0	30	9
BQ414307	13	16	3		TC218540	24	3	0		TC225654	13	0	0		TC218404	0	6	0		TC214964	0	0	3		TC195358	10	2	0		BQ415050	6	0	12		TC208060	0	30	11
ES832962	18	16	3		ES825244	24	3	0		TC202426	13	0	0		TC188259	0	6	0		CO081509	0	0	3		TC196737	10	2	0		TC227545	5	0	2		TC187509	0	30	15
TC214344	34	16	3		TC212264	24	3	0		CO109872	13	0	0		TC207344	0	6	0		TC222704	0	0	3		DW506795	10	2	0		CO092670	5	0	2		TC221034	0	30	16
TC186470	2	15	3		TC201925	24	2	0		TC219891	13	0	0		TC206493	0	6	0		TC220367	0	0	3		DW510072	10	2	0		DT052647	5	0	2		TC188256	0	30	16
BF273934	3	15	3		TC185321	24	2	0		TC217316	13	0	0		TC185171	0	6	0		TC196761	0	0	3		BF271915	10	2	0		ES847352	5	0	2		CO077340	0	30	16
TC210614	4	15	3		TC216066	24	0	0		TC203794	13	0	0		TC215622	0	6	0		DN817628	0	0	3		CO117500	10	2	0		TC213035	5	0	2		TC184872	0	30	17
TC186180	5	15	3		ES845981	24	0	0		TC203110	13	0	0		BF276866	0	6	0		TC214199	0	0	3		TC218460	10	2	0		DV848701	5	0	2		FG551737	0	30	18
TC197363	5	15	3		TC217210	24	0	0		TC201986	13	0	0		BQ402741	0	6	0		EX166444	0	0	3		TC193834	10	2	0		BE053901	5	0	2		CA993703	0	30	19
TC217878	7	15	3		TC227909	24	0	0		ES800330	13	0	0		TC209582	0	6	0		TC210882	0	0	3		TC210731	10	2	0		ES806769	5	0	2		BM357869	0	30	28
TC202166	8	15	3		TC204753	24	0	0		TC224078	13	0	0		TC182030	0	6	0		BF273122	0	0	3		DN801831	10	2	0		TC213154	5	0	2		TC210741	0	30	28
TC180664	8	15	3		TC185614	24	0	0		DW500849	13	0	0		TC189787	0	6	0		TC193655	0	0	3		TC209338	10	2	0		CO122865	5	0	2		TC213465	0	30	32
TC211546	11	15	3		TC218787	24	0	0		EV494853	13	0	0		TC192900	0	6	0		DR457031	0	0	3		BQ402618	10	2	0		FL577187	5	0	2		TC184775	0	30	35
DW518050	23	15	3		TC220440	24	0	0		CO098461	13	0	0		TC203311	0	6	0		TC194795	0	0	3		TC225164	10	2	0		TC205378	5	0	2		TC215906	0	30	35
DT527432	50	15	3		CO094041	24	0	0		ES794836	13	0	0		TC190701	0	6	0		ES791806	0	0	3		CO095207	10	2	0		DT527599	5	0	2		TC222678	0	30	37
DR461662	57	15	3		FL576398	24	0	0		DR462160	13	0	0		TC219468	0	6	0		TC219179	0	0	3		TC186436	10	2	0		CO073254	5	0	2		ES828071	0	30	41
TC180217	64	15	3		TC187703	24	0	0		TC181795	13	0	0		DW506465	0	6	0		TC220416	0	0	3		TC180851	10	2	0		CO089204	5	0	2		CB066437	0	30	54
TC221831	5	14	3		TC204034	24	0	0		ES842990	13	0	0		TC181963	0	6	0		BF271371	0	0	3		TC205252	10	3	0		TC186304	5	0	2		TC193569	0	30	61
TC225142	6	14	3		TC208899	24	0	0		TC196816	13	0	0		TC192599	0	6	0		TC227506	0	0	3		TC221620	10	3	0		TC206810	5	0	2		TC201761	0	30	68
TC216659	6	14	3		TC227516	24	0	0		TC225534	13	0	0		TC191365	0	6	0		TC203208	0	0	3		ES804455	10	3	0		CO108273	5	0	2		TC205678	0	30	73
DW505306	9	14	3		ES836342	24	0	0		ES794450	13	0	0		TC209140	0	6	0		DW237518	0	0	3		TC224483	10	3	0		EV495286	5	0	2		TC196498	0	30	931
TC195047	11	14	3		CO082632	24	0	0		AI729190	13	0	0		TC222975	0	6	0		TC217940	0	0	3		ES829437	10	3	0		TC216209	5	0	2		DW496074	0	29	3
ES798551	13	14	3		TC182900	24	0	0		TC195967	13	0	0		TC182227	0	6	0		TC185609	0	0	3		TC193010	10	3	0		TC195907	5	0	2		TC183516	0	29	4
TC189734	4	13	3		TC189329	24	0	0		TC205808	13	0	0		TC195092	0	6	0		ES812932	0	0	3		TC203766	10	3	0		TC217024	5	0	2		TC200378	0	29	5
TC224515	4	13	3		TC229491	24	0	0		TC197155	13	0	0		DW241431	0	6	0		DR456427	0	0	3		DW515083	10	3	0		TC195656	5	0	2		TC206464	0	29	6
EX165139	4	13	3		EX169917	24	0	0		ES816911	13	0	0		ES833709	0	6	0		CO087005	0	0	3		CO129759	10	3	0		CO078752	5	0	2		TC203799	0	29	6
CO126449	7	13	3		TC208680	24	0	2		TC207492	13	0	0		CO496712	0	6	0		TC190051	0	0	3		TC229381	10	3	0		DW484163	5	0	2		TC220748	0	29	8
TC211043	7	13	3		BF268714	24	0	2		TC219592	13	0	0		TC204161	0	6	0		DN803893	0	0	3		TC184354	10	3	0		TC194108	5	0	2		CO132716	0	29	13
TC191490	9	13	3		DW500154	24	0	2		TC181294	13	0	0		EV490548	0	6	0		TC196640	0	0	3		DW502706	10	3	0		TC182266	5	0	2		TC188858	0	29	14
TC199458	10	13	3		TC211253	24	0	2		DW498051	13	0	0		TC228946	0	6	0		TC195091	0	0	3		ES814982	10	3	0		ES792429	5	0	2		TC188980	0	29	14
DW478429	11	13	3		TC181090	24	0	2		TC211386	13	0	0		AJ513334	0	6	0		EV486198	0	0	3		CO071741	10	4	0		CO071514	5	0	2		TC199648	0	29	14
TC184311	14	13	3		TC205504	24	0	3		DW496875	13	0	0		TC187538	0	6	0		TC226125	0	0	3		TC212813	10	4	0		AI728050	5	0	3		TC190417	0	29	14
TC216875	15	13	3		DW509025	24	0	3		BQ407434	13	0	0		DT463088	0	6	0		ES847612	0	0	3		TC199118	10	4	0		TC208354	5	0	3		TC187485	0	29	9
ES808829	19	13	3		DR453480	24	0	3		ES818546	13	0	0		DT046524	0	6	0		DW501096	0	0	3		TC189141	10	4	0		CA994135	5	0	3		TC187901	0	29	10
DT051286	25	13	3		CO097665	24	0	3		DW499487	13	0	0		TC188018	0	6	0		ES808778	0	0	3		TC180041	10	4	0		TC215713	5	0	3		TC209159	0	29	11
TC184171	31	13	3		TC200497	24	0	5		ES842258	13	0	0		TC181147	0	6	0		TC226329	0	0	3		TC202564	10	4	0		DW507088	5	0	3		TC205035	0	29	11
DT460919	34	13	3		TC200592	24	0	5		TC183590	13	0	0		TC228862	0	6	0		CO081122	0	0	3		TC183978	10	5	0		TC223027	5	0	3		TC188051	0	29	11
TC204631	144	13	3		TC218588	24	0	6		TC196104	13	0	0		CO106707	0	6	0		DT466179	0	0	3		BQ412367	10	5	0		TC223199	5	0	3		TC180732	0	29	11
TC185131	163	13	3		BE053946	23	157	0		TC214881	13	0	0		TC226998	0	6	0		TC216039	0	0	3		DR456717	10	5	0		TC213309	5	0	3		TC191048	0	29	11
DR459075	2	12	3		TC222876	23	8	0		EV496534	13	0	0		DV849773	0	6	0		ES842418	0	0	3		TC205490	10	5	0		TC199692	5	0	3		ES837702	0	29	15
EX171417	3	12	3		TC225351	23	4	0		DN817505	13	0	0		EE592791	0	6	0		TC211026	0	0	3		TC197667	10	5	0		EV497032	5	0	3		TC223048	0	29	15
DR458540	5	12	3		ES824764	23	4	0		TC213784	13	0	0		TC217161	0	6	0		DW497022	0	0	3		ES841085	10	5	0		TC189087	5	0	3		TC181243	0	29	16
TC189847	5	12	3		TC213124	23	3	0		BE053719	13	0	0		TC223581	0	6	0		AJ513602	0	0	3		TC193044	10	5	0		TC218397	5	0	3		TC188978	0	29	17
DW491443	6	12	3		TC220847	23	3	0		CO078575	13	0	0		TC188132	0	6	0		TC210814	0	0	3		DW239641	10	5	0		ES845775	5	0	3		DW232214	0	29	17
AJ513507	7	12	3		ES818748	23	3	0		ES814499	13	0	0		TC221398	0	6	0		CO127117	0	0	3		CO116439	10	5	0		TC192765	5	0	3		TC193578	0	29	17
DW236930	7	12	3		ES831981	23	2	0		DR462843	13	0	0		TC205813	0	6	0		TC207043	0	0	3		FL577263	10	5	0		TC200315	5	0	4		TC181653	0	29	18
CO077683	8	12	3		TC205568	23	2	0		TC182845	13	0	0		TC216503	0	6	0		DT053268	0	0	3		DR463236	10	5	0		TC194268	5	0	4		TC201626	0	29	18
TC196527	8	12	3		CO112638	23	2	0		TC185406	13	0	0		TC214165	0	6	0		TC227671	0	0	3		ES806828	10	5	0		DT047288	5	0	4		EX166208	0	29	18
CO097901	9	12	3		TC211938	23	2	0		ES791862	13	0	0		TC209217	0	6	0		FL577193	0	0	3		TC187092	10	5	0		ES805909	5	0	4		TC204408	0	29	20
TC217604	11	12	3		CO103625	23	2	0		TC189948	13	0	0		DW241354	0	6	0		TC189967	0	0	3		TC226807	10	5	0		TC213189	5	0	5		TC181233	0	29	20
AW186813	13	12	3		TC227488	23	2	0		TC219721	13	0	0		TC208909	0	6	0		TC205004	0	0	3		DT468559	10	5	0		DW512280	5	0	5		CA997801	0	29	21
ES838170	16	12	3		TC208793	23	0	0		TC212912	13	0	0		TC190229	0	6	0		AW187682	0	0	3		TC229634	10	5	0		BE053245	5	0	5		BF271528	0	29	21
TC204589	21	12	3		BQ410197	23	0	0		TC186188	13	0	0		TC182014	0	6	0		TC202779	0	0	3		TC211040	10	6	0		TC181367	5	0	5		TC188514	0	29	22
TC195959	30	12	3		ES791552	23	0	0		ES843152	13	0	0		TC185684	0	6	0		BM359987	0	0	3		TC183557	10	6	0		AI727740	5	0	6		TC207699	0	29	23
ES820444	30	12	3		CO091075	23	0	0		DW503823	13	0	0		TC218339	0	6	0		TC218480	0	0	3		CO119407	10	6	0		ES821132	5	0	6		TC213190	0	29	24
ES825169	36	12	3		TC215928	23	0	0		CO119592	13	0	0		CO125733	0	6	0		TC210693	0	0	3		TC217409	10	6	0		AW187345	5	0	7		TC186404	0	29	25
TC199976	51	12	3		TC190644	23	0	0		TC225090	13	0	0		TC200246	0	6	0		TC188068	0	0	3		TC220929	10	6	0		TC210942	5	0	7		TC201154	0	29	26
TC188948	2	11	3		TC180080	23	0	0		AI055101	13	0	0		ES850664	0	6	0		DT048964	0	0	3		DT460718	10	6	0		TC198189	5	0	7		TC224677	0	29	28
TC216318	4	11	3		CO084949	23	0	0		CO110029	13	0	0		CO124790	0	6	0		TC228604	0	0	3		BQ408872	10	6	0		TC199771	5	0	8		TC216589	0	29	29
TC197264	4	11	3		EX166855	23	0	0		TC191289	13	0	0		TC198090	0	6	0		TC203166	0	0	3		TC188160	10	7	0		DN828144	4	0	2		CO074721	0	29	30
ES792999	4	11	3		TC190074	23	0	0		CO074652	13	0	0		TC211651	0	6	0		TC222963	0	0	3		TC190245	10	7	0		ES822859	4	0	2		TC214788	0	29	31
DW518018	6	11	3		DW514529	23	0	0		TC188612	13	0	0		TC217380	0	6	0		ES818644	0	0	3		ES808539	10	8	0		TC180675	4	0	2		DW238255	0	29	31
ES827411	6	11	3		TC182501	23	0	0		DW505115	13	0	0		CO105661	0	6	0		TC211202	0	0	3		TC218455	10	8	0		ES840584	4	0	2		TC211968	0	29	37
TC217640	7	11	3		TC205645	23	0	0		TC197229	13	0	0		TC184556	0	6	0		TC207116	0	0	3		TC183854	10	8	0		TC199727	4	0	2		TC215283	0	29	49
DW481207	7	11	3		TC182882	23	0	0		EX171017	13	0	0		BF268390	0	6	0		EX165136	0	0	3		ES816078	10	8	0		TC196740	4	0	2		TC229387	0	29	50
ES851229	10	11	3		TC197405	23	0	0		ES819748	13	0	0		DW498421	0	6	0		TC194896	0	0	3		EX164438	10	8	0		TC214383	4	0	2		TC220467	0	29	53
TC190063	20	11	3		TC205527	23	0	0		TC224586	13	0	0		BM359128	0	6	0		TC208205	0	0	3		ES836816	10	9	0		TC199227	4	0	2		BQ412083	0	29	182
TC204154	21	11	3		TC223515	23	0	0		ES839977	13	0	0		DR453277	0	6	0		TC183017	0	0	3		TC198495	10	9	0		TC197218	4	0	2		DT458783	0	28	4
FF403747	22	11	3		TC225839	23	0	0		TC196476	13	0	0		TC183653	0	6	0		TC212528	0	0	3		TC218465	10	11	0		TC214188	4	0	2		TC183426	0	28	6
TC188975	23	11	3		TC197276	23	0	0		ES810817	13	0	0		TC179737	0	5	0		TC198998	0	0	3		TC202962	10	13	0		ES808095	4	0	2		TC194269	0	28	6
DW514610	28	11	3		DR459584	23	0	0		CO111643	13	0	0		TC228771	0	5	0		DW484645	0	0	3		TC204534	10	14	0		TC228312	4	0	2		TC229409	0	28	6
TC215878	36	11	3		TC204023	23	0	0		TC190082	13	0	0		EX165685	0	5	0		ES839355	0	0	3		TC197843	10	14	0		TC214956	4	0	2		DW497369	0	28	7
ES840626	105	11	3		TC184307	23	0	2		CO071395	13	0	0		CO074460	0	5	0		FL577298	0	0	3		BF270107	10	14	0		DR460457	4	0	2		DW491028	0	28	7
ES800264	2	10	3		ES810004	23	0	2		TC226683	13	0	0		TC207923	0	5	0		CO100687	0	0	3		CO085881	9	2	0		TC203683	4	0	2		TC223055	0	28	7
DW514618	3	10	3		DT463777	23	0	2		CO081142	12	0	0		TC225056	0	5	0		DR453273	0	0	3		TC199814	9	2	0		CO126341	4	0	2		TC186135	0	28	7
TC200297	4	10	3		DW505677	23	0	2		ES798396	12	0	0		TC214082	0	5	0		DR456728	0	0	3		TC206537	9	2	0		CO074591	4	0	2		ES799749	0	28	7
DT048659	5	10	3		TC184636	23	0	2		TC212425	12	0	0		CO091553	0	5	0		TC212134	0	0	3		ES794546	9	2	0		TC219342	4	0	2		CO093680	0	28	8
TC224437	5	10	3		TC211250	23	0	2		TC215830	12	0	0		TC228170	0	5	0		ES847755	0	0	3		TC209804	9	2	0		TC215470	4	0	2		TC200465	0	28	8
ES794902	10	10	3		TC224997	23	0	2		TC192880	12	0	0		TC197993	0	5	0		TC192579	0	0	3		TC212536	9	2	0		TC226828	4	0	2		DR462931	0	28	8
EV484233	19	10	3		CO098318	23	0	2		TC199724	12	0	0		TC223461	0	5	0		CO093058	0	0	3		TC216114	9	2	0		TC207595	4	0	2		TC220783	0	28	8
DW225753	25	10	3		BG446199	23	0	2		TC217150	12	0	0		BG447296	0	5	0		TC204881	0	0	3		TC193276	9	2	0		ES799177	4	0	2		TC211997	0	28	8
ES834595	33	10	3		ES810206	23	0	3		TC192922	12	0	0		TC204565	0	5	0		TC192060	0	0	3		TC210254	9	2	0		TC191147	4	0	2		TC180449	0	28	8
TC192337	33	10	3		TC205610	23	0	3		CO071521	12	0	0		TC182286	0	5	0		ES808398	0	0	3		DN779890	9	2	0		TC194664	4	0	2		DW504492	0	28	14
DW505813	35	10	3		TC198398	23	0	4		ES825312	12	0	0		TC181110	0	5	0		ES792281	0	0	3		TC193150	9	2	0		TC209968	4	0	3		TC203174	0	28	9
DW497343	38	10	3		CO123638	23	0	4		TC187376	12	0	0		CO497496	0	5	0		TC187119	0	0	3		ES806491	9	2	0		TC180115	4	0	3		TC214986	0	28	9
ES801549	2	9	3		TC197822	23	0	5		BF271509	12	0	0		TC194300	0	5	0		DT466282	0	0	3		TC194058	9	2	0		TC183882	4	0	3		BM358710	0	28	11
TC192820	3	9	3		DR453427	23	0	7		DT048705	12	0	0		DW236378	0	5	0		TC194039	0	0	3		TC183725	9	2	0		TC196354	4	0	3		TC228501	0	28	12
TC227065	4	9	3		TC196729	23	0	11		TC222200	12	0	0		TC201113	0	5	0		TC190732	0	0	3		DR460869	9	2	0		EV497086	4	0	3		TC216577	0	28	12
ES792491	4	9	3		TC222266	22	42	0		TC222956	12	0	0		TC208782	0	5	0		CO110546	0	0	3		DR454789	9	2	0		TC228900	4	0	3		DT048992	0	28	15
TC206330	4	9	3		FG548177	22	9	0		TC218844	12	0	0		TC181446	0	5	0		TC214162	0	0	3		TC182038	9	2	0		TC207820	4	0	4		TC223818	0	28	17
TC227146	5	9	3		TC190176	22	8	0		TC190239	12	0	0		TC210199	0	5	0		TC190695	0	0	3		CO115205	9	2	0		TC218054	4	0	4		TC214100	0	28	20
DR457865	6	9	3		ES852416	22	6	0		TC224966	12	0	0		TC219364	0	5	0		DT047638	0	0	3		CO093914	9	2	0		TC179646	4	0	4		TC211752	0	28	22
TC209252	7	9	3		CO099506	22	3	0		TC208341	12	0	0		TC227873	0	5	0		ES841467	0	0	3		ES795999	9	2	0		ES793854	4	0	4		TC195753	0	28	22
TC225265	7	9	3		TC216273	22	3	0		EV495881	12	0	0		TC192930	0	5	0		TC180797	0	0	3		TC211623	9	2	0		TC196593	4	0	4		DT462087	0	28	24
TC215620	7	9	3		DR458895	22	3	0		BM357929	12	0	0		TC179858	0	5	0		DW505953	0	0	3		TC218953	9	3	0		TC187957	4	0	4		TC200646	0	28	25
CO120294	8	9	3		CO099551	22	2	0		TC206425	12	0	0		TC196129	0	5	0		TC224653	0	0	3		TC225982	9	3	0		TC209847	4	0	4		TC205650	0	28	25
ES842156	9	9	3		ES832580	22	2	0		ES843105	12	0	0		CO125021	0	5	0		TC194800	0	0	3		CO116576	9	3	0		ES844716	4	0	4		DW512206	0	28	26
CO129543	13	9	3		ES814359	22	2	0		ES805412	12	0	0		CA993092	0	5	0		DR452450	0	0	3		TC215503	9	3	0		TC188505	4	0	5		TC220952	0	28	29
ES799483	16	9	3		FL576886	22	2	0		CO107259	12	0	0		CO120642	0	5	0		TC226521	0	0	3		TC220441	9	3	0		TC212450	4	0	5		TC211148	0	28	29
TC228288	21	9	3		TC203416	22	0	0		EY198077	12	0	0		TC191458	0	5	0		ES817581	0	0	3		CO073882	9	3	0		TC209480	4	0	5		TC205994	0	28	31
ES822198	35	9	3		EV487423	22	0	0		TC213084	12	0	0		TC187386	0	5	0		TC183358	0	0	3		TC224512	9	3	0		TC194692	4	0	6		TC199527	0	28	40
TC209907	44	9	3		EV481989	22	0	0		TC211644	12	0	0		TC180997	0	5	0		TC182202	0	0	3		CO123302	9	3	0		TC209373	4	0	7		TC221169	0	28	42
ES799507	45	9	3		BG444602	22	0	0		TC218829	12	0	0		ES802449	0	5	0		CO074827	0	0	3		ES796814	9	3	0		TC188415	4	0	18		TC199854	0	28	42
DW518146	55	9	3		TC215276	22	0	0		ES841086	12	0	0		TC190398	0	5	0		ES846990	0	0	3		CO081129	9	3	0		TC221847	3	0	2		TC217122	0	28	76
TC181976	64	9	3		DR459903	22	0	0		DW501643	12	0	0		TC201917	0	5	0		DT050760	0	0	3		EX164423	9	3	0		TC223174	3	0	2		DT047527	0	27	2
TC211232	93	9	3		TC217266	22	0	0		CO116012	12	0	0		EX165647	0	5	0		TC205438	0	0	3		TC208158	9	3	0		BQ407215	3	0	2		TC219598	0	27	3
EV498909	3	8	3		TC228259	22	0	0		DR463314	12	0	0		TC219812	0	5	0		CO088955	0	0	3		TC212605	9	3	0		TC226686	3	0	2		TC188430	0	27	4
TC185149	4	8	3		DV849650	22	0	0		ES831220	12	0	0		TC210179	0	5	0		TC210064	0	0	3		TC201724	9	3	0		DW519582	3	0	2		DR462197	0	27	5
ES851640	5	8	3		TC180526	22	0	0		TC204501	12	0	0		CO116384	0	5	0		CO072092	0	0	3		TC200795	9	3	0		TC181017	3	0	2		TC201058	0	27	5
TC199415	6	8	3		DR455066	22	0	0		TC229333	12	0	0		TC181550	0	5	0		TC188177	0	0	3		TC219089	9	4	0		TC206408	3	0	2		TC222957	0	27	6
DW489909	6	8	3		ES817587	22	0	0		DW229665	12	0	0		TC198064	0	5	0		TC213550	0	0	3		TC229524	9	4	0		TC208734	3	0	2		TC201977	0	27	7
TC179772	7	8	3		TC187245	22	0	0		TC221651	12	0	0		TC186353	0	5	0		ES815018	0	0	3		TC193979	9	4	0		ES807440	3	0	2		TC180964	0	27	7
TC218807	8	8	3		ES837855	22	0	0		TC211110	12	0	0		TC228565	0	5	0		CO090902	0	0	3		DT463817	9	4	0		TC196307	3	0	2		TC193668	0	27	8
DR454128	9	8	3		TC180477	22	0	0		TC217202	12	0	0		TC194407	0	5	0		EX163991	0	0	3		CO102858	9	4	0		TC194199	3	0	2		DW494944	0	27	8
BQ404308	9	8	3		ES821972	22	0	0		DT464299	12	0	0		TC229323	0	5	0		TC187862	0	0	3		ES801493	9	4	0		TC223486	3	0	2		CO494579	0	27	8
ES828043	9	8	3		DR456939	22	0	0		TC220806	12	0	0		CO125446	0	5	0		DW519375	0	0	3		CO096446	9	4	0		TC203377	3	0	2		DN802396	0	27	8
AI725889	9	8	3		TC213924	22	0	0		TC210926	12	0	0		TC207847	0	5	0		BQ409706	0	0	3		TC222661	9	5	0		TC196874	3	0	2		DW498030	0	27	13
TC199028	10	8	3		TC204956	22	0	0		TC181457	12	0	0		TC198396	0	5	0		TC227085	0	0	3		TC214059	9	5	0		FL577004	3	0	2		AW587454	0	27	14
CO072782	10	8	3		TC190955	22	0	0		TC209623	12	0	0		TC224765	0	5	0		TC208021	0	0	3		BM359792	9	5	0		BF277337	3	0	3		AI054923	0	27	14
TC187435	11	8	3		BG444919	22	0	0		TC221546	12	0	0		TC200937	0	5	0		ES821633	0	0	3		TC221954	9	5	0		DR455595	3	0	3		TC187043	0	27	14
ES851972	11	8	3		TC186166	22	0	0		TC183297	12	0	0		TC192620	0	5	0		TC226513	0	0	3		TC219010	9	5	0		BQ409285	3	0	3		ES799857	0	27	14
DW242427	12	8	3		TC199525	22	0	0		TC214260	12	0	0		TC184711	0	5	0		EV497960	0	0	3		DR454052	9	5	0		AI730845	3	0	3		DT461147	0	27	9
TC191033	13	8	3		EE592557	22	0	0		ES841393	12	0	0		DW240680	0	5	0		DW236740	0	0	3		DW494005	9	5	0		TC207339	3	0	3		ES817903	0	27	11
ES842332	14	8	3		TC211496	22	0	0		TC199347	12	0	0		TC188521	0	5	0		TC209053	0	0	3		ES836399	9	5	0		CA993690	3	0	3		TC214636	0	27	11
DW224116	14	8	3		TC202207	22	0	0		TC189117	12	0	0		TC181371	0	5	0		CO498897	0	0	3		DW495078	9	5	0		TC189386	3	0	3		ES812904	0	27	12
DW517811	17	8	3		TC187233	22	0	0		TC195862	12	0	0		TC210785	0	5	0		DT047227	0	0	3		TC225530	9	5	0		DW517048	3	0	3		TC205797	0	27	16
ES816830	18	8	3		ES817772	22	0	0		TC202397	12	0	0		TC206395	0	5	0		TC186005	0	0	3		ES796813	9	5	0		TC213950	3	0	3		TC205850	0	27	16
ES817398	19	8	3		TC190670	22	0	0		TC193865	12	0	0		CO496639	0	5	0		TC185826	0	0	3		TC213049	9	5	0		TC184396	3	0	3		DR463962	0	27	17
TC182165	19	8	3		TC198941	22	0	0		CD809347	12	0	0		TC190741	0	5	0		DN803264	0	0	3		DR456045	9	6	0		CO085710	3	0	3		TC191748	0	27	17
DV849442	20	8	3		AW186827	22	0	0		AJ513660	12	0	0		TC198448	0	5	0		DT465398	0	0	3		DN800889	9	7	0		TC216882	3	0	3		TC195343	0	27	18
TC217816	25	8	3		TC214388	22	0	2		TC206697	12	0	0		ES810340	0	5	0		EX163878	0	0	3		TC229074	9	7	0		DW508224	3	0	3		TC205032	0	27	18
TC225375	29	8	3		TC184698	22	0	2		TC198278	12	0	0		TC198721	0	5	0		TC202223	0	0	3		CO084234	9	7	0		TC204878	3	0	3		DW504568	0	27	19
ES845868	30	8	3		ES809508	22	0	3		ES817684	12	0	0		TC199925	0	5	0		TC185437	0	0	3		TC206118	9	7	0		TC180077	3	0	4		TC222805	0	27	20
TC210525	36	8	3		DR459747	22	0	3		DR458417	12	0	0		DW227001	0	5	0		CA993268	0	0	3		CO123451	9	8	0		DR454687	3	0	4		ES814064	0	27	20
TC182710	39	8	3		CO128042	22	0	4		TC221031	12	0	0		TC197669	0	5	0		TC183638	0	0	3		TC228084	9	8	0		TC180752	3	0	4		TC194680	0	27	20
TC183175	43	8	3		TC191292	22	0	4		DT047499	12	0	0		TC224953	0	5	0		DR458394	0	0	3		DR456804	9	8	0		DR462137	3	0	4		FL576599	0	27	21
TC208729	61	8	3		TC221918	22	0	7		EX170186	12	0	0		TC201401	0	5	0		CO087383	0	0	3		CB350453	9	8	0		TC216109	3	0	4		TC189605	0	27	21
TC193076	100	8	3		ES816517	22	0	8		DR455880	12	0	0		BQ416203	0	5	0		CO071819	0	0	3		BQ413960	9	8	0		EV482403	3	0	4		TC184438	0	27	22
TC198752	111	8	3		TC209355	22	0	9		TC229301	12	0	0		ES809254	0	5	0		CO113753	0	0	3		TC221654	9	9	0		TC187398	3	0	4		TC187037	0	27	23
DN762437	147	8	3		ES832413	21	11	0		ES818080	12	0	0		TC210228	0	5	0		TC181096	0	0	3		TC189474	9	10	0		CO077078	3	0	4		AJ513763	0	27	25
BQ407620	2	7	3		TC226236	21	7	0		TC192020	12	0	0		TC214808	0	5	0		DW488545	0	0	3		CO117756	9	10	0		TC214068	3	0	5		TC201353	0	27	27
ES842655	4	7	3		DW239919	21	5	0		TC194888	12	0	0		DT053739	0	5	0		TC227170	0	0	3		DR460445	9	10	0		TC198188	3	0	5		TC201847	0	27	29
DW231225	4	7	3		TC201280	21	5	0		TC201195	12	0	0		AJ513573	0	5	0		DT050855	0	0	3		TC216280	9	10	0		TC227195	3	0	6		TC188183	0	27	29
TC206004	6	7	3		ES831435	21	4	0		TC219769	12	0	0		TC227262	0	5	0		DT047212	0	0	3		TC213075	9	10	0		TC192785	3	0	7		TC210635	0	27	32
DW509966	7	7	3		TC210581	21	4	0		TC182361	12	0	0		ES817918	0	5	0		TC217008	0	0	3		TC219251	9	12	0		DT049122	3	0	8		DT047677	0	27	34
ES815525	7	7	3		TC197539	21	4	0		TC227470	12	0	0		DW503017	0	5	0		ES807361	0	0	3		TC193565	9	13	0		TC224669	3	0	10		DT466462	0	27	37
TC211818	8	7	3		TC203876	21	4	0		ES818364	12	0	0		CO122522	0	5	0		TC205197	0	0	3		TC180719	9	13	0		ES846067	3	0	10		TC210828	0	27	41
FL576803	8	7	3		TC182234	21	4	0		TC186742	12	0	0		TC225589	0	5	0		TC199977	0	0	3		TC221624	9	14	0		TC187262	2	0	2		TC214013	0	27	45
TC203289	8	7	3		TC207029	21	3	0		DT526973	12	0	0		TC227734	0	5	0		CO124677	0	0	3		CO114305	9	15	0		TC192073	2	0	2		TC212957	0	27	48
DW239351	8	7	3		DR460547	21	2	0		TC187972	12	0	0		CO498268	0	5	0		CD485781	0	0	3		TC213807	9	17	0		DT527433	2	0	2		ES798915	0	26	2
TC222185	9	7	3		ES845022	21	2	0		EX170487	12	0	0		TC206633	0	5	0		ES816902	0	0	3		CK640555	9	18	0		TC208784	2	0	2		DW505183	0	26	2
DR452622	9	7	3		CO126806	21	2	0		DR459128	12	0	0		TC222114	0	5	0		DR460233	0	0	3		TC216654	9	25	0		DT468220	2	0	2		TC200433	0	26	3
TC196582	9	7	3		TC218253	21	0	0		TC189404	12	0	0		TC203069	0	5	0		DW230804	0	0	3		TC206261	9	26	0		ES829336	2	0	2		TC201697	0	26	3
DW510800	9	7	3		ES835616	21	0	0		TC216533	12	0	0		TC228352	0	5	0		TC220065	0	0	3		ES823628	9	28	0		TC190526	2	0	2		DW225778	0	26	4
TC198643	10	7	3		DW503655	21	0	0		DN804412	12	0	0		TC213186	0	5	0		CO132025	0	0	3		TC195858	8	2	0		CO120192	2	0	2		TC201546	0	26	4
DT465542	10	7	3		TC204504	21	0	0		ES840849	12	0	0		TC204678	0	5	0		TC200317	0	0	3		DT464451	8	2	0		TC223152	2	0	2		TC217260	0	26	5
TC199852	10	7	3		TC209710	21	0	0		ES817293	12	0	0		BM358331	0	5	0		CO120551	0	0	3		TC204452	8	2	0		TC190544	2	0	2		TC195209	0	26	6
TC194828	10	7	3		DR463291	21	0	0		DW226376	12	0	0		TC221886	0	5	0		DW490615	0	0	3		DR455318	8	2	0		TC227997	2	0	2		TC196981	0	26	6
TC208214	11	7	3		ES812813	21	0	0		TC196907	12	0	0		DW489128	0	5	0		AI727737	0	0	3		CO105543	8	2	0		TC229305	2	0	2		TC203105	0	26	7
DT468501	11	7	3		EV485061	21	0	0		TC199417	12	0	0		TC224746	0	5	0		TC208337	0	0	3		TC229473	8	2	0		DW481626	2	0	2		TC228536	0	26	7
TC226326	11	7	3		TC217531	21	0	0		DR463215	12	0	0		CO095060	0	5	0		TC215649	0	0	3		TC186839	8	2	0		TC198367	2	0	2		TC215390	0	26	7
TC196483	13	7	3		ES824469	21	0	0		TC212982	12	0	0		BQ408335	0	5	0		TC207089	0	0	3		ES825198	8	2	0		TC215383	2	0	2		TC183940	0	26	8
TC210878	17	7	3		TC214518	21	0	0		TC208448	12	0	0		TC218534	0	5	0		ES804033	0	0	3		TC198038	8	2	0		TC203643	2	0	2		TC209803	0	26	8
TC189302	19	7	3		ES794690	21	0	0		ES816046	12	0	0		DW486114	0	5	0		TC202810	0	0	3		TC202262	8	2	0		BQ401876	2	0	2		TC193018	0	26	8
EV492464	21	7	3		ES835382	21	0	0		TC209360	12	0	0		DW487337	0	5	0		TC215349	0	0	3		TC227450	8	2	0		TC216599	2	0	2		TC219685	0	26	13
DR454830	21	7	3		DR463805	21	0	0		TC183746	12	0	0		TC224129	0	5	0		TC223321	0	0	3		TC221181	8	2	0		TC201997	2	0	2		TC208869	0	26	13
TC220341	22	7	3		ES831671	21	0	0		DW498791	12	0	0		BQ411055	0	5	0		TC192259	0	0	3		ES802658	8	2	0		TC207626	2	0	3		DT463916	0	26	14
TC229575	23	7	3		TC211442	21	0	0		TC222344	12	0	0		DT047149	0	5	0		TC212531	0	0	3		ES842412	8	2	0		BG443474	2	0	3		TC213185	0	26	14
TC189770	25	7	3		TC185094	21	0	0		TC187469	12	0	0		TC188376	0	5	0		TC224096	0	0	3		BQ406481	8	2	0		TC228326	2	0	3		TC226856	0	26	14
BF273881	26	7	3		TC193275	21	0	0		ES847057	12	0	0		TC186527	0	5	0		CO098495	0	0	3		TC218459	8	2	0		TC227294	2	0	3		TC200422	0	26	9
CO126260	31	7	3		TC209573	21	0	0		CO128616	12	0	0		TC207176	0	5	0		TC212336	0	0	3		DW508042	8	2	0		TC228198	2	0	3		TC213324	0	26	9
ES849917	38	7	3		ES814681	21	0	0		CO125013	12	0	0		TC198217	0	5	0		BF269512	0	0	3		TC194367	8	2	0		CO109408	2	0	3		TC188871	0	26	9
DR462133	47	7	3		DR459213	21	0	0		DR459775	12	0	0		TC219164	0	5	0		TC203607	0	0	3		TC192657	8	2	0		TC218170	2	0	3		TC226073	0	26	10
TC195872	57	7	3		TC201640	21	0	0		ES847378	12	0	0		TC214756	0	5	0		TC217554	0	0	3		EE592602	8	2	0		TC221745	2	0	3		TC211382	0	26	11
TC219529	88	7	3		TC181720	21	0	0		AJ512988	12	0	0		TC200420	0	5	0		DT467450	0	0	3		TC197273	8	2	0		TC218251	2	0	3		TC226663	0	26	11
CO088601	4	6	3		BF273631	21	0	0		ES809660	12	0	0		TC209998	0	5	0		DT050170	0	0	3		DW516108	8	2	0		TC226976	2	0	3		DW508891	0	26	11
TC200339	4	6	3		TC191268	21	0	0		TC214557	12	0	0		TC228280	0	5	0		TC203898	0	0	3		EX164211	8	2	0		TC209300	2	0	3		TC218309	0	26	11
TC228273	4	6	3		CO083391	21	0	0		TC203002	12	0	0		ES847155	0	5	0		BF274226	0	0	3		ES823323	8	2	0		EX166780	2	0	3		BQ416007	0	26	12
TC205108	4	6	3		ES798875	21	0	0		TC207672	12	0	0		TC193746	0	5	0		DR459009	0	0	3		TC200807	8	2	0		TC207850	2	0	3		TC184022	0	26	12
ES842249	4	6	3		TC224556	21	0	0		TC217995	12	0	0		ES831632	0	5	0		TC200721	0	0	3		TC214091	8	2	0		ES826066	2	0	3		TC227352	0	26	12
TC223409	5	6	3		CO098182	21	0	0		ES851244	12	0	0		TC218697	0	5	0		DW243628	0	0	3		FL577008	8	3	0		TC184042	2	0	3		TC196028	0	26	12
CO124540	6	6	3		CO129417	21	0	0		TC195624	12	0	0		CO081832	0	5	0		DW236136	0	0	3		DT462079	8	3	0		BF274848	2	0	4		TC205854	0	26	15
TC179842	6	6	3		CO496600	21	0	0		TC197161	12	0	0		TC209036	0	5	0		DT047063	0	0	3		TC185159	8	3	0		TC207501	2	0	4		BF277737	0	26	15
BQ403230	7	6	3		TC182094	21	0	2		DW499498	12	0	0		TC180906	0	5	0		DT462531	0	0	3		TC207082	8	3	0		ES803680	2	0	4		TC229090	0	26	15
EV498524	8	6	3		ES811860	21	0	2		FL577757	12	0	0		AI054605	0	5	0		ES801429	0	0	3		FL577548	8	3	0		TC199351	2	0	4		TC192548	0	26	15
DW519267	8	6	3		DR453037	21	0	2		TC216448	12	0	0		TC226799	0	5	0		CO094816	0	0	3		AW187029	8	3	0		TC217031	2	0	4		TC227026	0	26	16
TC183060	9	6	3		ES795564	21	0	2		TC210183	12	0	0		TC187378	0	5	0		TC225094	0	0	3		TC225202	8	3	0		BQ405888	2	0	5		AJ513575	0	26	17
DR458669	9	6	3		TC213814	21	0	2		TC215402	12	0	0		TC229481	0	5	0		ES821986	0	0	3		BM360524	8	3	0		TC207596	2	0	5		DW494002	0	26	18
TC215814	9	6	3		TC187705	21	0	3		TC206441	12	0	0		TC197231	0	5	0		FL577645	0	0	3		TC187565	8	3	0		TC197715	2	0	5		TC225108	0	26	19
ES849696	10	6	3		TC186850	21	0	3		CD486714	12	0	0		TC185362	0	5	0		TC200066	0	0	3		TC180784	8	3	0		CO078666	2	0	5		CO087063	0	26	20
EX171139	10	6	3		TC201243	21	0	4		DW510434	11	0	0		TC199691	0	5	0		ES825481	0	0	3		ES812169	8	3	0		TC226468	2	0	5		TC192113	0	26	20
CO120595	10	6	3		BM359993	21	0	4		DT458715	11	0	0		TC222329	0	5	0		TC188613	0	0	3		DW514009	8	3	0		CO115022	2	0	5		TC203940	0	26	20
TC215277	12	6	3		TC198807	21	0	4		TC228223	11	0	0		TC190223	0	5	0		TC216078	0	0	3		DR461150	8	3	0		TC191462	2	0	6		TC226841	0	26	22
EV487153	12	6	3		DN802754	21	0	5		TC207673	11	0	0		TC203795	0	5	0		TC193498	0	0	3		DN780912	8	3	0		TC217335	2	0	6		CO106393	0	26	25
ES790423	12	6	3		TC228803	21	0	6		TC228354	11	0	0		TC183962	0	5	0		TC220415	0	0	3		BF275834	8	3	0		TC215788	2	0	7		TC214333	0	26	26
ES830761	13	6	3		TC215659	21	0	9		DV850334	11	0	0		TC201556	0	5	0		CO086054	0	0	3		TC208033	8	3	0		ES841771	2	0	16		TC182201	0	26	28
TC191099	14	6	3		ES836357	20	38	0		BG444113	11	0	0		ES811342	0	5	0		CO099620	0	0	3		FL576573	8	3	0		BQ409419	2	0	10		TC222127	0	26	36
TC202285	14	6	3		DT461218	20	29	0		DW515856	11	0	0		TC225842	0	5	0		CO111569	0	0	3		DW495710	8	3	0		CO123602	2	0	11		TC203399	0	26	45
TC195496	14	6	3		TC183823	20	11	0		DR462210	11	0	0		TC182043	0	5	0		TC179895	0	0	3		TC192837	8	3	0		ES835281	2	0	11		TC180425	0	26	77
TC222291	14	6	3		TC210746	20	10	0		TC213854	11	0	0		TC213218	0	5	0		TC191188	0	0	3		TC225472	8	3	0							TC209213	0	25	2
ES820840	15	6	3		ES830136	20	7	0		BQ403746	11	0	0		BQ409577	0	5	0		ES809996	0	0	3		BF277032	8	3	0							TC210714	0	25	2
TC222197	15	6	3		ES827590	20	7	0		ES847691	11	0	0		TC220024	0	5	0		CO092274	0	0	3		TC203780	8	3	0							TC188951	0	25	3
TC184270	16	6	3		TC227108	20	6	0		TC194750	11	0	0		TC188492	0	5	0		TC206313	0	0	3		ES814215	8	3	0							TC220774	0	25	3
DT527076	16	6	3		FL577160	20	6	0		DW232065	11	0	0		TC181077	0	5	0		DT459410	0	0	3		TC179651	8	3	0							TC201104	0	25	4
TC210074	19	6	3		TC179626	20	6	0		CO073825	11	0	0		TC220301	0	5	0		TC222910	0	0	3		CO081281	8	4	0							TC203430	0	25	4
TC181453	19	6	3		TC199312	20	6	0		ES840620	11	0	0		TC207537	0	5	0		BM359561	0	0	3		TC187476	8	4	0							TC216502	0	25	4
ES834085	20	6	3		TC222487	20	6	0		TC219269	11	0	0		TC193232	0	5	0		ES845403	0	0	3		TC196739	8	4	0							TC210804	0	25	4
ES803044	20	6	3		DT527037	20	5	0		TC223543	11	0	0		TC201759	0	5	0		TC213599	0	0	3		EX169968	8	4	0							DR460413	0	25	5
ES846363	21	6	3		TC207173	20	5	0		ES827610	11	0	0		TC202496	0	5	0		ES819021	0	0	3		CO125767	8	5	0							TC228035	0	25	5
TC210031	23	6	3		DR452787	20	4	0		EE593156	11	0	0		TC181050	0	5	0		TC191226	0	0	3		TC219895	8	5	0							TC189697	0	25	5
ES812780	26	6	3		EV488301	20	4	0		CO090800	11	0	0		TC183690	0	5	0		TC207249	0	0	3		TC195783	8	5	0							ES837919	0	25	5
ES832604	29	6	3		EX172547	20	3	0		TC199439	11	0	0		CO108459	0	5	0		CO086982	0	0	3		TC218426	8	5	0							TC221778	0	25	6
DW506871	30	6	3		TC227954	20	3	0		TC225196	11	0	0		CO072185	0	5	0		BQ403896	0	0	3		TC199894	8	5	0							ES800020	0	25	6
ES817080	36	6	3		TC219575	20	3	0		TC218489	11	0	0		TC187332	0	5	0		TC204713	0	0	3		DT459347	8	5	0							TC189297	0	25	7
EX164139	36	6	3		AI727624	20	3	0		DR455575	11	0	0		TC219774	0	5	0		DW499015	0	0	3		TC190011	8	5	0							DW517616	0	25	7
EX166842	36	6	3		TC183707	20	3	0		DT462042	11	0	0		DR456142	0	5	0		CO126065	0	0	3		CO131181	8	5	0							DW511776	0	25	7
TC183004	37	6	3		TC180313	20	2	0		CO114460	11	0	0		BQ409729	0	5	0		TC201296	0	0	3		TC189089	8	6	0							TC207025	0	25	7
TC219160	40	6	3		CO121972	20	2	0		DW519609	11	0	0		TC180575	0	5	0		TC206328	0	0	3		CO123151	8	6	0							ES799043	0	25	8
TC199037	41	6	3		ES834201	20	2	0		DT052078	11	0	0		TC187980	0	5	0		TC228383	0	0	3		TC185248	8	6	0							TC203558	0	25	8
CO076075	50	6	3		TC188102	20	2	0		ES838356	11	0	0		CO097639	0	5	0		TC181185	0	0	3		ES796808	8	6	0							TC225721	0	25	8
TC215453	50	6	3		TC186263	20	2	0		TC217242	11	0	0		TC213556	0	5	0		TC180421	0	0	3		TC219754	8	6	0							TC189816	0	25	13
TC206756	53	6	3		TC212867	20	2	0		DN780961	11	0	0		TC193906	0	5	0		TC187785	0	0	3		DW510000	8	6	0							TC184318	0	25	13
TC195597	57	6	3		TC181714	20	2	0		DN817884	11	0	0		ES819533	0	5	0		BQ414225	0	0	3		TC199914	8	6	0							TC185645	0	25	14
BF276148	61	6	3		TC209113	20	2	0		ES796145	11	0	0		TC186491	0	5	0		CO120758	0	0	3		DW227449	8	6	0							TC211408	0	25	14
TC227046	66	6	3		TC183912	20	2	0		AI054767	11	0	0		TC200372	0	5	0		DT466360	0	0	3		ES807192	8	7	0							FL576883	0	25	9
EX169387	71	6	3		DW236483	20	2	0		CO129875	11	0	0		TC215832	0	5	0		DW239336	0	0	3		TC216728	8	7	0							DW499066	0	25	9
TC210892	72	6	3		TC191194	20	2	0		TC221638	11	0	0		TC184446	0	5	0		EV496310	0	0	3		TC208935	8	7	0							DW486301	0	25	9
EV484570	81	6	3		AW666560	20	0	0		TC213902	11	0	0		TC181103	0	5	0		TC216647	0	0	3		TC194065	8	7	0							TC224027	0	25	11
TC197519	96	6	3		TC203493	20	0	0		DR458154	11	0	0		TC209532	0	5	0		TC215985	0	0	3		TC220010	8	7	0							DW476885	0	25	11
ES795179	2	5	3		TC213095	20	0	0		TC193820	11	0	0		CO075117	0	5	0		DW008321	0	0	3		DR462238	8	7	0							BG444301	0	25	11
DR458661	2	5	3		TC187941	20	0	0		BQ408699	11	0	0		CO089809	0	5	0		TC199485	0	0	3		TC220090	8	7	0							TC184218	0	25	12
EX165011	2	5	3		TC211309	20	0	0		TC186234	11	0	0		TC195972	0	5	0		TC198636	0	0	3		DT461402	8	7	0							TC192772	0	25	12
TC229222	3	5	3		TC206018	20	0	0		TC226667	11	0	0		CO074829	0	5	0		CO119660	0	0	3		CO118494	8	8	0							TC225475	0	25	12
TC209757	4	5	3		DW224090	20	0	0		TC216014	11	0	0		TC228999	0	5	0		TC203931	0	0	3		CO094233	8	8	0							TC205023	0	25	16
CO101309	4	5	3		DR463667	20	0	0		DW233280	11	0	0		EX167861	0	5	0		TC185188	0	0	3		CO112306	8	8	0							TC207929	0	25	16
ES844293	4	5	3		TC192645	20	0	0		ES847591	11	0	0		TC229265	0	5	0		TC219230	0	0	3		TC190937	8	9	0							AJ514137	0	25	17
TC196492	4	5	3		ES813011	20	0	0		AJ514009	11	0	0		TC181948	0	5	0		DR460625	0	0	3		TC221172	8	9	0							TC215441	0	25	17
TC200808	4	5	3		TC226517	20	0	0		TC197423	11	0	0		CO108237	0	5	0		DT047700	0	0	3		DT461348	8	10	0							DW504706	0	25	18
TC223338	5	5	3		TC182918	20	0	0		TC201105	11	0	0		TC194734	0	5	0		TC210754	0	0	3		TC192714	8	10	0							TC184846	0	25	19
TC205260	5	5	3		TC199326	20	0	0		CO090887	11	0	0		TC214698	0	5	0		DT463770	0	0	3		TC187464	8	11	0							CO112961	0	25	19
TC210383	5	5	3		ES803868	20	0	0		TC225054	11	0	0		TC202501	0	5	0		TC201827	0	0	3		ES828802	8	11	0							DW499280	0	25	20
TC200537	5	5	3		ES819196	20	0	0		TC227916	11	0	0		DR460806	0	5	0		AI725636	0	0	3		TC188788	8	13	0							TC198902	0	25	20
TC181421	6	5	3		DT468349	20	0	0		TC196324	11	0	0		TC222066	0	5	0		TC208984	0	0	3		DT047481	8	20	0							TC193389	0	25	20
TC193336	6	5	3		TC206394	20	0	0		TC199011	11	0	0		TC193472	0	5	0		TC201267	0	0	3		TC201648	8	22	0							TC214017	0	25	20
TC217481	6	5	3		TC198663	20	0	0		TC181503	11	0	0		TC191171	0	5	0		TC189842	0	0	3		TC213428	8	51	0							TC192499	0	25	22
TC220953	6	5	3		TC221388	20	0	0		ES797488	11	0	0		TC216399	0	5	0		TC208343	0	0	3		TC225338	8	52	0							TC207781	0	25	22
BF276323	7	5	3		TC221796	20	0	0		DT527030	11	0	0		TC208887	0	5	0		TC200859	0	0	3		CB074791	8	224	0							DW487271	0	25	23
TC182053	7	5	3		TC228424	20	0	0		CO083969	11	0	0		TC229324	0	5	0		TC225264	0	0	3		TC201958	7	2	0							CO094054	0	25	24
ES825429	7	5	3		TC181960	20	0	0		DR459820	11	0	0		TC208167	0	5	0		TC197160	0	0	3		ES831537	7	2	0							TC204003	0	25	24
TC197516	8	5	3		TC205467	20	0	0		TC216721	11	0	0		TC188675	0	5	0		TC222681	0	0	3		ES815048	7	2	0							TC217788	0	25	26
TC219934	8	5	3		DW232902	20	0	0		CO119530	11	0	0		TC182970	0	5	0		CO105062	0	0	3		TC202544	7	2	0							DR458058	0	25	27
TC193224	8	5	3		TC229689	20	0	0		DR460073	11	0	0		TC205255	0	5	0		DW512758	0	0	3		TC186047	7	2	0							TC196763	0	25	28
TC197422	8	5	3		TC211724	20	0	0		TC222605	11	0	0		CO100431	0	5	0		TC188628	0	0	3		CO096336	7	2	0							ES845087	0	25	29
TC192009	8	5	3		TC189099	20	0	0		TC224670	11	0	0		ES834213	0	5	0		TC193151	0	0	3		ES791643	7	2	0							ES793124	0	25	33
TC225290	9	5	3		TC194002	20	0	0		BG444112	11	0	0		DW511207	0	5	0		EX167612	0	0	3		TC220269	7	2	0							BM357994	0	25	33
TC182700	9	5	3		TC186051	20	0	0		TC206778	11	0	0		ES832297	0	5	0		ES850453	0	0	3		DW499339	7	2	0							DW238146	0	25	34
TC223630	10	5	3		TC197051	20	0	0		TC188540	11	0	0		TC192107	0	5	0		DR462619	0	0	3		TC220931	7	2	0							TC218009	0	25	42
CO111528	10	5	3		TC185895	20	0	0		CO102355	11	0	0		TC211835	0	5	0		CO125790	0	0	3		TC190137	7	2	0							TC209634	0	25	48
DW506411	11	5	3		ES800483	20	0	0		TC229316	11	0	0		DT527505	0	5	0		TC190047	0	0	3		TC212420	7	2	0							TC206776	0	25	50
TC194192	11	5	3		ES819957	20	0	2		ES835466	11	0	0		TC204542	0	5	0		TC215249	0	0	3		ES801059	7	2	0							BQ411980	0	25	50
TC194667	12	5	3		TC192760	20	0	2		TC204685	11	0	0		TC211504	0	5	0		TC192826	0	0	3		DW477231	7	2	0							TC198182	0	25	53
TC206674	12	5	3		TC206051	20	0	2		CO083096	11	0	0		TC204721	0	5	0		BF268398	0	0	3		TC200920	7	2	0							ES820489	0	24	2
TC191608	12	5	3		TC183107	20	0	2		TC227779	11	0	0		CK640433	0	5	0		DR461933	0	0	3		TC181784	7	2	0							TC186749	0	24	6
TC210301	12	5	3		TC182117	20	0	2		DR463524	11	0	0		ES792704	0	5	0		CO498321	0	0	3		TC226058	7	2	0							DW239565	0	24	6
TC180222	12	5	3		DT459136	20	0	2		DT460920	11	0	0		TC219208	0	5	0		TC213175	0	0	3		TC206607	7	2	0							TC201471	0	24	6
ES850570	13	5	3		TC220240	20	0	2		TC221583	11	0	0		TC228636	0	5	0		TC200921	0	0	3		TC198811	7	2	0							TC208332	0	24	7
TC216173	13	5	3		AI726314	20	0	3		TC223367	11	0	0		ES828671	0	5	0		TC183303	0	0	3		ES830605	7	2	0							TC189985	0	24	7
TC210909	15	5	3		TC206152	20	0	3		TC208524	11	0	0		TC227298	0	5	0		TC203035	0	0	3		CA992767	7	2	0							TC192160	0	24	7
TC220611	18	5	3		ES823638	20	0	3		TC210728	11	0	0		TC207115	0	5	0		EX170741	0	0	3		DN779281	7	2	0							TC222059	0	24	13
TC194041	18	5	3		TC180007	20	0	3		BM359866	11	0	0		TC218585	0	5	0		DT463384	0	0	3		TC218869	7	2	0							TC202450	0	24	13
DW515859	19	5	3		TC210684	20	0	4		DW238182	11	0	0		CO124273	0	5	0		CO073714	0	0	3		BQ402134	7	2	0							ES833627	0	24	14
TC226917	21	5	3		TC180460	20	0	6		TC191678	11	0	0		TC187743	0	5	0		TC184551	0	0	3		ES803256	7	2	0							TC196898	0	24	14
ES800773	23	5	3		TC223102	20	0	8		DT460233	11	0	0		BE055304	0	5	0		CO085456	0	0	3		TC206199	7	2	0							TC181285	0	24	9
TC203267	23	5	3		DW497419	20	0	10		TC227709	11	0	0		TC220021	0	5	0		TC202704	0	0	3		DR455670	7	3	0							TC225656	0	24	9
ES809532	24	5	3		DW502081	20	0	12		TC188684	11	0	0		TC191969	0	5	0		CO116194	0	0	3		CO492785	7	3	0							TC224280	0	24	10
TC196291	25	5	3		TC229488	19	71	0		TC212435	11	0	0		TC226452	0	5	0		TC223958	0	0	3		ES834598	7	3	0							TC187522	0	24	10
DN760223	25	5	3		DN781358	19	31	0		CA994124	11	0	0		TC209913	0	5	0		EV497153	0	0	3		TC201366	7	3	0							CO109581	0	24	10
TC196361	25	5	3		TC220276	19	14	0		TC182952	11	0	0		ES841106	0	5	0		TC188894	0	0	3		TC189255	7	3	0							DT051606	0	24	11
DW519655	31	5	3		BG441035	19	14	0		BG440754	11	0	0		ES837942	0	5	0		CO094838	0	0	3		TC195127	7	3	0							TC194398	0	24	12
EX166994	34	5	3		TC227478	19	10	0		TC208275	11	0	0		TC196986	0	5	0		TC220120	0	0	3		ES813162	7	3	0							DW226769	0	24	16
TC225628	38	5	3		ES828702	19	8	0		DR456758	11	0	0		TC188446	0	5	0		EX165397	0	0	3		TC214105	7	3	0							BQ409712	0	24	17
TC202156	39	5	3		TC228724	19	7	0		CO094643	11	0	0		TC189154	0	5	0		TC188635	0	0	3		CO090920	7	3	0							TC185966	0	24	18
TC183795	57	5	3		ES824657	19	7	0		TC186444	11	0	0		DT458816	0	5	0		DT050494	0	0	3		TC183348	7	3	0							DW500111	0	24	18
TC221797	66	5	3		TC201638	19	5	0		ES826658	11	0	0		TC200932	0	5	0		DW234721	0	0	3		CO121166	7	3	0							BQ412173	0	24	20
ES829522	66	5	3		ES818793	19	5	0		TC221204	11	0	0		DR458609	0	5	0		ES832519	0	0	3		ES848298	7	3	0							CO105554	0	24	20
ES824982	79	5	3		TC222419	19	4	0		TC205330	11	0	0		TC192864	0	5	0		CO128151	0	0	3		EV498062	7	3	0							CO107184	0	24	20
CD485563	2	4	3		ES821315	19	4	0		ES819892	11	0	0		BF271624	0	5	0		FL577374	0	0	3		TC203392	7	3	0							CO127898	0	24	20
CO084169	2	4	3		TC184082	19	4	0		TC207593	11	0	0		TC224742	0	5	0		ES817351	0	0	3		TC223727	7	3	0							TC183783	0	24	21
TC218289	2	4	3		TC210192	19	4	0		TC223405	11	0	0		DW507901	0	5	0		TC223717	0	0	3		DW489550	7	3	0							CO093865	0	24	22
TC194012	2	4	3		BQ410790	19	4	0		TC194329	11	0	0		TC202535	0	5	0		BQ411498	0	0	3		ES796799	7	4	0							TC185045	0	24	22
TC205292	4	4	3		TC221942	19	3	0		EX164188	11	0	0		TC212568	0	5	0		TC213403	0	0	3		DW508347	7	4	0							TC210552	0	24	23
TC193469	4	4	3		TC210155	19	3	0		TC202656	11	0	0		TC199214	0	5	0		CO083573	0	0	3		DR455797	7	4	0							TC217218	0	24	23
ES831420	5	4	3		TC188262	19	3	0		DW509988	11	0	0		TC219667	0	5	0		TC210787	0	0	3		TC192273	7	4	0							AI054634	0	24	25
TC213307	5	4	3		DR453871	19	3	0		TC211933	11	0	0		TC218104	0	5	0		TC226042	0	0	3		TC225643	7	4	0							TC187223	0	24	25
TC211846	5	4	3		TC180146	19	3	0		TC214983	11	0	0		DN804070	0	5	0		CB066389	0	0	3		TC203972	7	4	0							ES823571	0	24	25
TC213355	5	4	3		TC204883	19	3	0		TC192018	11	0	0		TC182263	0	5	0		TC229522	0	0	3		TC211703	7	4	0							CO106846	0	24	26
TC198044	6	4	3		DW234535	19	2	0		ES836187	11	0	0		TC202473	0	5	0		TC195256	0	0	3		DR461282	7	4	0							BG444358	0	24	32
ES837961	6	4	3		ES817117	19	2	0		CO106660	11	0	0		TC182056	0	5	0		TC223884	0	0	3		TC201560	7	4	0							CA993885	0	24	32
TC222751	7	4	3		ES806405	19	2	0		ES838637	11	0	0		TC203559	0	5	0		TC220562	0	0	3		TC193154	7	4	0							TC204018	0	24	44
TC223752	8	4	3		DW506743	19	2	0		DR461551	11	0	0		CO095570	0	5	0		TC212684	0	0	3		ES847285	7	4	0							TC225660	0	24	45
ES803716	8	4	3		TC185807	19	2	0		TC208367	11	0	0		TC208526	0	5	0		TC185016	0	0	3		DW502849	7	4	0							TC220675	0	24	55
TC229281	8	4	3		ES829922	19	2	0		CO093194	11	0	0		TC201194	0	5	0		TC222368	0	0	3		DW492551	7	4	0							TC192425	0	24	69
CO084059	9	4	3		CO107756	19	2	0		TC203677	11	0	0		TC213911	0	5	0		CO097124	0	0	3		DW488303	7	4	0							TC214842	0	23	2
TC226422	9	4	3		TC204957	19	2	0		ES793345	11	0	0		TC181915	0	5	0		TC202452	0	0	3		TC215859	7	5	0							TC183438	0	23	3
EX168176	9	4	3		TC208109	19	2	0		TC193580	11	0	0		TC215098	0	5	0		DW505530	0	0	3		TC227739	7	5	0							TC181382	0	23	3
TC208189	10	4	3		TC207727	19	2	0		AI729711	11	0	0		AJ514150	0	5	0		ES823042	0	0	3		TC186517	7	5	0							TC199502	0	23	4
BQ410023	10	4	3		TC187640	19	2	0		ES824210	11	0	0		TC202495	0	5	0		TC194109	0	0	3		CO121661	7	5	0							TC218386	0	23	4
TC190090	10	4	3		TC188118	19	2	0		ES838490	11	0	0		CO093666	0	5	0		CA993990	0	0	3		TC202343	7	5	0							CO498980	0	23	5
TC187864	11	4	3		TC199272	19	0	0		ES843068	11	0	0		TC211794	0	5	0		CO132151	0	0	3		CO097098	7	5	0							TC189379	0	23	5
TC194722	11	4	3		ES823024	19	0	0		FL577714	11	0	0		TC200841	0	5	0		TC201946	0	0	3		TC197601	7	5	0							TC225961	0	23	5
TC188335	12	4	3		ES839964	19	0	0		TC191676	11	0	0		TC227556	0	5	0		CO111316	0	0	3		ES817681	7	6	0							TC226879	0	23	6
DN801633	13	4	3		ES846927	19	0	0		TC213649	11	0	0		TC182211	0	5	0		CA993171	0	0	3		TC204385	7	6	0							ES848495	0	23	6
ES810705	13	4	3		TC220808	19	0	0		AI055025	11	0	0		TC194938	0	5	0		TC192463	0	0	3		CO106520	7	6	0							TC221189	0	23	6
DR461744	14	4	3		TC201547	19	0	0		CO123529	11	0	0		AJ513223	0	5	0		TC189973	0	0	3		TC213879	7	6	0							TC204676	0	23	7
ES850577	14	4	3		DW227347	19	0	0		TC197352	11	0	0		TC224942	0	5	0		TC196125	0	0	3		TC186335	7	6	0							TC208701	0	23	7
TC226269	15	4	3		TC222055	19	0	0		DW512988	11	0	0		TC207077	0	5	0		AW186753	0	0	3		TC182692	7	6	0							TC211822	0	23	7
DW232861	16	4	3		ES848252	19	0	0		TC214752	11	0	0		AI727329	0	5	0		ES809536	0	0	2		TC184658	7	6	0							TC187504	0	23	7
TC206972	17	4	3		ES843743	19	0	0		TC179683	11	0	0		TC181687	0	5	0		TC227685	0	0	2		TC195229	7	6	0							TC203529	0	23	8
TC196446	18	4	3		TC208463	19	0	0		TC214814	11	0	0		TC224011	0	5	0		DR452594	0	0	2		DW498905	7	6	0							BQ408236	0	23	13
ES832355	18	4	3		DN779775	19	0	0		TC210809	11	0	0		ES820510	0	5	0		EX171547	0	0	2		TC217938	7	7	0							TC219756	0	23	13
ES819640	19	4	3		TC191105	19	0	0		AW187271	11	0	0		CO084352	0	5	0		TC201985	0	0	2		AJ514133	7	7	0							TC207429	0	23	13
DW008142	22	4	3		ES844071	19	0	0		TC204176	11	0	0		TC221565	0	5	0		ES792707	0	0	2		DW502410	7	7	0							TC203829	0	23	14
TC223140	23	4	3		TC180804	19	0	0		TC183883	11	0	0		TC215440	0	5	0		TC200698	0	0	2		DW505779	7	7	0							ES805174	0	23	14
TC228557	23	4	3		CO094348	19	0	0		TC209239	11	0	0		CO077272	0	5	0		TC188821	0	0	2		TC211570	7	8	0							TC216784	0	23	14
TC223400	26	4	3		CO491349	19	0	0		DW501955	11	0	0		TC187239	0	5	0		TC202013	0	0	2		DR453678	7	8	0							ES833773	0	23	14
DT050824	27	4	3		TC218952	19	0	0		AI727892	11	0	0		TC196248	0	5	0		DW506046	0	0	2		TC219905	7	8	0							DW224488	0	23	9
TC223683	28	4	3		CO079332	19	0	0		TC221815	11	0	0		ES831071	0	5	0		TC210362	0	0	2		TC194834	7	9	0							TC182365	0	23	9
DW504619	28	4	3		DW499977	19	0	0		CO109829	11	0	0		TC208544	0	5	0		TC188859	0	0	2		TC191457	7	9	0							TC199102	0	23	9
EX169426	31	4	3		TC207921	19	0	0		TC203083	11	0	0		TC200267	0	5	0		TC215360	0	0	2		CO127860	7	10	0							TC200102	0	23	10
DN817948	32	4	3		TC182757	19	0	0		ES791984	11	0	0		TC222106	0	5	0		CO080068	0	0	2		BM358147	7	10	0							TC182442	0	23	10
DN801682	34	4	3		TC222733	19	0	0		DR462667	11	0	0		TC198121	0	5	0		TC210511	0	0	2		TC190581	7	12	0							TC204312	0	23	10
TC211765	35	4	3		DW232922	19	0	0		TC192016	11	0	0		AI730174	0	5	0		TC184781	0	0	2		TC224203	7	16	0							TC199205	0	23	11
TC184093	41	4	3		TC206358	19	0	0		DN800613	11	0	0		DR453536	0	5	0		TC226158	0	0	2		TC213129	7	16	0							TC211895	0	23	11
TC229602	49	4	3		DR455177	19	0	0		ES819401	11	0	0		DY985193	0	5	0		BQ414970	0	0	2		TC226014	7	20	0							ES801157	0	23	12
TC216275	50	4	3		EX169022	19	0	0		ES803332	11	0	0		TC192867	0	5	0		DT051205	0	0	2		TC184916	7	21	0							AI054841	0	23	15
TC207940	54	4	3		TC217182	19	0	0		DT467066	11	0	0		CO093329	0	5	0		CO130319	0	0	2		DW517465	7	27	0							DR459694	0	23	15
TC227388	63	4	3		CO114858	19	0	0		CO129643	11	0	0		TC199486	0	5	0		ES832022	0	0	2		DW479200	7	52	0							TC207885	0	23	15
NP385892	63	4	3		BF272594	19	0	0		ES851090	11	0	0		CO122146	0	5	0		AJ513045	0	0	2		TC217071	7	452	0							TC208197	0	23	16
TC184348	76	4	3		DW481684	19	0	0		TC223978	11	0	0		TC195105	0	5	0		TC208649	0	0	2		BF274439	6	2	0							TC196902	0	23	16
EX171215	81	4	3		ES791582	19	0	0		DR454149	11	0	0		TC185287	0	5	0		EX169882	0	0	2		TC200575	6	2	0							TC204952	0	23	16
TC211956	102	4	3		BE052543	19	0	0		ES793017	11	0	0		ES851498	0	5	0		TC216392	0	0	2		TC223537	6	2	0							DN801238	0	23	16
CO491990	115	4	3		DT526881	19	0	0		TC216333	11	0	0		TC184005	0	5	0		TC182332	0	0	2		TC196554	6	2	0							TC186015	0	23	17
TC222693	173	4	3		ES805274	19	0	0		ES824023	11	0	0		CO086426	0	5	0		EX167829	0	0	2		TC185160	6	2	0							TC186077	0	23	17
AI731278	2	3	3		TC196112	19	0	0		TC194401	11	0	0		TC195073	0	5	0		TC186537	0	0	2		CO120269	6	2	0							TC196395	0	23	17
TC229520	2	3	3		CO497126	19	0	0		TC209242	11	0	0		CO128535	0	5	0		TC183308	0	0	2		TC229617	6	2	0							TC214820	0	23	18
TC211454	2	3	3		DV850267	19	0	0		DR463272	11	0	0		TC206156	0	5	0		ES846200	0	0	2		ES837002	6	2	0							TC226011	0	23	18
TC200890	2	3	3		FL577059	19	0	0		DT463784	11	0	0		TC224847	0	5	0		TC220634	0	0	2		DR458869	6	2	0							TC187198	0	23	19
TC198865	3	3	3		TC218232	19	0	0		CO117172	10	0	0		TC209892	0	5	0		CO116949	0	0	2		TC219479	6	2	0							TC186674	0	23	19
TC180417	3	3	3		DW513152	19	0	0		CO129821	10	0	0		DW509205	0	5	0		TC224698	0	0	2		TC185277	6	2	0							TC214924	0	23	19
TC211417	4	3	3		BF272021	19	0	0		TC208998	10	0	0		TC213293	0	5	0		DR454371	0	0	2		TC182492	6	2	0							TC197377	0	23	19
TC214066	4	3	3		TC213197	19	0	0		TC181095	10	0	0		ES828014	0	5	0		ES816544	0	0	2		TC192547	6	2	0							TC219285	0	23	19
TC196542	5	3	3		TC219700	19	0	0		TC211470	10	0	0		TC183001	0	5	0		DW517934	0	0	2		TC195497	6	2	0							TC195550	0	23	19
TC218256	5	3	3		ES796485	19	0	0		TC229021	10	0	0		TC228563	0	5	0		TC191133	0	0	2		TC185347	6	2	0							TC192121	0	23	20
DW508004	5	3	3		DW226755	19	0	0		TC189684	10	0	0		TC181482	0	5	0		TC194471	0	0	2		TC200792	6	2	0							TC188732	0	23	21
TC191701	5	3	3		CO069790	19	0	0		TC223693	10	0	0		TC189524	0	5	0		BF272140	0	0	2		ES851176	6	2	0							TC212405	0	23	25
TC183587	6	3	3		ES847960	19	0	2		TC226052	10	0	0		TC196314	0	5	0		TC219329	0	0	2		CO088046	6	2	0							TC216823	0	23	27
TC210918	6	3	3		TC204296	19	0	2		DR453748	10	0	0		TC213446	0	5	0		EX170636	0	0	2		DT457878	6	2	0							DW507033	0	23	28
DW237375	6	3	3		BQ408877	19	0	2		TC213776	10	0	0		TC189193	0	5	0		CO078033	0	0	2		TC217351	6	2	0							DW493129	0	23	30
TC196695	6	3	3		TC201071	19	0	2		TC195797	10	0	0		TC195308	0	5	0		DR460544	0	0	2		TC182223	6	2	0							TC219688	0	23	35
TC202360	7	3	3		CO098124	19	0	2		CO132374	10	0	0		TC187266	0	5	0		TC205848	0	0	2		TC224826	6	2	0							TC193007	0	23	37
TC188872	7	3	3		TC209841	19	0	2		ES838813	10	0	0		DW478265	0	5	0		TC195220	0	0	2		TC217704	6	2	0							TC192993	0	23	41
BG441830	7	3	3		BF268325	19	0	2		TC184982	10	0	0		TC187107	0	5	0		CO097408	0	0	2		TC229416	6	2	0							TC216910	0	23	44
TC220188	8	3	3		TC198308	19	0	3		DW236791	10	0	0		TC203877	0	5	0		TC229285	0	0	2		CO072428	6	2	0							DW243531	0	23	46
ES810421	8	3	3		TC201960	19	0	4		CO094552	10	0	0		TC210665	0	5	0		TC214913	0	0	2		TC213196	6	2	0							ES802944	0	23	55
TC225417	9	3	3		DT461398	19	0	5		TC220973	10	0	0		FL576776	0	5	0		TC226689	0	0	2		ES852339	6	2	0							DW506667	0	23	60
TC195556	9	3	3		TC190042	19	0	7		DT458577	10	0	0		TC186777	0	5	0		ES805732	0	0	2		TC209259	6	2	0							TC217211	0	22	2
TC199917	10	3	3		TC223186	19	0	11		ES842934	10	0	0		DN781015	0	5	0		TC216274	0	0	2		CO106992	6	2	0							TC197335	0	22	2
TC221058	10	3	3		TC200125	19	0	11		DR459121	10	0	0		ES831876	0	5	0		ES826165	0	0	2		TC190002	6	2	0							TC204138	0	22	2
TC190092	10	3	3		TC215465	18	40	0		TC217045	10	0	0		TC204677	0	5	0		BQ415112	0	0	2		EV493705	6	2	0							TC209383	0	22	3
TC186767	10	3	3		DW515231	18	24	0		CO086171	10	0	0		ES803068	0	5	0		TC186464	0	0	2		TC205290	6	2	0							TC195567	0	22	3
TC221773	10	3	3		ES838107	18	17	0		DT466384	10	0	0		EV486343	0	5	0		TC223052	0	0	2		TC214286	6	2	0							DW480362	0	22	5
TC199221	11	3	3		TC191708	18	13	0		TC213031	10	0	0		TC196880	0	5	0		CO079282	0	0	2		TC210273	6	2	0							TC190934	0	22	5
TC202563	11	3	3		TC227463	18	12	0		ES807838	10	0	0		TC182468	0	5	0		TC199730	0	0	2		TC211353	6	2	0							DR454177	0	22	5
ES807055	12	3	3		BG443082	18	8	0		TC194181	10	0	0		DT466651	0	5	0		TC188439	0	0	2		TC205150	6	2	0							TC184076	0	22	6
TC208368	12	3	3		TC228048	18	7	0		TC228477	10	0	0		BQ409738	0	5	0		TC201457	0	0	2		TC214488	6	2	0							TC228755	0	22	6
DR462003	12	3	3		TC217442	18	6	0		TC183858	10	0	0		TC214536	0	5	0		DW239808	0	0	2		CO073062	6	2	0							TC187005	0	22	6
DW517596	14	3	3		TC216296	18	5	0		TC183069	10	0	0		CO108525	0	5	0		TC215033	0	0	2		DR463956	6	3	0							TC203539	0	22	7
CO086470	15	3	3		ES806075	18	4	0		TC214106	10	0	0		TC185058	0	5	0		TC187779	0	0	2		DW243825	6	3	0							DW517090	0	22	7
ES821181	15	3	3		DR459226	18	4	0		TC180578	10	0	0		DW485851	0	5	0		TC203077	0	0	2		TC208127	6	3	0							TC205791	0	22	8
ES826863	16	3	3		TC214312	18	4	0		ES801225	10	0	0		TC183235	0	5	0		TC190601	0	0	2		ES836612	6	3	0							TC198163	0	22	8
BQ407585	16	3	3		CA993115	18	3	0		TC207574	10	0	0		TC188029	0	5	0		TC207653	0	0	2		DW504822	6	3	0							TC207041	0	22	8
TC183455	16	3	3		TC217002	18	3	0		TC207815	10	0	0		TC180279	0	5	0		DT464841	0	0	2		TC189520	6	3	0							TC229448	0	22	8
EX169850	17	3	3		TC215331	18	3	0		FL577251	10	0	0		TC215679	0	5	0		CO094376	0	0	2		ES800476	6	3	0							AW186816	0	22	13
ES801660	17	3	3		TC226949	18	2	0		TC211873	10	0	0		TC208166	0	5	0		TC180980	0	0	2		TC199964	6	3	0							TC180569	0	22	13
FL577087	17	3	3		TC182828	18	2	0		DR456550	10	0	0		DR455652	0	5	0		DW506134	0	0	2		ES833161	6	3	0							TC190863	0	22	14
ES824560	18	3	3		TC214171	18	2	0		TC191540	10	0	0		TC192629	0	5	0		ES800201	0	0	2		DR458631	6	3	0							CO098262	0	22	14
TC185478	20	3	3		EX166177	18	2	0		TC194396	10	0	0		TC197998	0	5	0		TC185983	0	0	2		TC226533	6	3	0							TC224392	0	22	9
TC199132	22	3	3		ES847671	18	2	0		TC219484	10	0	0		ES840099	0	5	0		DW489165	0	0	2		TC216471	6	4	0							TC192549	0	22	9
TC227883	22	3	3		CO098546	18	2	0		TC207798	10	0	0		CO119685	0	5	0		TC185808	0	0	2		FL576999	6	4	0							AW187565	0	22	9
TC216643	22	3	3		DR457604	18	2	0		TC206520	10	0	0		TC183887	0	5	0		CO081528	0	0	2		TC181964	6	4	0							TC229566	0	22	10
TC200879	25	3	3		TC214758	18	2	0		TC207776	10	0	0		BM359326	0	4	0		TC180097	0	0	2		DW483405	6	4	0							TC185267	0	22	10
TC222935	26	3	3		ES840150	18	2	0		BQ408590	10	0	0		DT463376	0	4	0		TC192709	0	0	2		TC192364	6	4	0							DW485234	0	22	11
ES809354	30	3	3		DR453946	18	2	0		DT467973	10	0	0		TC228391	0	4	0		TC206619	0	0	2		TC199474	6	4	0							TC188970	0	22	11
TC210979	36	3	3		DW242560	18	2	0		ES837930	10	0	0		TC191450	0	4	0		CO121123	0	0	2		TC186566	6	4	0							TC211637	0	22	12
TC205018	37	3	3		CA993561	18	2	0		TC193838	10	0	0		TC200773	0	4	0		TC209858	0	0	2		TC203913	6	4	0							TC181893	0	22	12
DW496622	41	3	3		TC217317	18	2	0		TC212342	10	0	0		TC223517	0	4	0		TC219219	0	0	2		EX167399	6	4	0							TC219857	0	22	12
TC228903	43	3	3		EH093867	18	2	0		ES837703	10	0	0		TC229000	0	4	0		TC219224	0	0	2		TC202552	6	4	0							TC184689	0	22	12
DW226146	43	3	3		DR456168	18	0	0		CA994068	10	0	0		DR453942	0	4	0		CO122726	0	0	2		TC199588	6	5	0							TC204824	0	22	16
ES797438	44	3	3		BG445647	18	0	0		TC200052	10	0	0		TC226369	0	4	0		CO069849	0	0	2		ES797700	6	5	0							TC188930	0	22	16
TC225473	44	3	3		ES843045	18	0	0		TC186217	10	0	0		TC182090	0	4	0		TC217339	0	0	2		TC203779	6	5	0							TC204822	0	22	17
TC183483	45	3	3		ES797980	18	0	0		TC212566	10	0	0		DW224350	0	4	0		DR458389	0	0	2		TC188603	6	5	0							TC220709	0	22	17
BF273676	45	3	3		TC200620	18	0	0		DW232645	10	0	0		DW478660	0	4	0		ES803076	0	0	2		TC184443	6	5	0							ES840092	0	22	17
TC207085	56	3	3		CO100100	18	0	0		TC221127	10	0	0		TC189423	0	4	0		TC189595	0	0	2		TC186904	6	6	0							TC206688	0	22	18
TC185279	62	3	3		CO091503	18	0	0		TC193482	10	0	0		TC195545	0	4	0		TC180473	0	0	2		CO071139	6	6	0							TC202694	0	22	20
TC198120	65	3	3		TC216755	18	0	0		BG445499	10	0	0		CO125501	0	4	0		DR463887	0	0	2		ES826435	6	7	0							CO099706	0	22	20
ES845929	70	3	3		ES840743	18	0	0		TC185584	10	0	0		TC189198	0	4	0		TC229653	0	0	2		TC225246	6	7	0							ES846042	0	22	21
TC209838	80	3	3		TC184515	18	0	0		TC185842	10	0	0		TC188887	0	4	0		DW235165	0	0	2		TC196416	6	7	0							TC181615	0	22	27
TC217516	81	3	3		TC196240	18	0	0		DR457497	10	0	0		TC212968	0	4	0		CO097312	0	0	2		TC195509	6	7	0							TC220421	0	22	28
EX171536	92	3	3		ES812906	18	0	0		TC228251	10	0	0		TC196279	0	4	0		TC191380	0	0	2		DW513236	6	7	0							TC210114	0	22	30
TC225688	133	3	3		TC228152	18	0	0		TC202957	10	0	0		TC198892	0	4	0		FL576879	0	0	2		TC182524	6	7	0							CO121310	0	22	31
TC197468	2	2	3		ES834235	18	0	0		TC219556	10	0	0		ES831368	0	4	0		FL576521	0	0	2		TC218340	6	7	0							TC185763	0	22	33
ES821515	2	2	3		ES806666	18	0	0		ES830978	10	0	0		TC213166	0	4	0		ES849346	0	0	2		TC197547	6	7	0							TC220936	0	22	33
BQ409732	3	2	3		CO492369	18	0	0		DR463399	10	0	0		TC199932	0	4	0		CO082126	0	0	2		TC227303	6	7	0							TC229044	0	22	34
TC199130	3	2	3		ES797518	18	0	0		TC202846	10	0	0		TC215389	0	4	0		TC207076	0	0	2		CO085071	6	8	0							TC182988	0	22	43
DR455897	3	2	3		TC199087	18	0	0		TC181362	10	0	0		TC182097	0	4	0		TC201294	0	0	2		DR452887	6	8	0							TC221618	0	22	46
DR462751	3	2	3		TC226094	18	0	0		ES838967	10	0	0		BG444282	0	4	0		TC211728	0	0	2		TC189660	6	10	0							TC224850	0	22	48
TC201582	3	2	3		ES851486	18	0	0		TC192062	10	0	0		TC216877	0	4	0		DW510272	0	0	2		DR453613	6	13	0							BG443348	0	22	53
TC199419	3	2	3		TC189766	18	0	0		TC228231	10	0	0		TC224469	0	4	0		TC193729	0	0	2		TC204946	6	14	0							AW726142	0	22	55
DW240360	4	2	3		FL576650	18	0	0		DT459682	10	0	0		TC188703	0	4	0		TC186861	0	0	2		TC194172	6	15	0							ES825319	0	22	75
TC223421	4	2	3		TC185164	18	0	0		EV497074	10	0	0		TC214327	0	4	0		DW508045	0	0	2		DR460920	6	15	0							DN802607	0	21	2
EX166423	4	2	3		TC202973	18	0	0		TC191669	10	0	0		TC199434	0	4	0		TC213346	0	0	2		TC205024	6	19	0							TC226355	0	21	3
TC193019	4	2	3		BF271042	18	0	0		TC195373	10	0	0		DT463283	0	4	0		TC221023	0	0	2		TC209885	5	2	0							TC196575	0	21	3
DR452388	5	2	3		TC225074	18	0	0		TC218899	10	0	0		TC191500	0	4	0		TC181396	0	0	2		ES800486	5	2	0							TC223940	0	21	3
BG444069	5	2	3		TC185068	18	0	0		TC213667	10	0	0		CO090130	0	4	0		TC226784	0	0	2		ES812318	5	2	0							TC182406	0	21	3
TC188656	5	2	3		TC204729	18	0	0		CO080821	10	0	0		FL576821	0	4	0		ES791708	0	0	2		TC199742	5	2	0							DT463768	0	21	3
TC185698	5	2	3		ES798773	18	0	0		TC226700	10	0	0		CO105223	0	4	0		ES812067	0	0	2		TC190292	5	2	0							TC226614	0	21	3
DR459481	5	2	3		TC209818	18	0	0		CO099189	10	0	0		DW509436	0	4	0		ES830706	0	0	2		TC212166	5	2	0							TC223260	0	21	3
TC190425	5	2	3		BE054728	18	0	0		DT468359	10	0	0		TC201709	0	4	0		CO092499	0	0	2		TC190415	5	2	0							TC210354	0	21	4
TC227021	5	2	3		TC205471	18	0	0		TC207994	10	0	0		TC192041	0	4	0		DW496017	0	0	2		TC218615	5	2	0							TC213481	0	21	4
TC196803	5	2	3		CO094654	18	0	0		CO072030	10	0	0		DT464852	0	4	0		CO083167	0	0	2		TC192651	5	2	0							DR457130	0	21	4
TC195975	5	2	3		ES847732	18	0	0		CO093702	10	0	0		TC182386	0	4	0		TC182324	0	0	2		CO102241	5	2	0							TC196169	0	21	5
TC207693	7	2	3		DR457802	18	0	0		TC224751	10	0	0		TC187040	0	4	0		TC201449	0	0	2		DR461626	5	2	0							TC225822	0	21	5
ES798942	7	2	3		TC209510	18	0	0		ES841403	10	0	0		TC187400	0	4	0		DT047132	0	0	2		CO099648	5	2	0							DW238389	0	21	5
TC228766	7	2	3		TC189312	18	0	0		CO106878	10	0	0		ES804168	0	4	0		TC224368	0	0	2		ES819447	5	2	0							TC215114	0	21	5
TC185357	7	2	3		TC206659	18	0	0		ES830742	10	0	0		TC228430	0	4	0		ES829998	0	0	2		FL576817	5	2	0							TC192083	0	21	6
TC184257	7	2	3		TC209975	18	0	0		ES829321	10	0	0		ES835747	0	4	0		TC185300	0	0	2		ES819248	5	2	0							TC206294	0	21	6
TC220897	8	2	3		CA994226	18	0	0		ES826703	10	0	0		TC214754	0	4	0		ES843168	0	0	2		TC198550	5	2	0							TC199288	0	21	6
ES841318	8	2	3		DR176763	18	0	0		TC202550	10	0	0		ES823938	0	4	0		DW514249	0	0	2		TC218453	5	2	0							ES836613	0	21	7
DT462028	9	2	3		TC206414	18	0	0		EV489829	10	0	0		TC222345	0	4	0		TC228822	0	0	2		CO493202	5	2	0							DW009403	0	21	7
DR454242	9	2	3		TC202382	18	0	0		AI729724	10	0	0		DW499700	0	4	0		ES844493	0	0	2		TC206731	5	2	0							TC192148	0	21	7
ES824219	9	2	3		BG441503	18	0	0		DR462902	10	0	0		TC229182	0	4	0		DT461891	0	0	2		TC192199	5	2	0							TC205468	0	21	7
TC196472	9	2	3		DW509231	18	0	0		CO096875	10	0	0		TC185245	0	4	0		TC205456	0	0	2		CO125090	5	2	0							TC186476	0	21	8
TC202504	9	2	3		TC227375	18	0	2		DR456874	10	0	0		TC222007	0	4	0		TC179623	0	0	2		TC207764	5	2	0							TC191796	0	21	8
DW498454	9	2	3		TC228508	18	0	2		TC190127	10	0	0		TC200114	0	4	0		DW240022	0	0	2		TC196153	5	2	0							EV497732	0	21	8
TC217546	9	2	3		TC183619	18	0	2		TC223748	10	0	0		TC205265	0	4	0		CA994101	0	0	2		TC216343	5	2	0							ES837965	0	21	8
TC182745	9	2	3		ES845420	18	0	2		CO076062	10	0	0		TC197535	0	4	0		TC211171	0	0	2		TC199145	5	2	0							TC199657	0	21	8
TC181189	9	2	3		DW506660	18	0	2		DW517175	10	0	0		TC208653	0	4	0		CA994169	0	0	2		TC200564	5	2	0							DN781087	0	21	13
DN827540	10	2	3		ES803358	18	0	2		TC210465	10	0	0		BM357984	0	4	0		ES803701	0	0	2		DW519424	5	2	0							TC212228	0	21	14
TC208722	10	2	3		TC218050	18	0	3		TC223534	10	0	0		TC224272	0	4	0		TC189738	0	0	2		TC188659	5	2	0							TC189010	0	21	14
TC208854	10	2	3		EX169356	18	0	3		BG447276	10	0	0		TC193058	0	4	0		TC185793	0	0	2		TC195589	5	2	0							ES827704	0	21	9
TC216308	11	2	3		TC228006	18	0	5		ES806241	10	0	0		CO128889	0	4	0		TC228445	0	0	2		TC186909	5	2	0							DW505036	0	21	9
TC215362	11	2	3		TC206117	18	0	7		CO111117	10	0	0		TC191761	0	4	0		TC192734	0	0	2		TC209889	5	2	0							DR458753	0	21	9
ES798741	12	2	3		TC183602	18	0	10		TC216496	10	0	0		TC203038	0	4	0		TC183779	0	0	2		TC187989	5	2	0							DW506317	0	21	9
TC218595	12	2	3		DN799904	18	0	13		BF271302	10	0	0		TC203351	0	4	0		TC196906	0	0	2		TC227378	5	2	0							TC181650	0	21	10
DW513700	12	2	3		TC188807	18	0	13		TC198049	10	0	0		DT047495	0	4	0		EV498254	0	0	2		AJ513209	5	2	0							TC189420	0	21	10
BQ414837	12	2	3		TC224189	18	0	19		TC190794	10	0	0		TC204980	0	4	0		BQ413238	0	0	2		DW499206	5	2	0							TC191965	0	21	10
DW225515	13	2	3		TC189554	17	19	0		ES851963	10	0	0		TC196283	0	4	0		TC214659	0	0	2		TC185591	5	3	0							TC180459	0	21	10
TC200041	13	2	3		BQ404241	17	15	0		TC195022	10	0	0		ES796894	0	4	0		TC206438	0	0	2		DW515674	5	3	0							TC185024	0	21	11
TC195139	13	2	3		FL576555	17	11	0		ES795659	10	0	0		DW486368	0	4	0		BQ401620	0	0	2		TC214318	5	3	0							TC214275	0	21	11
DW483225	13	2	3		ES835640	17	11	0		TC181395	10	0	0		TC201152	0	4	0		ES851897	0	0	2		ES792915	5	3	0							TC207420	0	21	11
TC212111	13	2	3		ES817192	17	9	0		TC219314	10	0	0		TC212183	0	4	0		DT460601	0	0	2		TC186993	5	3	0							DW225879	0	21	11
TC213322	14	2	3		DW496749	17	9	0		ES843633	10	0	0		CO119040	0	4	0		TC229649	0	0	2		DW517870	5	3	0							ES814322	0	21	11
TC185039	14	2	3		ES833079	17	8	0		EY198135	10	0	0		TC193289	0	4	0		TC217596	0	0	2		CO106182	5	3	0							TC205195	0	21	11
TC181199	14	2	3		DN827442	17	7	0		CO100540	10	0	0		TC215599	0	4	0		DW513224	0	0	2		FL577739	5	3	0							CO124554	0	21	12
TC210305	14	2	3		TC211700	17	7	0		TC222209	10	0	0		TC191692	0	4	0		BQ405872	0	0	2		DT049195	5	3	0							TC183758	0	21	12
TC205903	15	2	3		TC207866	17	7	0		TC224682	10	0	0		TC222514	0	4	0		TC193602	0	0	2		TC187297	5	3	0							CO095902	0	21	15
TC182764	16	2	3		DN817519	17	6	0		ES805999	10	0	0		TC214196	0	4	0		TC185667	0	0	2		TC218329	5	3	0							DW510603	0	21	15
TC203943	16	2	3		ES794007	17	5	0		TC194309	10	0	0		TC184101	0	4	0		ES794078	0	0	2		TC203789	5	3	0							DW490948	0	21	15
TC199567	17	2	3		TC205487	17	5	0		DW241243	10	0	0		TC204441	0	4	0		CO108113	0	0	2		TC212958	5	3	0							TC191522	0	21	15
ES830099	17	2	3		TC216251	17	4	0		TC224962	10	0	0		CO108942	0	4	0		BF277456	0	0	2		TC191213	5	3	0							TC216817	0	21	15
TC221648	18	2	3		TC200327	17	4	0		DW505136	10	0	0		TC228019	0	4	0		CO117789	0	0	2		TC211949	5	3	0							TC186079	0	21	16
TC216500	18	2	3		CO106311	17	4	0		TC207663	10	0	0		CO493074	0	4	0		TC212527	0	0	2		TC202045	5	3	0							TC208911	0	21	16
CO117073	19	2	3		TC224149	17	3	0		TC189483	10	0	0		ES820911	0	4	0		CO127395	0	0	2		TC186380	5	3	0							AI725550	0	21	17
TC191886	19	2	3		TC217144	17	3	0		TC189281	10	0	0		DN799965	0	4	0		DT465572	0	0	2		TC202686	5	3	0							TC225687	0	21	17
TC223207	20	2	3		DT527004	17	3	0		CO116917	10	0	0		CO076809	0	4	0		TC205680	0	0	2		ES812826	5	3	0							ES816729	0	21	17
TC193066	20	2	3		TC195592	17	3	0		ES847047	10	0	0		TC188971	0	4	0		TC205609	0	0	2		CO073802	5	3	0							TC206840	0	21	18
GE653661	23	2	3		CO123629	17	2	0		TC229483	10	0	0		TC187383	0	4	0		TC197111	0	0	2		CO113543	5	3	0							CO089674	0	21	20
GE654067	24	2	3		TC196578	17	2	0		ES805632	10	0	0		TC214155	0	4	0		TC201138	0	0	2		TC204820	5	3	0							TC188200	0	21	21
DR461571	25	2	3		TC192320	17	2	0		TC206564	10	0	0		TC200444	0	4	0		DR044177	0	0	2		EV491814	5	3	0							TC185422	0	21	22
TC216736	27	2	3		TC207566	17	2	0		TC223596	10	0	0		TC203907	0	4	0		EX165257	0	0	2		TC192986	5	4	0							TC187315	0	21	23
TC221700	28	2	3		TC190740	17	2	0		EX169565	10	0	0		TC223545	0	4	0		TC225481	0	0	2		ES838907	5	4	0							TC194889	0	21	24
FG551655	29	2	3		TC213171	17	2	0		TC192583	10	0	0		TC215543	0	4	0		CO115310	0	0	2		FL577067	5	4	0							TC189439	0	21	26
TC196281	30	2	3		TC193550	17	2	0		TC218296	10	0	0		TC184471	0	4	0		DW498161	0	0	2		ES796815	5	4	0							TC208875	0	21	28
TC180597	32	2	3		CO101090	17	2	0		AI728473	10	0	0		TC214839	0	4	0		TC194447	0	0	2		TC198104	5	4	0							TC201392	0	21	29
TC185464	33	2	3		TC225268	17	2	0		TC199097	10	0	0		TC208944	0	4	0		CO126872	0	0	2		ES812967	5	4	0							TC191401	0	21	33
CO121491	34	2	3		ES802313	17	2	0		ES832240	10	0	0		TC185134	0	4	0		TC216793	0	0	2		TC207238	5	4	0							CO073445	0	21	33
ES827240	35	2	3		TC190647	17	2	0		CD486024	10	0	0		TC197959	0	4	0		CO077006	0	0	2		TC190656	5	4	0							TC220456	0	21	36
TC194850	37	2	3		TC196583	17	2	0		CO498116	10	0	0		BF277237	0	4	0		EV484517	0	0	2		TC207891	5	4	0							CO101105	0	21	48
DR454620	39	2	3		ES825022	17	2	0		TC186564	10	0	0		TC221466	0	4	0		DT464638	0	0	2		DT461040	5	4	0							TC225382	0	21	54
TC196632	39	2	3		BQ401522	17	2	0		TC228923	10	0	0		DW231523	0	4	0		TC197116	0	0	2		TC200905	5	4	0							TC210884	0	21	133
TC181970	46	2	3		DR456218	17	2	0		BQ403915	10	0	0		BG439964	0	4	0		TC192688	0	0	2		DW520154	5	4	0							EX166492	0	21	297
TC192044	47	2	3		ES822050	17	0	0		TC193989	10	0	0		ES824058	0	4	0		TC201456	0	0	2		FL577088	5	4	0							TC211701	0	20	2
ES819032	47	2	3		TC204888	17	0	0		AI055057	10	0	0		TC207823	0	4	0		TC192654	0	0	2		CO069908	5	4	0							TC193632	0	20	3
TC219240	51	2	3		DW227912	17	0	0		ES799115	10	0	0		TC199424	0	4	0		TC210079	0	0	2		TC212539	5	4	0							TC187452	0	20	3
TC198135	51	2	3		TC200865	17	0	0		BE053372	10	0	0		CO072170	0	4	0		TC212318	0	0	2		TC219094	5	5	0							TC220306	0	20	3
BF275605	55	2	3		TC218262	17	0	0		TC196280	10	0	0		TC183696	0	4	0		TC185266	0	0	2		DW487708	5	5	0							TC226056	0	20	3
CO098431	60	2	3		TC197990	17	0	0		DN800350	10	0	0		FL576811	0	4	0		DT466311	0	0	2		DT463377	5	5	0							CO083325	0	20	3
ES798780	66	2	3		TC208618	17	0	0		TC221486	10	0	0		TC203839	0	4	0		TC203081	0	0	2		TC210480	5	5	0							TC197125	0	20	4
ES851721	71	2	3		TC222674	17	0	0		TC186134	10	0	0		TC218394	0	4	0		TC220190	0	0	2		TC209666	5	5	0							TC185392	0	20	5
TC216688	98	2	3		TC195085	17	0	0		DR457573	10	0	0		TC210275	0	4	0		FL577265	0	0	2		TC205447	5	5	0							AI730425	0	20	5
CO121126	98	2	3		DW517816	17	0	0		TC182693	10	0	0		AJ514149	0	4	0		TC220339	0	0	2		TC202417	5	5	0							TC209684	0	20	5
TC209679	107	2	3		TC188811	17	0	0		TC222808	10	0	0		TC217748	0	4	0		TC219218	0	0	2		TC202517	5	5	0							TC216426	0	20	5
TC210930	107	2	3		ES799695	17	0	0		AI731939	10	0	0		TC181896	0	4	0		TC228105	0	0	2		TC212693	5	6	0							TC199656	0	20	5
TC219262	131	2	3		DW008852	17	0	0		CO126207	10	0	0		TC184780	0	4	0		TC206591	0	0	2		TC193517	5	6	0							TC210517	0	20	5
DW516915	1158	2	3		TC199315	17	0	0		TC208438	9	0	0		TC219664	0	4	0		TC214988	0	0	2		TC223029	5	6	0							ES794878	0	20	5
DW496781	43	401	4		EV484128	17	0	0		TC210085	9	0	0		TC187588	0	4	0		CO098024	0	0	2		TC183024	5	6	0							TC199517	0	20	6
TC229371	20	87	4		ES832602	17	0	0		ES838737	9	0	0		TC184802	0	4	0		TC201469	0	0	2		TC186515	5	6	0							TC214543	0	20	6
TC190341	20	53	4		TC222939	17	0	0		TC202217	9	0	0		DT458530	0	4	0		TC229549	0	0	2		CK640441	5	6	0							TC210532	0	20	6
TC186802	6	47	4		TC211021	17	0	0		TC212175	9	0	0		TC219689	0	4	0		TC223495	0	0	2		TC196794	5	6	0							DW501795	0	20	6
TC180650	10	42	4		CO089515	17	0	0		TC215271	9	0	0		TC187848	0	4	0		BG447381	0	0	2		TC213806	5	6	0							TC196896	0	20	7
TC186087	5	40	4		CO104979	17	0	0		BE052467	9	0	0		DW501567	0	4	0		ES830007	0	0	2		TC207065	5	6	0							TC181464	0	20	7
TC184016	15	38	4		ES826888	17	0	0		TC225564	9	0	0		TC185495	0	4	0		TC203728	0	0	2		TC224438	5	7	0							BQ412998	0	20	7
TC181695	5	37	4		TC206363	17	0	0		TC181767	9	0	0		TC223039	0	4	0		EE592416	0	0	2		TC215652	5	7	0							DW493921	0	20	7
TC217899	14	33	4		TC209146	17	0	0		TC224621	9	0	0		TC189061	0	4	0		TC218317	0	0	2		TC229633	5	8	0							TC197836	0	20	8
TC219414	9	31	4		TC202474	17	0	0		TC206191	9	0	0		CO495713	0	4	0		DR454053	0	0	2		TC191305	5	8	0							TC195719	0	20	8
TC220116	66	31	4		TC194678	17	0	0		TC213539	9	0	0		TC207003	0	4	0		TC216952	0	0	2		TC189869	5	8	0							TC185942	0	20	8
TC195365	76	30	4		CO074492	17	0	0		BE054661	9	0	0		CO125121	0	4	0		TC225944	0	0	2		FF403753	5	8	0							TC222585	0	20	8
TC219960	28	29	4		ES822404	17	0	0		ES828069	9	0	0		DW499371	0	4	0		CO106126	0	0	2		EX166713	5	8	0							TC212858	0	20	8
TC225001	4	28	4		CO128034	17	0	0		TC195748	9	0	0		TC214150	0	4	0		TC185991	0	0	2		TC226308	5	8	0							BQ410590	0	20	8
TC181878	106	27	4		EX169466	17	0	0		TC192027	9	0	0		CO072008	0	4	0		BQ410528	0	0	2		EV496781	5	8	0							BF272531	0	20	8
DT455947	24	26	4		CO126166	17	0	0		EX168025	9	0	0		ES796036	0	4	0		TC182062	0	0	2		TC189768	5	9	0							TC229045	0	20	13
TC215642	51	26	4		EV496235	17	0	0		TC207831	9	0	0		DW479632	0	4	0		TC179976	0	0	2		TC184386	5	10	0							TC213638	0	20	13
TC215395	69	26	4		TC212725	17	0	0		TC185741	9	0	0		CO115326	0	4	0		TC197577	0	0	2		TC216239	5	10	0							TC208535	0	20	14
TC204240	8	24	4		TC209881	17	0	0		ES844205	9	0	0		ES835200	0	4	0		EX169562	0	0	2		EV498872	5	10	0							DW515671	0	20	14
FL576972	24	24	4		DR455255	17	0	0		ES795571	9	0	0		BQ410044	0	4	0		TC217338	0	0	2		TC187034	5	12	0							TC182606	0	20	9
TC182164	37	24	4		TC191425	17	0	0		CO093407	9	0	0		DW478670	0	4	0		DW520577	0	0	2		TC184511	5	15	0							TC180812	0	20	9
TC211987	3	23	4		BG444879	17	0	0		TC216602	9	0	0		TC213353	0	4	0		TC221587	0	0	2		TC227664	5	24	0							TC212985	0	20	10
TC199074	14	23	4		ES796976	17	0	0		TC205663	9	0	0		TC211999	0	4	0		TC191180	0	0	2		EX164955	4	2	0							TC191507	0	20	10
TC185979	18	23	4		TC180586	17	0	0		TC215743	9	0	0		TC222081	0	4	0		AW187554	0	0	2		TC208347	4	2	0							TC181087	0	20	10
TC225588	18	23	4		DR463777	17	0	0		ES820176	9	0	0		DW239803	0	4	0		TC200830	0	0	2		DW489603	4	2	0							TC218387	0	20	10
TC209737	23	23	4		TC199739	17	0	0		TC212315	9	0	0		ES805102	0	4	0		TC222467	0	0	2		TC214243	4	2	0							TC200548	0	20	10
TC228609	56	23	4		ES828922	17	0	0		TC218616	9	0	0		TC185674	0	4	0		CO121277	0	0	2		CO122573	4	2	0							TC227385	0	20	11
TC188837	16	22	4		EX171144	17	0	0		DN817521	9	0	0		TC201476	0	4	0		EX164777	0	0	2		DW505924	4	2	0							TC227112	0	20	11
ES822397	21	22	4		BF277219	17	0	0		TC185800	9	0	0		TC204787	0	4	0		TC220699	0	0	2		TC209299	4	2	0							TC198737	0	20	11
TC225786	23	21	4		TC204788	17	0	0		TC192206	9	0	0		TC181846	0	4	0		EL903698	0	0	2		TC184749	4	2	0							TC224396	0	20	11
ES831245	27	21	4		TC201728	17	0	0		TC187154	9	0	0		TC225531	0	4	0		TC191016	0	0	2		DN817931	4	2	0							ES843048	0	20	12
TC218640	30	21	4		DN780541	17	0	0		TC182523	9	0	0		TC227711	0	4	0		CO115354	0	0	2		ES850026	4	2	0							TC207481	0	20	12
TC197429	39	21	4		TC221198	17	0	0		CO085014	9	0	0		TC182148	0	4	0		CO107797	0	0	2		DN803323	4	2	0							TC186868	0	20	15
TC185352	48	21	4		TC203548	17	0	0		DT455648	9	0	0		TC197533	0	4	0		TC205803	0	0	2		TC180791	4	2	0							TC209009	0	20	15
TC227859	171	21	4		TC214010	17	0	0		DR462847	9	0	0		TC222057	0	4	0		TC192243	0	0	2		ES825780	4	2	0							TC195430	0	20	15
ES832555	5	20	4		TC190264	17	0	0		TC216708	9	0	0		DR453006	0	4	0		TC194787	0	0	2		TC210971	4	2	0							TC185041	0	20	15
CO073810	5	20	4		TC217507	17	0	0		ES798960	9	0	0		TC217271	0	4	0		DT462462	0	0	2		TC225075	4	2	0							CO073006	0	20	16
TC216931	9	20	4		TC223237	17	0	0		ES808336	9	0	0		TC196300	0	4	0		TC182242	0	0	2		TC201196	4	2	0							TC228202	0	20	16
TC209947	9	20	4		ES839456	17	0	0		ES828049	9	0	0		TC227642	0	4	0		TC211155	0	0	2		TC206016	4	2	0							DW225743	0	20	16
DT047057	14	20	4		TC190558	17	0	0		CO071054	9	0	0		CO117779	0	4	0		ES828650	0	0	2		CO082107	4	2	0							TC203883	0	20	18
TC224949	19	20	4		ES805584	17	0	2		TC203440	9	0	0		DW236690	0	4	0		TC228700	0	0	2		TC200187	4	2	0							DT053184	0	20	18
TC187726	83	20	4		TC187637	17	0	2		TC209214	9	0	0		TC204874	0	4	0		TC205799	0	0	2		DR463229	4	2	0							TC182954	0	20	20
TC197964	12	19	4		TC209215	17	0	2		ES828300	9	0	0		TC196780	0	4	0		TC206951	0	0	2		CO109164	4	2	0							TC197163	0	20	20
TC199140	1305	19	4		TC202807	17	0	2		ES797197	9	0	0		BQ409388	0	4	0		TC182340	0	0	2		ES793904	4	2	0							TC194330	0	20	21
TC185647	2	18	4		TC198554	17	0	2		CO075999	9	0	0		ES802863	0	4	0		TC203754	0	0	2		CO091321	4	2	0							DT048482	0	20	21
TC181086	14	18	4		CD809332	17	0	2		TC190131	9	0	0		TC199302	0	4	0		BQ415339	0	0	2		CO490995	4	2	0							TC200205	0	20	22
TC223608	24	18	4		TC192889	17	0	2		TC186557	9	0	0		TC202991	0	4	0		TC181572	0	0	2		TC212225	4	2	0							TC215719	0	20	22
ES824670	72	18	4		TC180150	17	0	2		TC199376	9	0	0		DR462914	0	4	0		FL577270	0	0	2		DW496703	4	2	0							DR453367	0	20	26
DR463946	139	18	4		TC229249	17	0	2		TC190842	9	0	0		TC227116	0	4	0		ES792997	0	0	2		EV493998	4	2	0							TC198556	0	20	26
DW488821	7	17	4		CO073132	17	0	2		BE053793	9	0	0		TC191825	0	4	0		DT464563	0	0	2		ES805964	4	2	0							BQ414130	0	20	26
TC216896	8	17	4		EV481788	17	0	2		ES803403	9	0	0		TC205391	0	4	0		TC196714	0	0	2		TC220908	4	2	0							DW509293	0	20	27
TC222108	9	17	4		EX164049	17	0	3		TC202905	9	0	0		EX165409	0	4	0		TC227845	0	0	2		DW488758	4	2	0							TC212973	0	20	28
TC212018	11	17	4		TC212283	17	0	3		TC183624	9	0	0		TC203393	0	4	0		CO120016	0	0	2		ES836580	4	2	0							TC218764	0	20	33
TC194790	11	17	4		AI725768	17	0	3		TC225312	9	0	0		TC188408	0	4	0		DN827712	0	0	2		TC204938	4	2	0							TC213034	0	20	35
TC211740	23	17	4		TC219348	17	0	3		TC195799	9	0	0		DT046836	0	4	0		AJ514101	0	0	2		CO126818	4	2	0							TC213763	0	20	39
ES851081	43	17	4		DW008829	17	0	4		TC201076	9	0	0		TC184084	0	4	0		ES837030	0	0	2		CO126141	4	2	0							BQ408417	0	20	49
TC208573	128	17	4		TC228203	17	0	4		TC220444	9	0	0		TC189387	0	4	0		TC227965	0	0	2		TC208753	4	2	0							TC216731	0	20	50
EV492989	4	16	4		EE592698	17	0	4		TC227772	9	0	0		TC196904	0	4	0		CO128315	0	0	2		TC228745	4	2	0							TC192152	0	20	54
ES790868	7	16	4		EX168921	17	0	5		TC210681	9	0	0		TC200023	0	4	0		CO089669	0	0	2		TC199637	4	2	0							TC203908	0	20	128
TC210773	9	16	4		TC184316	17	0	5		DW514741	9	0	0		TC203165	0	4	0		TC227216	0	0	2		BG446563	4	2	0							DT048976	0	19	2
DT051727	9	16	4		FL577575	17	0	6		DW504327	9	0	0		TC181706	0	4	0		ES814702	0	0	2		ES793442	4	2	0							TC185565	0	19	2
TC223061	12	16	4		TC206352	17	0	10		ES792344	9	0	0		DR458228	0	4	0		DR461620	0	0	2		TC223103	4	2	0							TC207063	0	19	3
TC181780	20	16	4		TC197656	17	0	10		ES812477	9	0	0		TC187447	0	4	0		TC189076	0	0	2		DW513906	4	2	0							TC183394	0	19	3
ES803468	22	16	4		TC216903	17	0	13		TC191921	9	0	0		TC209452	0	4	0		ES816029	0	0	2		ES837534	4	2	0							TC207800	0	19	3
TC183936	37	16	4		EX166334	17	0	16		TC229214	9	0	0		FL577570	0	4	0		ES823040	0	0	2		TC202071	4	2	0							CO493442	0	19	4
EV489170	61	16	4		TC208324	17	0	18		TC227190	9	0	0		ES845988	0	4	0		TC189266	0	0	2		DT468096	4	2	0							TC194390	0	19	4
ES792815	81	16	4		TC183180	16	16	0		TC215373	9	0	0		CO090560	0	4	0		DT051920	0	0	2		TC203784	4	2	0							TC183306	0	19	4
DW497090	115	16	4		TC188754	16	14	0		TC227552	9	0	0		TC224234	0	4	0		DT459671	0	0	2		TC223253	4	3	0							TC207980	0	19	4
BF272686	129	16	4		TC198016	16	11	0		CO108873	9	0	0		DW518503	0	4	0		TC186440	0	0	2		TC220246	4	3	0							DN802900	0	19	4
TC187881	3	15	4		TC218816	16	8	0		ES818950	9	0	0		FL577025	0	4	0		DW487658	0	0	2		BF275466	4	3	0							TC192810	0	19	4
TC229598	4	15	4		ES832196	16	6	0		EX170525	9	0	0		TC180422	0	4	0		TC202267	0	0	2		TC181080	4	3	0							TC180247	0	19	5
TC192676	6	15	4		DW508267	16	6	0		CO089065	9	0	0		TC192977	0	4	0		DW240331	0	0	2		ES822553	4	3	0							ES833828	0	19	5
TC224076	12	15	4		TC211219	16	6	0		TC193622	9	0	0		TC224467	0	4	0		TC184521	0	0	2		ES811058	4	3	0							TC193509	0	19	5
DR459872	27	15	4		DW232023	16	5	0		BF277012	9	0	0		DR456511	0	4	0		TC221841	0	0	2		TC203536	4	3	0							ES810416	0	19	5
TC210817	34	15	4		DR462973	16	5	0		TC182504	9	0	0		TC219782	0	4	0		CO093413	0	0	2		CO492305	4	3	0							TC193909	0	19	6
TC223729	34	15	4		ES833883	16	5	0		TC219877	9	0	0		CO116991	0	4	0		BG440265	0	0	2		TC191412	4	3	0							TC207742	0	19	6
TC185182	5	14	4		DW477915	16	5	0		ES837932	9	0	0		TC209920	0	4	0		TC191848	0	0	2		TC203459	4	3	0							TC225073	0	19	6
ES839420	5	14	4		TC215880	16	5	0		TC211616	9	0	0		FL577444	0	4	0		TC198503	0	0	2		EV490052	4	3	0							TC182718	0	19	6
DW519039	6	14	4		ES804897	16	4	0		DW506251	9	0	0		TC188156	0	4	0		DW517441	0	0	2		ES799627	4	3	0							DW477319	0	19	6
TC194693	9	14	4		ES811653	16	4	0		TC198803	9	0	0		CA993146	0	4	0		TC193197	0	0	2		TC187236	4	3	0							TC209672	0	19	6
TC218863	11	14	4		TC181716	16	4	0		TC229571	9	0	0		DT462865	0	4	0		TC192430	0	0	2		DT461423	4	3	0							CO100321	0	19	7
TC192422	15	14	4		TC193651	16	4	0		DN804348	9	0	0		CO123731	0	4	0		TC211321	0	0	2		CO108279	4	3	0							TC201055	0	19	7
TC218721	16	14	4		TC224421	16	4	0		TC188303	9	0	0		TC224915	0	4	0		TC203721	0	0	2		TC220099	4	3	0							TC183469	0	19	7
DW515845	19	14	4		EX164981	16	4	0		TC182568	9	0	0		TC180944	0	4	0		TC224870	0	0	2		DV849475	4	3	0							TC184070	0	19	7
AJ513145	42	14	4		TC185370	16	4	0		TC201793	9	0	0		TC216288	0	4	0		ES847013	0	0	2		TC196766	4	4	0							BQ410027	0	19	8
TC183986	51	14	4		TC186308	16	3	0		TC205246	9	0	0		CO077188	0	4	0		ES851680	0	0	2		ES809440	4	4	0							TC202635	0	19	8
TC226729	51	14	4		TC196182	16	3	0		TC225636	9	0	0		TC184128	0	4	0		CO081816	0	0	2		TC215317	4	4	0							TC206138	0	19	13
TC195806	74	14	4		TC217726	16	3	0		TC215624	9	0	0		TC201794	0	4	0		DT049552	0	0	2		TC181356	4	4	0							CA993248	0	19	13
TC197675	2	13	4		TC200298	16	3	0		TC226151	9	0	0		TC184028	0	4	0		TC201433	0	0	2		CA993569	4	4	0							TC202070	0	19	13
ES837270	5	13	4		ES848007	16	3	0		TC188720	9	0	0		TC205496	0	4	0		AF056950	0	0	2		TC228954	4	4	0							TC202488	0	19	13
DR452286	7	13	4		ES843283	16	3	0		TC205894	9	0	0		TC227659	0	4	0		TC218947	0	0	2		TC183304	4	4	0							DT046693	0	19	13
TC212629	8	13	4		DR455236	16	3	0		DW498092	9	0	0		ES837531	0	4	0		TC202308	0	0	2		CO083681	4	4	0							TC192011	0	19	14
DR454600	9	13	4		EX164030	16	3	0		CO106127	9	0	0		TC212790	0	4	0		CA994237	0	0	2		TC217823	4	4	0							DW506856	0	19	14
TC228305	9	13	4		CO098240	16	2	0		TC209711	9	0	0		TC183136	0	4	0		TC201655	0	0	2		TC179955	4	4	0							DW483049	0	19	14
TC196342	9	13	4		ES813973	16	2	0		CO109052	9	0	0		TC224973	0	4	0		BQ407946	0	0	2		CO124689	4	5	0							TC219439	0	19	9
TC212031	11	13	4		TC206137	16	2	0		DT455665	9	0	0		TC215134	0	4	0		TC182644	0	0	2		TC188527	4	5	0							TC210048	0	19	9
CO082743	11	13	4		TC196900	16	2	0		DW491258	9	0	0		TC213785	0	4	0		DN803212	0	0	2		DW224338	4	5	0							CO493593	0	19	9
DW501637	14	13	4		TC192137	16	2	0		DT459072	9	0	0		TC198479	0	4	0		TC218878	0	0	2		TC207406	4	5	0							TC204028	0	19	10
BF279023	22	13	4		TC188423	16	2	0		TC209374	9	0	0		TC228559	0	4	0		TC195118	0	0	2		TC196977	4	5	0							TC222628	0	19	10
AW728865	49	13	4		DR462371	16	2	0		TC217751	9	0	0		DT047990	0	4	0		TC209992	0	0	2		TC210345	4	6	0							TC227646	0	19	10
TC221964	2	12	4		DN802081	16	2	0		DR458927	9	0	0		CO089677	0	4	0		TC189704	0	0	2		TC205788	4	6	0							DW510208	0	19	10
ES807988	5	12	4		TC219388	16	2	0		DR456602	9	0	0		BQ409601	0	4	0		ES842176	0	0	2		TC187413	4	6	0							TC211635	0	19	11
TC222731	7	12	4		TC200880	16	2	0		TC181343	9	0	0		TC213870	0	4	0		FL576816	0	0	2		DR453957	4	6	0							TC183959	0	19	11
TC226942	14	12	4		TC198305	16	2	0		TC205138	9	0	0		TC199561	0	4	0		TC225742	0	0	2		TC205654	4	6	0							TC217413	0	19	12
TC218656	16	12	4		ES812836	16	2	0		TC223863	9	0	0		TC194079	0	4	0		TC182120	0	0	2		EV498777	4	6	0							TC208083	0	19	12
TC220639	16	12	4		TC206894	16	2	0		DW506742	9	0	0		TC197431	0	4	0		TC200271	0	0	2		DR462428	4	6	0							TC195224	0	19	12
TC206706	17	12	4		TC196747	16	0	0		TC183679	9	0	0		BQ415242	0	4	0		TC228189	0	0	2		TC204646	4	6	0							TC192843	0	19	15
TC205350	33	12	4		TC200058	16	0	0		TC183168	9	0	0		TC214126	0	4	0		TC221041	0	0	2		TC206090	4	6	0							TC188424	0	19	15
TC196558	44	12	4		ES850522	16	0	0		TC223475	9	0	0		TC211802	0	4	0		TC210904	0	0	2		TC226256	4	7	0							TC202018	0	19	15
TC204687	3	11	4		ES847401	16	0	0		ES849052	9	0	0		TC183569	0	4	0		TC219259	0	0	2		TC225519	4	8	0							TC180225	0	19	16
TC203244	4	11	4		TC183487	16	0	0		ES848832	9	0	0		TC224575	0	4	0		ES840521	0	0	2		ES826993	4	8	0							TC201516	0	19	16
TC226181	5	11	4		TC205759	16	0	0		TC183413	9	0	0		ES818561	0	4	0		ES794491	0	0	2		TC212046	4	9	0							TC194255	0	19	16
TC208235	5	11	4		TC194510	16	0	0		CO102941	9	0	0		ES838381	0	4	0		DW234479	0	0	2		TC185502	4	10	0							TC212663	0	19	16
TC186718	6	11	4		CO086972	16	0	0		BE053505	9	0	0		TC200031	0	4	0		TC182378	0	0	2		TC211086	4	11	0							DT052486	0	19	16
TC187018	7	11	4		DR456969	16	0	0		TC201237	9	0	0		TC197994	0	4	0		BQ409497	0	0	2		TC194497	4	18	0							DW511293	0	19	17
DW482106	8	11	4		ES823507	16	0	0		TC194171	9	0	0		TC223819	0	4	0		TC193342	0	0	2		TC193888	4	20	0							TC203518	0	19	17
DT527070	8	11	4		TC222621	16	0	0		ES805060	9	0	0		TC210934	0	4	0		TC183336	0	0	2		TC205157	4	21	0							EX172688	0	19	17
DT459817	10	11	4		TC215494	16	0	0		ES832717	9	0	0		DT527091	0	4	0		FL577393	0	0	2		TC190686	4	39	0							TC219804	0	19	17
TC183051	10	11	4		TC211138	16	0	0		ES818894	9	0	0		ES845204	0	4	0		DW506754	0	0	2		TC223072	3	2	0							TC195894	0	19	17
BF275774	10	11	4		TC213549	16	0	0		ES832559	9	0	0		TC223697	0	4	0		TC224545	0	0	2		TC191278	3	2	0							TC221146	0	19	18
FL576536	11	11	4		DR463308	16	0	0		TC210703	9	0	0		DW230999	0	4	0		TC219397	0	0	2		TC207517	3	2	0							TC188384	0	19	19
TC228692	11	11	4		ES790912	16	0	0		ES837218	9	0	0		TC195689	0	4	0		TC209302	0	0	2		DT053801	3	2	0							AI729861	0	19	20
TC182199	12	11	4		DV849698	16	0	0		TC226055	9	0	0		TC223746	0	4	0		TC224731	0	0	2		TC181901	3	2	0							TC220796	0	19	20
TC200442	13	11	4		TC204742	16	0	0		TC182119	9	0	0		ES811974	0	4	0		ES847725	0	0	2		TC221769	3	2	0							TC190326	0	19	20
DT457971	13	11	4		TC209590	16	0	0		TC213962	9	0	0		TC187692	0	4	0		TC222992	0	0	2		DN817135	3	2	0							CO113073	0	19	21
TC191958	19	11	4		EX169975	16	0	0		DN800665	9	0	0		DR457645	0	4	0		TC223778	0	0	2		TC181022	3	2	0							TC228550	0	19	21
TC207225	20	11	4		TC222348	16	0	0		TC210248	9	0	0		TC201846	0	4	0		DW497616	0	0	2		TC180505	3	2	0							TC194253	0	19	21
DT462614	25	11	4		ES794578	16	0	0		ES840226	9	0	0		BF268137	0	4	0		TC202392	0	0	2		TC193917	3	2	0							TC197770	0	19	22
DW498899	29	11	4		DW229212	16	0	0		TC188594	9	0	0		TC200140	0	4	0		BQ415797	0	0	2		DW516572	3	2	0							TC198746	0	19	24
ES806034	33	11	4		TC191623	16	0	0		CD485680	9	0	0		TC227656	0	4	0		ES808839	0	0	2		DW495237	3	2	0							TC192147	0	19	24
DW512719	36	11	4		TC197014	16	0	0		ES826932	9	0	0		TC201518	0	4	0		ES834723	0	0	2		ES809799	3	2	0							TC198611	0	19	25
EV495905	50	11	4		ES791677	16	0	0		TC209959	9	0	0		TC203302	0	4	0		TC219418	0	0	2		TC190235	3	2	0							AI726079	0	19	25
TC181491	62	11	4		CO120903	16	0	0		DR458407	9	0	0		DW508327	0	4	0		TC193340	0	0	2		TC210709	3	2	0							AI726722	0	19	25
EV491450	2	10	4		EV490405	16	0	0		DW505604	9	0	0		TC207186	0	4	0		TC208369	0	0	2		ES841553	3	2	0							TC198512	0	19	26
CO123319	2	10	4		DT464061	16	0	0		DW505206	9	0	0		CO495321	0	4	0		DW504295	0	0	2		TC202700	3	2	0							CO079791	0	19	26
DW234863	2	10	4		TC196478	16	0	0		TC229036	9	0	0		TC225592	0	4	0		TC217925	0	0	2		TC193243	3	2	0							TC200270	0	19	32
TC200990	2	10	4		DT458071	16	0	0		EV496575	9	0	0		TC215947	0	4	0		TC202530	0	0	2		TC221017	3	2	0							TC218825	0	19	32
BQ407305	3	10	4		ES791979	16	0	0		TC222995	9	0	0		TC202751	0	4	0		DR456516	0	0	2		TC184585	3	2	0							DW508074	0	19	32
DR456471	4	10	4		DV849612	16	0	0		DR455163	9	0	0		TC190649	0	4	0		BG440016	0	0	2		ES797321	3	2	0							TC193895	0	19	33
DW511330	9	10	4		CO082881	16	0	0		ES834132	9	0	0		TC200822	0	4	0		EX169232	0	0	2		TC210993	3	2	0							TC215473	0	19	33
TC193049	10	10	4		BQ407161	16	0	0		CO106014	9	0	0		DW484003	0	4	0		CO084858	0	0	2		TC198591	3	2	0							TC228554	0	19	34
DW495965	11	10	4		TC205484	16	0	0		DR460207	9	0	0		TC183389	0	4	0		TC217363	0	0	2		TC189465	3	2	0							EX164123	0	19	36
TC203263	11	10	4		TC216235	16	0	0		TC204643	9	0	0		TC184038	0	4	0		TC221825	0	0	2		EX167196	3	2	0							TC224802	0	19	47
TC198813	11	10	4		DW232098	16	0	0		TC204886	9	0	0		DT468572	0	4	0		TC205333	0	0	2		BQ408652	3	2	0							CO074892	0	19	48
AW186767	11	10	4		TC216416	16	0	0		TC216678	9	0	0		DW487270	0	4	0		BQ407608	0	0	2		TC228914	3	2	0							DW508845	0	19	49
DW517337	11	10	4		BG442495	16	0	0		ES816329	9	0	0		ES841062	0	4	0		DT053510	0	0	2		CA994219	3	2	0							DT466025	0	19	50
DW506594	13	10	4		ES845752	16	0	0		TC219271	9	0	0		TC195184	0	4	0		TC181444	0	0	2		BG444837	3	2	0							DN801171	0	19	53
TC213342	16	10	4		ES842996	16	0	0		TC185593	9	0	0		DR463654	0	4	0		CO124826	0	0	2		TC191592	3	2	0							TC213758	0	18	2
TC208531	18	10	4		CO097348	16	0	0		CO496758	9	0	0		TC213698	0	4	0		TC229377	0	0	2		TC185198	3	2	0							TC199078	0	18	2
TC224620	20	10	4		DW506048	16	0	0		TC183668	9	0	0		TC224928	0	4	0		EV487700	0	0	2		DR463062	3	2	0							CO105761	0	18	2
TC209004	26	10	4		BE052900	16	0	0		DN804062	9	0	0		TC203901	0	4	0		DR455039	0	0	2		TC191334	3	3	0							TC215557	0	18	2
TC229580	27	10	4		ES806388	16	0	0		TC220199	9	0	0		BF269227	0	4	0		TC208240	0	0	2		TC179888	3	3	0							TC179907	0	18	2
ES799106	30	10	4		EX172129	16	0	0		DT466513	9	0	0		TC186036	0	4	0		CK640430	0	0	2		TC209800	3	3	0							TC212198	0	18	2
TC212374	231	10	4		TC190100	16	0	0		ES833858	9	0	0		TC196444	0	4	0		TC207456	0	0	2		TC201900	3	3	0							TC192630	0	18	2
TC217888	2	9	4		ES845512	16	0	0		TC222341	9	0	0		TC222138	0	4	0		TC228193	0	0	2		DW498644	3	3	0							TC187870	0	18	2
DR461296	2	9	4		TC219229	16	0	0		TC184942	9	0	0		ES848974	0	4	0		ES845747	0	0	2		ES818862	3	3	0							TC191928	0	18	2
TC228711	3	9	4		TC211779	16	0	0		TC197228	9	0	0		TC213050	0	4	0		TC198359	0	0	2		TC211331	3	3	0							TC185019	0	18	3
TC198599	4	9	4		CO114033	16	0	0		TC202990	9	0	0		ES809589	0	4	0		TC195696	0	0	2		TC203821	3	3	0							TC195491	0	18	3
TC191331	5	9	4		EX167709	16	0	0		TC194671	9	0	0		TC205656	0	4	0		BQ412963	0	0	2		ES847848	3	3	0							TC223375	0	18	3
DT460690	5	9	4		TC183833	16	0	0		DT050315	9	0	0		DW516068	0	4	0		TC202110	0	0	2		ES833580	3	3	0							TC206403	0	18	3
DW230015	6	9	4		BM358261	16	0	0		TC226358	9	0	0		TC194094	0	4	0		CO103909	0	0	2		ES851271	3	3	0							TC184445	0	18	3
DW504239	6	9	4		TC194293	16	0	0		TC210161	9	0	0		DW491321	0	4	0		TC184592	0	0	2		TC217079	3	3	0							TC215196	0	18	3
TC206703	7	9	4		CO088555	16	0	0		TC218895	9	0	0		TC192411	0	4	0		TC214696	0	0	2		TC208176	3	3	0							DW511311	0	18	4
TC210621	7	9	4		TC194322	16	0	0		TC199950	9	0	0		TC207404	0	4	0		TC197402	0	0	2		TC205794	3	3	0							TC189839	0	18	4
DW505744	8	9	4		TC227431	16	0	0		TC223126	9	0	0		TC191454	0	4	0		FL577162	0	0	2		EX167189	3	3	0							TC212363	0	18	4
TC220701	10	9	4		ES813485	16	0	0		TC219666	9	0	0		TC209099	0	4	0		TC217159	0	0	2		TC202284	3	3	0							TC203619	0	18	4
TC181838	10	9	4		TC225824	16	0	0		CO088033	9	0	0		ES830854	0	4	0		BF275202	0	0	2		CO115121	3	3	0							TC212037	0	18	4
TC210010	11	9	4		TC184264	16	0	0		TC208931	9	0	0		BM359646	0	4	0		CA993002	0	0	2		TC191887	3	4	0							DT049016	0	18	4
ES815037	13	9	4		BF271579	16	0	0		TC190284	9	0	0		CO122187	0	4	0		TC182155	0	0	2		TC192816	3	4	0							TC217394	0	18	4
BE055767	14	9	4		TC193288	16	0	0		DR452347	9	0	0		TC193767	0	4	0		AI054856	0	0	2		TC224118	3	4	0							TC202971	0	18	4
TC209689	15	9	4		TC204051	16	0	2		FL577468	9	0	0		TC223141	0	4	0		DT468453	0	0	2		TC210830	3	4	0							DW505630	0	18	5
ES828640	19	9	4		TC204171	16	0	2		TC192608	9	0	0		ES838769	0	4	0		DW224167	0	0	2		TC183446	3	4	0							TC187723	0	18	5
TC213341	29	9	4		DW498005	16	0	2		TC196824	9	0	0		CO098846	0	4	0		TC207067	0	0	2		ES847658	3	4	0							BQ413349	0	18	5
TC228318	31	9	4		TC209088	16	0	2		BE052381	8	0	0		DW505928	0	4	0		TC211691	0	0	2		ES797994	3	4	0							CO109142	0	18	5
TC205001	38	9	4		BQ405970	16	0	2		TC183637	8	0	0		ES798560	0	4	0		TC227239	0	0	2		DR460460	3	4	0							TC194710	0	18	5
TC201897	65	9	4		TC209101	16	0	2		TC217510	8	0	0		TC196386	0	4	0		DT467122	0	0	2		TC202983	3	4	0							CO105097	0	18	6
BG444857	79	9	4		DT467331	16	0	2		TC180404	8	0	0		TC191295	0	4	0		DW510968	0	0	2		ES798104	3	4	0							TC187126	0	18	6
ES800597	117	9	4		TC197530	16	0	2		TC225973	8	0	0		ES823259	0	4	0		TC196356	0	0	2		DW492066	3	4	0							DR461738	0	18	6
TC226692	156	9	4		ES844845	16	0	2		DW513951	8	0	0		TC220698	0	4	0		ES807144	0	0	2		TC229138	3	4	0							AJ514102	0	18	6
ES824538	2	8	4		TC195450	16	0	3		TC200323	8	0	0		CO080058	0	4	0		CO087382	0	0	2		DW517183	3	4	0							TC186099	0	18	6
TC222900	2	8	4		TC212974	16	0	3		TC215756	8	0	0		ES807202	0	4	0		TC206647	0	0	2		ES843502	3	5	0							TC200473	0	18	6
TC191850	5	8	4		TC181644	16	0	3		ES821250	8	0	0		BQ412305	0	4	0		CO102867	0	0	2		TC183623	3	5	0							TC213542	0	18	6
TC181288	6	8	4		ES827802	16	0	3		TC210744	8	0	0		FG551746	0	4	0		CO079221	0	0	2		TC184956	3	5	0							TC186738	0	18	6
TC185606	6	8	4		TC227377	16	0	3		TC211704	8	0	0		TC195682	0	4	0		TC185265	0	0	2		ES795800	3	5	0							TC187564	0	18	6
DW243101	6	8	4		TC219553	16	0	3		DW492418	8	0	0		TC198786	0	4	0		DN803526	0	0	2		AJ513416	3	5	0							TC182067	0	18	6
TC220913	7	8	4		BF275236	16	0	4		TC220841	8	0	0		DW487940	0	4	0		TC204905	0	0	2		TC205436	3	5	0							TC203398	0	18	6
TC215761	8	8	4		TC211401	16	0	4		ES848675	8	0	0		TC204430	0	4	0		TC210915	0	0	2		DW498378	3	5	0							TC220363	0	18	6
TC202421	8	8	4		DR454704	16	0	5		TC184326	8	0	0		TC214838	0	4	0		DW241874	0	0	2		TC218554	3	6	0							TC196007	0	18	7
TC191892	9	8	4		TC196552	16	0	5		AW186684	8	0	0		ES796901	0	4	0		TC180002	0	0	2		DT049981	3	6	0							ES829701	0	18	7
TC228262	9	8	4		TC229089	16	0	7		TC196577	8	0	0		DT048821	0	4	0		TC194856	0	0	2		DW497093	3	6	0							CO492060	0	18	7
DT461531	12	8	4		TC221200	16	0	8		BG442502	8	0	0		TC190542	0	4	0		TC208469	0	0	2		TC180240	3	6	0							TC181826	0	18	7
DW476659	13	8	4		CO108759	16	0	9		DW237385	8	0	0		TC182484	0	4	0		TC195838	0	0	2		BQ410891	3	6	0							EX165537	0	18	7
CO128172	13	8	4		TC181728	16	0	9		DW514156	8	0	0		DW519956	0	4	0		DT461591	0	0	2		TC192189	3	7	0							TC207180	0	18	7
TC193707	15	8	4		TC221930	15	69	0		EV481997	8	0	0		TC183923	0	4	0		TC216689	0	0	2		CK640465	3	7	0							ES834269	0	18	7
TC219366	16	8	4		DW486581	15	16	0		CO117569	8	0	0		TC192965	0	4	0		TC199512	0	0	2		BF270381	3	8	0							TC206369	0	18	8
TC195921	16	8	4		CO131256	15	16	0		TC200309	8	0	0		TC227537	0	4	0		DW225980	0	0	2		TC189406	3	8	0							TC212712	0	18	8
CO071846	18	8	4		TC225722	15	15	0		TC228585	8	0	0		TC197670	0	4	0		TC225230	0	0	2		AI054710	3	9	0							TC208547	0	18	8
TC194107	21	8	4		DW238356	15	14	0		ES796994	8	0	0		TC229327	0	4	0		TC209565	0	0	2		TC218197	3	9	0							TC182039	0	18	8
BG442375	24	8	4		TC225208	15	13	0		ES839049	8	0	0		BQ412298	0	4	0		EX166874	0	0	2		TC187202	3	13	0							TC223104	0	18	8
CO102201	24	8	4		TC187129	15	12	0		TC204225	8	0	0		TC188669	0	4	0		TC226980	0	0	2		TC210757	3	15	0							DT468338	0	18	8
ES852324	60	8	4		ES844567	15	10	0		TC213675	8	0	0		TC200220	0	4	0		TC202439	0	0	2		TC183852	3	17	0							TC196464	0	18	8
TC193425	69	8	4		TC185216	15	10	0		GE653789	8	0	0		TC200400	0	4	0		TC186110	0	0	2		BQ415662	3	18	0							TC226577	0	18	13
TC184036	2	7	4		TC186131	15	9	0		TC203214	8	0	0		DW243161	0	4	0		TC183392	0	0	2		ES835054	3	41	0							TC220974	0	18	14
TC182864	2	7	4		TC194187	15	7	0		TC179939	8	0	0		FL576820	0	4	0		TC211521	0	0	2		TC199355	3	54	0							DW489277	0	18	14
TC190576	2	7	4		DR461265	15	6	0		DR462965	8	0	0		ES820259	0	4	0		ES849470	0	0	2		TC199348	2	2	0							TC189547	0	18	9
TC182807	4	7	4		TC219393	15	6	0		TC181026	8	0	0		DW476508	0	4	0		TC213093	0	0	2		TC188241	2	2	0							TC205952	0	18	9
ES850078	4	7	4		DN826452	15	6	0		TC226625	8	0	0		CO131160	0	4	0		CO096399	0	0	2		TC208581	2	2	0							TC199817	0	18	9
ES808437	4	7	4		DW517278	15	6	0		EX165268	8	0	0		TC223230	0	4	0		TC199671	0	0	2		TC198626	2	2	0							TC182931	0	18	9
TC198755	5	7	4		TC215304	15	5	0		TC191135	8	0	0		TC184014	0	4	0		TC223699	0	0	2		ES842555	2	2	0							BQ401729	0	18	9
DN817314	6	7	4		TC229332	15	5	0		TC189997	8	0	0		DW496830	0	4	0		TC201664	0	0	2		TC228020	2	2	0							TC208177	0	18	10
CO108709	6	7	4		ES805910	15	5	0		TC228395	8	0	0		TC188442	0	4	0		TC214897	0	0	2		TC203769	2	2	0							TC217406	0	18	10
FL576679	6	7	4		TC206917	15	4	0		DW516107	8	0	0		ES807289	0	4	0		TC198074	0	0	2		TC189714	2	2	0							BQ414613	0	18	10
TC227518	6	7	4		TC181166	15	4	0		ES838207	8	0	0		TC186167	0	4	0		DT049620	0	0	2		DW488757	2	2	0							TC224213	0	18	10
TC224848	7	7	4		TC182570	15	4	0		TC217868	8	0	0		TC185111	0	4	0		ES811418	0	0	2		TC218946	2	2	0							TC200961	0	18	10
TC213600	8	7	4		TC187801	15	4	0		ES830634	8	0	0		TC197477	0	4	0		TC228429	0	0	2		ES814553	2	2	0							DT050622	0	18	10
TC212946	8	7	4		TC225703	15	4	0		AI055644	8	0	0		ES824625	0	4	0		TC185538	0	0	2		ES815008	2	2	0							TC202525	0	18	10
DT464831	9	7	4		TC214835	15	3	0		TC186027	8	0	0		TC221319	0	4	0		TC205106	0	0	2		CO093359	2	2	0							DW514947	0	18	10
TC196293	9	7	4		TC207347	15	3	0		ES834226	8	0	0		TC221603	0	4	0		CA992663	0	0	2		TC185505	2	2	0							TC201623	0	18	10
TC221916	11	7	4		FL576891	15	3	0		DR457842	8	0	0		CO073923	0	4	0		TC224774	0	0	2		FL577491	2	2	0							TC224300	0	18	11
TC209107	12	7	4		ES838158	15	3	0		TC229600	8	0	0		TC219780	0	4	0		TC225106	0	0	2		ES834682	2	2	0							TC203484	0	18	11
ES817600	13	7	4		TC179634	15	3	0		TC180938	8	0	0		ES792217	0	4	0		DW518755	0	0	2		DR457808	2	2	0							CO104631	0	18	11
TC210502	14	7	4		TC214515	15	3	0		TC199021	8	0	0		TC224008	0	4	0		TC194531	0	0	2		TC192521	2	2	0							TC181783	0	18	11
DW503412	15	7	4		TC212176	15	3	0		TC223404	8	0	0		TC190265	0	4	0		TC179664	0	0	2		ES807065	2	2	0							TC180510	0	18	11
TC179640	17	7	4		TC209108	15	2	0		TC198999	8	0	0		ES815080	0	4	0		ES798467	0	0	2		DR457780	2	2	0							TC213915	0	18	11
TC186357	17	7	4		TC191735	15	2	0		DN826990	8	0	0		TC184544	0	4	0		TC204181	0	0	2		TC197020	2	2	0							TC213782	0	18	11
ES841180	18	7	4		CO110856	15	2	0		TC228682	8	0	0		TC218467	0	4	0		CO123152	0	0	2		TC198526	2	2	0							DW507332	0	18	12
TC218660	20	7	4		TC197262	15	2	0		TC221233	8	0	0		ES835743	0	4	0		BM358251	0	0	2		DR454473	2	2	0							TC215056	0	18	12
TC208592	21	7	4		TC191514	15	2	0		TC182214	8	0	0		CO110166	0	4	0		TC199034	0	0	2		TC226685	2	2	0							AJ513980	0	18	12
TC181854	21	7	4		TC180063	15	2	0		TC190470	8	0	0		TC186043	0	4	0		TC223846	0	0	2		TC229240	2	2	0							CO110078	0	18	15
DW499491	22	7	4		TC196757	15	2	0		TC213278	8	0	0		TC210638	0	4	0		EY198082	0	0	2		TC215075	2	2	0							DW235163	0	18	15
DR462261	22	7	4		ES840318	15	2	0		ES809903	8	0	0		TC191812	0	4	0		ES806550	0	0	2		CO128532	2	3	0							TC215139	0	18	15
ES810898	26	7	4		TC194712	15	2	0		CO110749	8	0	0		DT458014	0	4	0		TC188706	0	0	2		AI725905	2	3	0							TC181021	0	18	15
CO129984	39	7	4		TC201825	15	2	0		DR455315	8	0	0		DR452564	0	4	0		CO117159	0	0	2		BQ406852	2	3	0							TC203555	0	18	16
TC204006	52	7	4		ES806467	15	2	0		DT046853	8	0	0		TC198036	0	4	0		TC184694	0	0	2		TC200676	2	3	0							TC199116	0	18	16
TC217615	70	7	4		TC184488	15	2	0		TC217614	8	0	0		TC188036	0	4	0		BQ415820	0	0	2		TC199696	2	3	0							ES842434	0	18	16
TC184838	92	7	4		DW498471	15	2	0		EV497931	8	0	0		TC224708	0	4	0		TC204531	0	0	2		TC223732	2	3	0							CO096293	0	18	16
TC195897	3	6	4		CO120757	15	2	0		DR455549	8	0	0		TC222729	0	4	0		CB066420	0	0	2		TC183459	2	3	0							TC201079	0	18	16
CO132596	4	6	4		TC180155	15	2	0		ES848305	8	0	0		BG440641	0	4	0		BG445399	0	0	2		DR462192	2	3	0							DW481018	0	18	17
TC213543	4	6	4		TC208404	15	2	0		TC204047	8	0	0		TC193922	0	4	0		ES803234	0	0	2		ES840734	2	3	0							TC188049	0	18	17
EV486679	5	6	4		BE052233	15	0	0		TC205851	8	0	0		DT047315	0	4	0		DN800520	0	0	2		TC200973	2	3	0							TC224100	0	18	18
TC229237	5	6	4		DW502542	15	0	0		TC182599	8	0	0		TC204339	0	4	0		TC196225	0	0	2		TC183802	2	3	0							CO092146	0	18	18
ES849602	6	6	4		TC182969	15	0	0		TC214823	8	0	0		TC208615	0	4	0		TC200602	0	0	2		TC189944	2	4	0							TC201811	0	18	19
BF274869	6	6	4		TC213301	15	0	0		TC186181	8	0	0		CO123959	0	4	0		DW243934	0	0	2		EX167732	2	4	0							DW231934	0	18	20
TC227583	7	6	4		TC194842	15	0	0		TC197781	8	0	0		TC229484	0	4	0		ES799196	0	0	2		TC182543	2	4	0							AJ513149	0	18	20
EX170059	8	6	4		DW511492	15	0	0		TC206459	8	0	0		TC185930	0	4	0		TC196738	0	0	2		TC217682	2	4	0							TC228672	0	18	20
TC208541	8	6	4		TC193172	15	0	0		TC201816	8	0	0		TC209312	0	4	0		CO084525	0	0	2		DW513478	2	4	0							TC193281	0	18	21
DR463006	9	6	4		AI728342	15	0	0		TC215690	8	0	0		TC213443	0	4	0		TC209758	0	0	2		TC211712	2	4	0							DT468120	0	18	21
EX165063	11	6	4		TC227179	15	0	0		TC217866	8	0	0		DT052163	0	4	0		CO114239	0	0	2		TC195705	2	5	0							DW237743	0	18	23
TC220164	11	6	4		ES805264	15	0	0		DN801243	8	0	0		ES808682	0	4	0		CO107241	0	0	2		CO132539	2	5	0							TC186500	0	18	24
TC219032	12	6	4		AI055066	15	0	0		TC182519	8	0	0		BQ414147	0	4	0		TC217876	0	0	2		CO099104	2	5	0							TC213335	0	18	24
TC211018	12	6	4		ES847140	15	0	0		DW515623	8	0	0		TC189858	0	4	0		BG446374	0	0	2		TC198625	2	6	0							TC183368	0	18	27
TC198035	13	6	4		TC229334	15	0	0		TC229611	8	0	0		TC208907	0	4	0		CO109883	0	0	2		TC182339	2	7	0							TC191275	0	18	28
DW230163	14	6	4		TC228681	15	0	0		TC194629	8	0	0		DT463294	0	4	0		TC228894	0	0	2		TC192265	2	7	0							ES809090	0	18	30
TC208164	16	6	4		TC204667	15	0	0		TC208483	8	0	0		ES818064	0	4	0		TC227842	0	0	2		TC201257	2	7	0							TC187902	0	18	31
TC184863	18	6	4		BE055573	15	0	0		TC195116	8	0	0		TC202467	0	4	0		TC226387	0	0	2		FL576933	2	7	0							TC183846	0	18	35
TC202696	18	6	4		DW510650	15	0	0		TC219713	8	0	0		BG445086	0	4	0		CO103523	0	0	2		TC218191	2	8	0							TC207529	0	18	37
TC190721	19	6	4		DR459097	15	0	0		TC202576	8	0	0		TC216249	0	4	0		TC184870	0	0	2		TC207009	2	8	0							TC198539	0	18	41
TC192638	21	6	4		ES801491	15	0	0		TC181266	8	0	0		TC225456	0	4	0		TC228820	0	0	2		TC229151	2	9	0							DW235990	0	18	48
ES829657	21	6	4		ES826094	15	0	0		DR463407	8	0	0		TC212602	0	4	0		TC197147	0	0	2		TC193125	2	9	0							TC226950	0	18	60
ES839918	22	6	4		BF269277	15	0	0		TC213079	8	0	0		DW243831	0	4	0		TC223040	0	0	2		ES821547	2	10	0							BM357863	0	17	2
TC221949	23	6	4		TC198378	15	0	0		TC227863	8	0	0		TC187592	0	4	0		TC205053	0	0	2		CO082742	2	11	0							TC216999	0	17	2
TC208193	23	6	4		DT047283	15	0	0		TC227314	8	0	0		ES795004	0	4	0		TC217205	0	0	2		TC207126	2	12	0							TC202491	0	17	2
TC225702	23	6	4		ES801361	15	0	0		TC182967	8	0	0		TC183149	0	4	0		CO070884	0	0	2		TC181430	2	13	0							TC204510	0	17	2
TC225823	28	6	4		CO111113	15	0	0		AI729448	8	0	0		TC228487	0	4	0		TC205636	0	0	2		TC210839	2	14	0							ES827069	0	17	2
TC186581	29	6	4		TC196875	15	0	0		TC202026	8	0	0		TC211399	0	4	0		TC208506	0	0	2		TC212136	2	16	0							TC227853	0	17	2
DN803276	31	6	4		TC191387	15	0	0		TC192445	8	0	0		CO108197	0	4	0		TC221740	0	0	2		DW477687	2	18	0							TC194159	0	17	2
ES816336	31	6	4		ES794372	15	0	0		ES813405	8	0	0		TC213891	0	4	0		DW237559	0	0	2		TC222905	2	19	0							TC226083	0	17	3
TC201600	38	6	4		TC187802	15	0	0		TC209495	8	0	0		ES830869	0	4	0		TC220204	0	0	2		CO071608	2	38	0							TC196978	0	17	3
TC181959	47	6	4		CO085880	15	0	0		TC212845	8	0	0		BE054527	0	4	0		TC229406	0	0	2		TC195015	2	48	0							TC193914	0	17	3
TC184072	51	6	4		ES851023	15	0	0		TC218249	8	0	0		TC213522	0	4	0		DR459171	0	0	2												TC200878	0	17	3
CO116875	59	6	4		TC211886	15	0	0		AW561914	8	0	0		DW224504	0	4	0		TC212150	0	0	2												TC219498	0	17	3
TC200440	70	6	4		TC200846	15	0	0		ES810745	8	0	0		TC195031	0	4	0		DW009333	0	0	2												ES830553	0	17	3
TC221727	114	6	4		EX172043	15	0	0		DR462548	8	0	0		TC209761	0	4	0		ES826041	0	0	2												TC189906	0	17	4
TC207090	165	6	4		TC223602	15	0	0		BQ413120	8	0	0		TC208663	0	4	0		DR462406	0	0	2												TC183298	0	17	4
ES828007	244	6	4		ES819487	15	0	0		TC194594	8	0	0		TC194468	0	4	0		ES834587	0	0	2												CO099333	0	17	4
TC214433	328	6	4		AJ513039	15	0	0		DR457299	8	0	0		TC184044	0	4	0		TC206948	0	0	2												TC185804	0	17	4
TC201753	3	5	4		TC181897	15	0	0		TC181518	8	0	0		ES850681	0	4	0		TC223737	0	0	2												DT047969	0	17	4
TC207356	3	5	4		ES843192	15	0	0		TC182292	8	0	0		TC198453	0	4	0		TC192750	0	0	2												TC185659	0	17	4
TC198434	4	5	4		DN817448	15	0	0		DR458242	8	0	0		BQ405061	0	4	0		CO100997	0	0	2												ES805180	0	17	4
DW512014	4	5	4		DR456175	15	0	0		ES804976	8	0	0		AI725983	0	4	0		AI055475	0	0	2												DR461314	0	17	4
DN801217	5	5	4		TC220369	15	0	0		TC208398	8	0	0		CO101672	0	4	0		ES833384	0	0	2												TC192687	0	17	5
ES798335	5	5	4		TC198615	15	0	0		TC215835	8	0	0		DW487066	0	4	0		EY197217	0	0	2												TC201094	0	17	5
TC193595	6	5	4		CO111752	15	0	0		ES794218	8	0	0		TC211625	0	4	0		TC197612	0	0	2												TC204256	0	17	5
ES807606	6	5	4		ES826025	15	0	0		TC216628	8	0	0		TC223299	0	4	0		TC183810	0	0	2												TC184249	0	17	6
TC224401	7	5	4		CO105291	15	0	0		ES797056	8	0	0		DT461928	0	4	0		DR459403	0	0	2												TC205554	0	17	6
TC185771	7	5	4		CO090692	15	0	0		ES841009	8	0	0		TC216431	0	4	0		TC194815	0	0	2												TC212944	0	17	6
DT526890	7	5	4		TC193819	15	0	0		ES850568	8	0	0		ES808124	0	4	0		TC187143	0	0	2												TC210756	0	17	6
TC184671	7	5	4		TC214706	15	0	0		ES806642	8	0	0		CO096049	0	4	0		TC183398	0	0	2												DW494730	0	17	6
TC211000	7	5	4		TC191422	15	0	0		DW511044	8	0	0		TC194843	0	4	0		BF274573	0	0	2												TC226317	0	17	6
TC191753	8	5	4		DW516462	15	0	0		ES807789	8	0	0		TC225387	0	4	0		DN803675	0	0	2												CO091127	0	17	6
TC216753	8	5	4		DR460621	15	0	0		TC201511	8	0	0		TC189091	0	4	0		TC183979	0	0	2												BF277959	0	17	6
TC199796	10	5	4		TC216069	15	0	0		DW518165	8	0	0		TC214872	0	4	0		TC211060	0	0	2												ES791056	0	17	7
TC223832	11	5	4		TC180704	15	0	0		DW512562	8	0	0		TC189623	0	4	0		AI054529	0	0	2												TC216935	0	17	7
TC205050	11	5	4		TC179732	15	0	0		TC189805	8	0	0		DW508453	0	4	0		CA994000	0	0	2												TC203153	0	17	7
TC202329	12	5	4		DR455798	15	0	0		TC213476	8	0	0		TC225207	0	4	0		CO123373	0	0	2												TC205802	0	17	7
TC222474	12	5	4		ES816823	15	0	0		TC203796	8	0	0		TC194937	0	4	0		TC185753	0	0	2												TC220098	0	17	8
TC205792	13	5	4		GE653379	15	0	0		ES802467	8	0	0		AI727763	0	4	0		TC210069	0	0	2												DW493204	0	17	8
CD485516	13	5	4		TC184852	15	0	0		TC214559	8	0	0		TC226079	0	4	0		ES792157	0	0	2												TC222523	0	17	8
ES851838	13	5	4		DW481102	15	0	0		FL576987	8	0	0		DR453851	0	4	0		TC209440	0	0	2												TC202315	0	17	8
TC188387	13	5	4		TC213325	15	0	0		ES794347	8	0	0		TC226872	0	4	0		TC184768	0	0	2												TC183079	0	17	8
BQ411632	13	5	4		TC190484	15	0	0		TC221898	8	0	0		TC190819	0	4	0		TC218849	0	0	2												TC218799	0	17	8
TC227244	13	5	4		ES813744	15	0	0		TC184754	8	0	0		TC213925	0	4	0		CO089510	0	0	2												TC220521	0	17	13
TC216404	13	5	4		DR460879	15	0	0		TC224720	8	0	0		TC199183	0	4	0		TC193011	0	0	2												DW515115	0	17	14
TC206944	20	5	4		DW511530	15	0	0		DN779543	8	0	0		TC185718	0	4	0		TC219465	0	0	2												TC212304	0	17	14
ES836455	21	5	4		TC200485	15	0	0		DR458219	8	0	0		TC221785	0	4	0		CA992656	0	0	2												TC215132	0	17	14
TC223775	22	5	4		TC184843	15	0	0		TC223868	8	0	0		CO094285	0	4	0		CO100485	0	0	2												TC207394	0	17	9
TC203893	25	5	4		BG442756	15	0	0		TC229202	8	0	0		CO074483	0	4	0		DW507801	0	0	2												TC220729	0	17	9
ES813811	26	5	4		DW496561	15	0	0		DW508635	8	0	0		CO102923	0	4	0		TC217750	0	0	2												ES798320	0	17	9
TC210554	28	5	4		DN804290	15	0	0		TC205417	8	0	0		TC194663	0	4	0		DW516073	0	0	2												TC209589	0	17	9
DN758446	28	5	4		TC228522	15	0	0		TC198774	8	0	0		CO122774	0	4	0		DT051814	0	0	2												TC191128	0	17	9
TC196842	29	5	4		DW520480	15	0	2		TC186556	8	0	0		TC189392	0	4	0		TC220347	0	0	2												TC221086	0	17	9
ES838724	30	5	4		AJ513247	15	0	2		AI728144	8	0	0		TC181184	0	4	0		TC205619	0	0	2												TC228747	0	17	10
TC184752	49	5	4		TC224197	15	0	2		ES845274	8	0	0		DR460458	0	4	0		CO129208	0	0	2												TC188379	0	17	10
TC184111	115	5	4		ES832716	15	0	2		TC183893	8	0	0		CO093806	0	4	0		TC212936	0	0	2												ES819976	0	17	10
TC200893	2	4	4		DR458023	15	0	2		TC220125	8	0	0		TC207615	0	4	0		DW504516	0	0	2												ES820385	0	17	10
ES817490	3	4	4		TC201820	15	0	2		TC185705	8	0	0		TC216121	0	4	0		ES806225	0	0	2												TC194473	0	17	10
TC207477	3	4	4		ES803834	15	0	2		TC224493	8	0	0		TC183262	0	4	0		CO097632	0	0	2												TC223743	0	17	10
TC180773	4	4	4		CO071528	15	0	2		BQ416089	8	0	0		TC196171	0	4	0		TC226224	0	0	2												TC210286	0	17	10
TC191567	4	4	4		TC192716	15	0	2		DT460880	8	0	0		TC186728	0	4	0		TC228729	0	0	2												TC209054	0	17	11
TC225064	5	4	4		TC186392	15	0	2		EX168017	8	0	0		TC220655	0	4	0		TC209712	0	0	2												TC207087	0	17	11
DW227755	5	4	4		TC185001	15	0	2		TC194704	8	0	0		TC191330	0	4	0		TC214509	0	0	2												TC198140	0	17	11
EX164914	5	4	4		TC204338	15	0	2		DR462450	8	0	0		TC183435	0	4	0		TC204836	0	0	2												DN779584	0	17	11
TC224430	6	4	4		DR454459	15	0	2		ES798683	8	0	0		DT049560	0	4	0		TC182153	0	0	2												TC223659	0	17	11
ES810322	6	4	4		TC222142	15	0	2		ES811351	8	0	0		TC205361	0	4	0		TC206030	0	0	2												ES845702	0	17	12
ES817726	6	4	4		TC201936	15	0	2		TC214617	8	0	0		AI728443	0	4	0		DW506053	0	0	2												TC212206	0	17	12
BG441704	7	4	4		TC206498	15	0	2		DR457234	8	0	0		DW481055	0	4	0		DN802723	0	0	2												DW485080	0	17	12
TC200110	7	4	4		TC225363	15	0	2		EX166185	8	0	0		TC221465	0	4	0		DN801209	0	0	2												TC195353	0	17	15
DW224690	7	4	4		TC217300	15	0	3		DN827730	8	0	0		TC225754	0	4	0		DW509597	0	0	2												TC218365	0	17	15
FL577624	8	4	4		DW225429	15	0	3		DW499806	8	0	0		ES795949	0	4	0		EX168420	0	0	2												TC213087	0	17	16
TC189431	8	4	4		TC229252	15	0	3		DW239540	8	0	0		TC183132	0	4	0		ES796983	0	0	2												TC189937	0	17	17
TC212902	8	4	4		DT526987	15	0	3		DW500455	8	0	0		TC228196	0	4	0		TC228178	0	0	2												EE592607	0	17	17
CO126978	9	4	4		ES831559	15	0	4		TC189979	8	0	0		ES835947	0	4	0		TC220850	0	0	2												TC216145	0	17	17
TC215164	9	4	4		TC213059	15	0	4		DR457206	8	0	0		TC208659	0	4	0		CA994142	0	0	2												TC219188	0	17	17
TC183740	9	4	4		BG441083	15	0	5		AW187200	8	0	0		DT049391	0	4	0		CO081910	0	0	2												CO115390	0	17	18
TC218106	9	4	4		TC182878	15	0	6		TC202571	8	0	0		TC215324	0	4	0		TC183194	0	0	2												TC229430	0	17	19
TC197202	10	4	4		TC228172	15	0	6		TC197212	8	0	0		TC187647	0	4	0		DW226585	0	0	2												DW500600	0	17	19
TC210730	11	4	4		DR459690	15	0	7		DT456000	8	0	0		TC223123	0	4	0		TC194170	0	0	2												TC186963	0	17	20
NP524476	11	4	4		TC185590	15	0	14		DT467398	8	0	0		TC217688	0	4	0		TC214991	0	0	2												TC227689	0	17	20
DW504316	12	4	4		EX168294	14	22	0		TC187486	8	0	0		TC226279	0	4	0		TC189781	0	0	2												ES824607	0	17	21
CO079369	12	4	4		DT049948	14	21	0		TC225815	8	0	0		TC216858	0	4	0		DT458325	0	0	2												TC191749	0	17	21
AI725476	12	4	4		TC198443	14	16	0		TC183186	8	0	0		TC190975	0	4	0		TC216137	0	0	2												TC205689	0	17	21
TC192577	14	4	4		TC223151	14	15	0		CO086828	8	0	0		TC180314	0	4	0		DR454044	0	0	2												BQ407371	0	17	21
CO120796	17	4	4		TC185710	14	13	0		CD485996	8	0	0		BQ405215	0	4	0		DT465169	0	0	2												BQ402278	0	17	24
TC221878	18	4	4		ES830047	14	8	0		EX169346	8	0	0		TC204188	0	4	0		EX165527	0	0	2												TC181206	0	17	26
TC216164	19	4	4		TC186251	14	8	0		CO495548	8	0	0		TC210014	0	4	0		TC212660	0	0	2												TC202757	0	17	27
CO070529	21	4	4		TC225388	14	8	0		CO127793	8	0	0		TC183743	0	4	0		TC215805	0	0	2												TC185996	0	17	27
TC214848	25	4	4		DW503734	14	7	0		CO123662	8	0	0		TC188926	0	4	0		TC194191	0	0	2												TC198689	0	17	28
TC217492	27	4	4		TC185130	14	7	0		TC195029	8	0	0		TC210544	0	4	0		TC205635	0	0	2												TC212843	0	17	28
TC207092	29	4	4		TC212333	14	7	0		TC207130	8	0	0		TC199150	0	4	0		DT461512	0	0	2												TC229695	0	17	31
EX169575	30	4	4		TC204425	14	7	0		TC183956	8	0	0		TC217046	0	4	0		TC195165	0	0	2												DT048481	0	17	31
TC192058	31	4	4		DR459943	14	6	0		TC204915	8	0	0		DR461518	0	4	0		ES832867	0	0	2												BF275063	0	17	35
TC206853	32	4	4		TC199958	14	6	0		TC208520	8	0	0		TC182747	0	4	0		ES806261	0	0	2												TC197505	0	17	39
TC210090	41	4	4		TC192730	14	5	0		TC217360	8	0	0		DN817657	0	4	0		TC216324	0	0	2												BM358304	0	17	44
TC219301	54	4	4		TC199324	14	5	0		DW515951	8	0	0		TC224900	0	4	0		TC214431	0	0	2												DW518852	0	17	44
ES825728	67	4	4		CO079237	14	5	0		TC208339	8	0	0		CO493770	0	4	0		TC201973	0	0	2												BQ408137	0	17	50
DW231990	74	4	4		ES848992	14	5	0		TC188223	8	0	0		TC219488	0	4	0		CO083166	0	0	2												TC219749	0	17	54
TC189695	86	4	4		TC212764	14	5	0		ES840015	8	0	0		TC200888	0	4	0		TC198948	0	0	2												DW235569	0	17	59
ES849983	92	4	4		CO097477	14	5	0		ES843050	8	0	0		ES796215	0	4	0		ES802367	0	0	2												ES834495	0	17	59
TC183672	147	4	4		ES832259	14	5	0		DW489729	7	0	0		TC212380	0	4	0		TC201932	0	0	2												TC219656	0	17	62
TC215427	3	3	4		TC225400	14	4	0		CO080983	7	0	0		TC218260	0	4	0		AI729534	0	0	2												TC199748	0	16	2
BM358134	3	3	4		TC183726	14	4	0		TC208852	7	0	0		CO080997	0	4	0		TC196555	0	0	2												TC210186	0	16	2
BF269786	4	3	4		EX172626	14	4	0		TC207772	7	0	0		FL577611	0	4	0		CO097239	0	0	2												TC182336	0	16	2
ES806990	4	3	4		TC183491	14	4	0		ES829154	7	0	0		TC213999	0	4	0		TC217470	0	0	2												ES845674	0	16	2
ES796568	4	3	4		TC221537	14	4	0		CO118000	7	0	0		TC195493	0	4	0		CB350429	0	0	2												TC186832	0	16	2
DW226008	4	3	4		TC210043	14	4	0		TC206566	7	0	0		TC192891	0	4	0		AW666971	0	0	2												DN827868	0	16	2
ES791879	4	3	4		ES820285	14	4	0		DR454575	7	0	0		CO108064	0	4	0		DR456341	0	0	2												TC186600	0	16	2
TC198116	5	3	4		TC203863	14	4	0		ES815443	7	0	0		TC181190	0	4	0		TC191576	0	0	2												ES798893	0	16	3
TC215003	5	3	4		TC179625	14	4	0		TC186733	7	0	0		ES838067	0	4	0		CO126066	0	0	2												CO131064	0	16	3
DW232711	7	3	4		TC189105	14	3	0		CO090396	7	0	0		TC192683	0	4	0		CO128109	0	0	2												TC212928	0	16	3
TC198859	7	3	4		TC203220	14	3	0		TC191991	7	0	0		TC226821	0	4	0		TC228980	0	0	2												TC201122	0	16	3
TC186876	7	3	4		BQ410039	14	3	0		TC214033	7	0	0		TC202526	0	4	0		TC200763	0	0	2												TC214562	0	16	3
TC189052	8	3	4		TC185121	14	3	0		ES832633	7	0	0		TC201853	0	4	0		TC209397	0	0	2												DW487387	0	16	3
TC224723	8	3	4		TC194651	14	3	0		DW491669	7	0	0		TC228592	0	4	0		TC185773	0	0	2												TC198598	0	16	3
TC212679	9	3	4		TC214635	14	3	0		ES795607	7	0	0		TC208900	0	4	0		TC203767	0	0	2												DW234080	0	16	3
TC196537	9	3	4		TC202647	14	3	0		DN818156	7	0	0		CD486015	0	4	0		TC188199	0	0	2												DT467682	0	16	3
ES812961	9	3	4		TC190212	14	3	0		BQ409772	7	0	0		TC184501	0	4	0		DW500155	0	0	2												TC193587	0	16	3
TC201992	10	3	4		TC188936	14	3	0		TC220986	7	0	0		DT052356	0	4	0		DW512214	0	0	2												BG444370	0	16	4
TC217324	10	3	4		DW497827	14	3	0		DW485357	7	0	0		TC200906	0	4	0		DW511713	0	0	2												TC218059	0	16	4
ES820899	10	3	4		TC213589	14	3	0		CO127725	7	0	0		BQ404136	0	4	0		ES809861	0	0	2												TC221744	0	16	4
TC220334	11	3	4		TC194277	14	2	0		CO082587	7	0	0		CO080760	0	4	0		TC183073	0	0	2												TC217267	0	16	4
TC229206	11	3	4		TC209315	14	2	0		TC227229	7	0	0		DT054078	0	4	0		DR456498	0	0	2												ES845513	0	16	4
ES804684	11	3	4		TC180558	14	2	0		TC184803	7	0	0		CO085860	0	4	0		TC200768	0	0	2												TC220053	0	16	4
CO492497	11	3	4		DW513498	14	2	0		TC182275	7	0	0		ES814296	0	4	0		TC204724	0	0	2												TC186260	0	16	4
TC181673	12	3	4		TC203553	14	2	0		TC181268	7	0	0		TC221994	0	4	0		FL577077	0	0	2												TC189780	0	16	4
DW239687	12	3	4		TC189218	14	2	0		ES802333	7	0	0		TC213163	0	4	0		TC196746	0	0	2												TC184088	0	16	5
CO127430	12	3	4		TC199375	14	2	0		TC225412	7	0	0		DW238418	0	4	0		BQ410511	0	0	2												TC205051	0	16	5
TC203421	13	3	4		TC207292	14	2	0		TC202634	7	0	0		TC216220	0	4	0		TC183578	0	0	2												TC212249	0	16	5
DW502647	13	3	4		CO114850	14	2	0		DW496977	7	0	0		TC198531	0	4	0		ES798975	0	0	2												TC204379	0	16	5
TC202766	14	3	4		FL577609	14	2	0		TC202432	7	0	0		TC226999	0	4	0		CO119416	0	0	2												TC215865	0	16	5
DT049742	14	3	4		CO069558	14	2	0		ES823683	7	0	0		EX170539	0	4	0		TC198082	0	0	2												TC227653	0	16	5
DR459436	15	3	4		TC228612	14	2	0		CO115565	7	0	0		TC189037	0	4	0		TC219041	0	0	2												DW491432	0	16	5
TC220966	16	3	4		TC218965	14	2	0		DR454395	7	0	0		ES841268	0	4	0		TC210607	0	0	2												TC185343	0	16	5
ES811264	16	3	4		ES835958	14	2	0		EX164831	7	0	0		TC201002	0	4	0		TC187636	0	0	2												DW506958	0	16	5
CO071423	16	3	4		TC208454	14	0	0		EV485633	7	0	0		DW476616	0	4	0		AI728474	0	0	2												TC213033	0	16	6
TC191513	16	3	4		DR460335	14	0	0		TC229408	7	0	0		TC215732	0	4	0		FG548152	0	0	2												TC213958	0	16	6
DW506436	17	3	4		DW243203	14	0	0		DR458412	7	0	0		EX171632	0	4	0		TC182939	0	0	2												ES826553	0	16	6
DN804663	17	3	4		CO107750	14	0	0		CO110926	7	0	0		TC194428	0	4	0		TC191353	0	0	2												TC213780	0	16	6
TC199457	18	3	4		ES846178	14	0	0		DR456060	7	0	0		TC199321	0	4	0		ES798845	0	0	2												DW238217	0	16	6
TC184563	18	3	4		TC209237	14	0	0		CO120437	7	0	0		TC202860	0	4	0		AI728747	0	0	2												TC208241	0	16	6
DN802214	19	3	4		TC201930	14	0	0		TC224588	7	0	0		ES810183	0	4	0		TC186418	0	0	2												TC189940	0	16	6
TC207179	19	3	4		EX164376	14	0	0		ES795095	7	0	0		CO077651	0	4	0		TC201692	0	0	2												TC203481	0	16	6
TC201458	22	3	4		CO077098	14	0	0		TC217328	7	0	0		CO494682	0	4	0		CO102970	0	0	2												TC202594	0	16	6
ES823608	24	3	4		ES820252	14	0	0		DW519298	7	0	0		BQ403264	0	4	0		CO126116	0	0	2												DW477283	0	16	7
ES848786	27	3	4		TC203442	14	0	0		CO089457	7	0	0		TC209103	0	4	0		TC213378	0	0	2												TC204782	0	16	7
TC222788	27	3	4		TC193062	14	0	0		TC213702	7	0	0		CO499674	0	4	0		ES834940	0	0	2												FL576784	0	16	7
TC199833	28	3	4		DN780649	14	0	0		TC186966	7	0	0		CO087621	0	4	0		FL576552	0	0	2												CO128299	0	16	7
TC211012	32	3	4		TC186552	14	0	0		ES791620	7	0	0		TC206370	0	4	0		TC207686	0	0	2												TC195199	0	16	7
TC205028	37	3	4		TC221096	14	0	0		TC229517	7	0	0		ES852385	0	4	0		TC200640	0	0	2												AI728729	0	16	8
AW186818	41	3	4		TC208963	14	0	0		CO121723	7	0	0		TC221261	0	4	0		DT462032	0	0	2												TC207655	0	16	8
TC182885	43	3	4		BG445553	14	0	0		TC200645	7	0	0		TC209178	0	4	0		TC201314	0	0	2												TC195418	0	16	8
TC179820	48	3	4		TC214356	14	0	0		ES830734	7	0	0		TC217514	0	4	0		TC199609	0	0	2												TC193823	0	16	8
TC193504	48	3	4		TC223700	14	0	0		BF272277	7	0	0		BF268283	0	4	0		ES838473	0	0	2												CO121784	0	16	8
TC229057	51	3	4		DT527515	14	0	0		DR458988	7	0	0		DW485685	0	4	0		DT047146	0	0	2												TC222744	0	16	13
ES802664	51	3	4		TC188876	14	0	0		CO088045	7	0	0		TC222997	0	4	0		TC186287	0	0	2												TC192733	0	16	13
CO092028	53	3	4		ES796915	14	0	0		TC217532	7	0	0		TC224194	0	4	0		DW504138	0	0	2												TC208850	0	16	13
TC213041	61	3	4		DR456087	14	0	0		AI726535	7	0	0		CO131361	0	4	0		CO128351	0	0	2												BF273439	0	16	13
ES823959	70	3	4		FL576759	14	0	0		TC208424	7	0	0		TC188713	0	4	0		TC182136	0	0	2												CO098366	0	16	13
TC203138	101	3	4		DW480647	14	0	0		CO089414	7	0	0		TC204192	0	4	0		GE653455	0	0	2												DR454197	0	16	13
TC220110	343	3	4		TC197824	14	0	0		TC182545	7	0	0		DT464381	0	4	0		TC218273	0	0	2												TC228411	0	16	14
TC182627	2	2	4		TC182364	14	0	0		TC212446	7	0	0		DT046480	0	4	0		TC204845	0	0	2												TC180671	0	16	14
BQ415738	2	2	4		TC225383	14	0	0		TC201188	7	0	0		TC216904	0	4	0		TC186385	0	0	2												TC214277	0	16	14
TC212161	3	2	4		DW519468	14	0	0		TC199088	7	0	0		FL577723	0	4	0		DW227726	0	0	2												TC193181	0	16	9
TC229106	3	2	4		ES809800	14	0	0		EV497765	7	0	0		TC211116	0	4	0		TC218252	0	0	2												TC211842	0	16	9
CO499256	4	2	4		ES852293	14	0	0		TC197719	7	0	0		DT049073	0	4	0		DW502944	0	0	2												TC225744	0	16	9
TC215625	4	2	4		TC224923	14	0	0		TC215884	7	0	0		TC217482	0	4	0		TC229166	0	0	2												TC183322	0	16	9
DR459048	4	2	4		TC198952	14	0	0		TC213474	7	0	0		TC187648	0	4	0		TC224201	0	0	2												TC228212	0	16	9
TC209042	4	2	4		TC216997	14	0	0		TC183652	7	0	0		TC182357	0	4	0		CO097090	0	0	2												TC186306	0	16	9
TC181194	4	2	4		BG440596	14	0	0		CO126859	7	0	0		TC203015	0	4	0		TC221682	0	0	2												DW513603	0	16	9
TC191052	5	2	4		CO109908	14	0	0		CO090629	7	0	0		DR457635	0	4	0		TC209392	0	0	2												TC213027	0	16	10
TC186195	5	2	4		ES802605	14	0	0		TC192774	7	0	0		TC219715	0	4	0		DT049222	0	0	2												TC202785	0	16	10
TC195755	5	2	4		DW242884	14	0	0		TC190999	7	0	0		BQ411406	0	4	0		TC213597	0	0	2												TC192713	0	16	10
BQ406132	6	2	4		TC228882	14	0	0		TC194864	7	0	0		TC196040	0	4	0		BF276070	0	0	2												AJ513820	0	16	10
DR462993	6	2	4		ES832934	14	0	0		DW509906	7	0	0		TC222420	0	4	0		ES793101	0	0	2												DW227939	0	16	10
DW505490	6	2	4		TC197442	14	0	0		ES816125	7	0	0		TC223878	0	3	0		TC180177	0	0	2												TC181808	0	16	10
TC223134	7	2	4		TC216684	14	0	0		ES816311	7	0	0		TC182032	0	3	0		ES805758	0	0	2												TC180729	0	16	10
TC220175	7	2	4		TC184826	14	0	0		TC217626	7	0	0		TC206779	0	3	0		CO107497	0	0	2												BE054336	0	16	11
TC201778	7	2	4		ES834616	14	0	0		ES844236	7	0	0		TC225619	0	3	0		TC214332	0	0	2												TC194259	0	16	11
CO094792	8	2	4		TC222407	14	0	0		TC220814	7	0	0		EX169399	0	3	0		TC209408	0	0	2												TC181375	0	16	11
DV849521	8	2	4		TC180583	14	0	0		EX171096	7	0	0		TC225554	0	3	0		TC184023	0	0	2												TC212583	0	16	11
TC205384	8	2	4		TC223768	14	0	0		DN801467	7	0	0		ES851163	0	3	0		TC212455	0	0	2												TC189482	0	16	12
TC200390	8	2	4		BG445126	14	0	0		BF276365	7	0	0		TC191355	0	3	0		CO076745	0	0	2												TC209831	0	16	12
TC193575	8	2	4		AI729646	14	0	0		TC215979	7	0	0		TC201978	0	3	0		TC224320	0	0	2												TC192953	0	16	12
DR462084	8	2	4		ES799823	14	0	0		ES833865	7	0	0		TC224349	0	3	0		TC184373	0	0	2												TC198924	0	16	12
ES842483	8	2	4		DN800427	14	0	0		TC192950	7	0	0		CA992826	0	3	0		TC197193	0	0	2												TC200175	0	16	15
TC191276	8	2	4		TC224338	14	0	0		TC197531	7	0	0		TC225317	0	3	0		ES818529	0	0	2												TC210571	0	16	16
TC210499	9	2	4		TC190408	14	0	0		CF932094	7	0	0		EX167680	0	3	0		TC227078	0	0	2												BQ411810	0	16	17
ES794821	9	2	4		TC219649	14	0	0		ES811189	7	0	0		CO085972	0	3	0		TC192597	0	0	2												TC193683	0	16	17
CO122086	9	2	4		TC215426	14	0	0		CO079714	7	0	0		DR458174	0	3	0		DT455657	0	0	2												DW239593	0	16	17
TC227614	10	2	4		TC197871	14	0	0		TC197452	7	0	0		TC227412	0	3	0		TC215968	0	0	2												DT464454	0	16	17
TC227800	10	2	4		TC198474	14	0	0		EX166758	7	0	0		ES825869	0	3	0		ES852281	0	0	2												TC211130	0	16	18
DW502328	10	2	4		TC185387	14	0	0		CO101544	7	0	0		TC218986	0	3	0		TC209788	0	0	2												TC180148	0	16	18
TC205133	10	2	4		DW513732	14	0	0		DR454243	7	0	0		CB066546	0	3	0		BM358453	0	0	2												DW509125	0	16	18
TC184793	11	2	4		TC219487	14	0	0		TC184785	7	0	0		DW482201	0	3	0		DT049758	0	0	2												DW512793	0	16	19
DW511728	11	2	4		EV498353	14	0	0		TC225994	7	0	0		TC229131	0	3	0		TC197209	0	0	2												TC201182	0	16	20
DT053763	12	2	4		ES797054	14	0	0		EE593165	7	0	0		DR463022	0	3	0		TC193532	0	0	2												TC228580	0	16	24
CO107650	12	2	4		ES845116	14	0	0		TC217015	7	0	0		ES849029	0	3	0		ES852040	0	0	2												CO075526	0	16	25
DW482420	12	2	4		CO492393	14	0	0		TC189586	7	0	0		DN827630	0	3	0		TC228441	0	0	2												TC189476	0	16	28
DW511491	13	2	4		TC203977	14	0	0		BG443713	7	0	0		DT463385	0	3	0		TC218418	0	0	2												TC202065	0	16	28
TC195611	13	2	4		ES847402	14	0	0		DW500169	7	0	0		TC184296	0	3	0		TC196929	0	0	2												DW236706	0	16	29
ES850836	13	2	4		ES798310	14	0	0		DN804479	7	0	0		TC194279	0	3	0		DT461887	0	0	2												TC185594	0	16	33
TC194999	14	2	4		TC186082	14	0	0		TC205322	7	0	0		DW233946	0	3	0		TC191913	0	0	2												TC211904	0	16	34
TC202374	14	2	4		TC185438	14	0	2		TC214272	7	0	0		ES791885	0	3	0		TC187708	0	0	2												TC221022	0	16	36
ES850534	14	2	4		DN800502	14	0	2		DW517995	7	0	0		TC228943	0	3	0		ES823931	0	0	2												TC216812	0	16	41
TC225302	15	2	4		DW236702	14	0	2		TC186834	7	0	0		TC185640	0	3	0		TC209692	0	0	2												CO124932	0	16	42
NP869192	15	2	4		TC201386	14	0	2		DT046406	7	0	0		TC211958	0	3	0		BQ415511	0	0	2												TC187204	0	16	44
TC194977	16	2	4		TC182013	14	0	2		ES808352	7	0	0		TC210327	0	3	0		BM357923	0	0	2												TC199904	0	16	45
TC199562	16	2	4		TC229584	14	0	2		ES827489	7	0	0		AI727878	0	3	0		TC184934	0	0	2												ES841938	0	15	2
TC211285	17	2	4		ES844372	14	0	2		TC226992	7	0	0		CO108185	0	3	0		TC226661	0	0	2												TC191121	0	15	2
TC217243	17	2	4		TC211310	14	0	2		DN804695	7	0	0		TC183919	0	3	0		EE592997	0	0	2												TC226375	0	15	2
ES837364	18	2	4		TC215424	14	0	2		EX164765	7	0	0		TC223908	0	3	0		CO121950	0	0	2												TC180617	0	15	2
TC197102	20	2	4		TC194529	14	0	2		TC208695	7	0	0		TC199809	0	3	0		TC226249	0	0	2												TC185531	0	15	2
EV499323	20	2	4		DW486335	14	0	2		TC212706	7	0	0		TC227816	0	3	0		CO104549	0	0	2												TC215854	0	15	2
TC207939	20	2	4		BE055144	14	0	2		BG441743	7	0	0		TC192979	0	3	0		DW489242	0	0	2												TC206465	0	15	2
TC188064	21	2	4		ES843643	14	0	2		DT463244	7	0	0		TC227992	0	3	0		BQ411401	0	0	2												TC228205	0	15	2
CO119167	21	2	4		DR463436	14	0	3		DT462376	7	0	0		TC200802	0	3	0		ES810729	0	0	2												TC210224	0	15	2
CO071340	24	2	4		FL576964	14	0	3		TC193932	7	0	0		TC208891	0	3	0		TC186642	0	0	2												TC198472	0	15	2
TC198971	26	2	4		DW508509	14	0	3		ES834956	7	0	0		TC198225	0	3	0		TC209832	0	0	2												ES839240	0	15	2
TC196857	26	2	4		TC226693	14	0	3		BF273554	7	0	0		TC192252	0	3	0		EX164264	0	0	2												TC180491	0	15	2
TC193424	27	2	4		TC185048	14	0	3		TC217429	7	0	0		TC200826	0	3	0		TC191419	0	0	2												AI730972	0	15	2
DR455454	29	2	4		TC201054	14	0	3		TC199929	7	0	0		CO081680	0	3	0		ES816851	0	0	2												TC182636	0	15	2
TC207001	29	2	4		ES810498	14	0	4		TC188710	7	0	0		TC222817	0	3	0		DT465912	0	0	2												TC188211	0	15	2
TC188511	30	2	4		DR459280	14	0	5		DR460221	7	0	0		TC225640	0	3	0		ES794006	0	0	2												ES832059	0	15	2
TC221544	32	2	4		EV485973	14	0	5		TC226373	7	0	0		ES794839	0	3	0		TC204350	0	0	2												TC203278	0	15	2
TC225931	32	2	4		TC209161	14	0	6		DT052212	7	0	0		DW506434	0	3	0		TC194871	0	0	2												TC183658	0	15	3
TC185031	35	2	4		DR452659	14	0	9		FL577075	7	0	0		TC184435	0	3	0		TC182903	0	0	2												TC185157	0	15	3
TC220417	35	2	4		TC217687	14	0	10		DW243562	7	0	0		TC198204	0	3	0		TC203567	0	0	2												TC229535	0	15	3
TC216489	36	2	4		TC220764	14	0	11		TC219840	7	0	0		TC204328	0	3	0		DW480356	0	0	2												TC214666	0	15	3
TC193648	43	2	4		DT458676	14	0	12		BF269476	7	0	0		TC227495	0	3	0		TC222786	0	0	2												TC184983	0	15	3
TC215858	46	2	4		ES836465	13	17	0		DR461687	7	0	0		TC209663	0	3	0		TC180918	0	0	2												TC212028	0	15	3
TC182755	52	2	4		TC183059	13	16	0		TC211889	7	0	0		TC226300	0	3	0		TC203649	0	0	2												TC182159	0	15	3
BQ410595	64	2	4		DT459937	13	14	0		ES799296	7	0	0		TC196494	0	3	0		TC208287	0	0	2												TC190149	0	15	4
TC186434	66	2	4		TC181525	13	13	0		ES851375	7	0	0		TC210965	0	3	0		TC225257	0	0	2												TC200332	0	15	4
TC186144	83	2	4		TC208093	13	12	0		BF276198	7	0	0		DW236990	0	3	0		TC215902	0	0	2												TC224896	0	15	4
TC188168	87	2	4		TC210297	13	11	0		ES844114	7	0	0		DT052973	0	3	0		TC207022	0	0	2												DW502558	0	15	4
TC229620	141	2	4		TC217709	13	10	0		BE052190	7	0	0		TC189559	0	3	0		TC204581	0	0	2												TC185313	0	15	4
BF273155	29	656	5		ES828180	13	10	0		TC206267	7	0	0		TC228277	0	3	0		DT463421	0	0	2												ES846880	0	15	4
TC186927	15	260	5		ES791926	13	9	0		DR455727	7	0	0		TC221050	0	3	0		TC182641	0	0	2												ES796573	0	15	4
CO080138	15	121	5		TC190982	13	8	0		CO089423	7	0	0		CO115234	0	3	0		TC183991	0	0	2												TC226945	0	15	4
CO102511	30	92	5		TC203938	13	8	0		TC207970	7	0	0		CO106092	0	3	0		TC211435	0	0	2												CO119098	0	15	4
TC209508	191	84	5		TC187022	13	7	0		TC206072	7	0	0		TC229103	0	3	0		CA993342	0	0	2												TC191156	0	15	5
DT053136	32	79	5		FL577699	13	6	0		TC198988	7	0	0		DT459750	0	3	0		CO121600	0	0	2												TC206541	0	15	5
ES815785	15	70	5		TC214840	13	6	0		CO099553	7	0	0		TC219542	0	3	0		BG447138	0	0	2												TC225958	0	15	5
TC198535	11	59	5		TC202767	13	5	0		DW496917	7	0	0		TC210446	0	3	0		DR459479	0	0	2												TC185199	0	15	5
DT527287	105	58	5		DW226063	13	5	0		TC204812	7	0	0		BQ406927	0	3	0		EX170418	0	0	2												TC224601	0	15	5
TC201961	40	55	5		DR461941	13	4	0		TC217447	7	0	0		ES825188	0	3	0		FL576530	0	0	2												TC227173	0	15	5
TC204863	7	54	5		ES809071	13	4	0		DN816875	7	0	0		DT466215	0	3	0		CO090718	0	0	2												TC210134	0	15	5
TC218356	21	49	5		TC217849	13	4	0		ES791319	7	0	0		DR459755	0	3	0		BG445862	0	0	2												TC184444	0	15	5
AJ513125	29	45	5		TC195526	13	4	0		TC186851	7	0	0		EV491914	0	3	0		TC227935	0	0	2												TC185408	0	15	5
TC190814	200	45	5		AW186896	13	4	0		TC195198	7	0	0		TC186133	0	3	0		CO125680	0	0	2												TC199198	0	15	5
TC205107	22	42	5		FL577669	13	4	0		TC228690	7	0	0		ES836695	0	3	0		CO111635	0	0	2												TC204617	0	15	5
EX171493	10	39	5		ES805418	13	3	0		FL577228	7	0	0		CO084623	0	3	0		ES828208	0	0	2												TC185503	0	15	5
TC222250	46	34	5		DW517445	13	3	0		BF269485	7	0	0		DW477703	0	3	0		TC212796	0	0	2												TC185050	0	15	5
ES793532	14	33	5		ES809880	13	3	0		TC196585	7	0	0		BG441015	0	3	0		CO110672	0	0	2												TC223477	0	15	5
ES803718	2	32	5		DW498864	13	3	0		TC229544	7	0	0		TC194557	0	3	0		CO112784	0	0	2												TC221694	0	15	5
TC213717	5	32	5		ES832245	13	3	0		ES809967	7	0	0		ES827843	0	3	0		ES826104	0	0	2												TC198170	0	15	6
TC200354	58	32	5		CO109009	13	3	0		CK640477	7	0	0		TC188222	0	3	0		TC206775	0	0	2												TC204941	0	15	6
TC207638	6	31	5		TC194620	13	3	0		CO093517	7	0	0		TC225750	0	3	0		DT466526	0	0	2												TC187055	0	15	6
CO096437	7	31	5		TC212215	13	2	0		TC190107	7	0	0		TC192286	0	3	0		TC225977	0	0	2												TC216847	0	15	7
TC225769	12	31	5		TC197153	13	2	0		TC208655	7	0	0		TC221299	0	3	0		DW238279	0	0	2												TC206217	0	15	7
TC203023	18	31	5		FL577621	13	2	0		TC201075	7	0	0		DR457896	0	3	0		DW510899	0	0	2												TC196204	0	15	7
DT462305	20	31	5		TC202244	13	2	0		EV498038	7	0	0		TC194215	0	3	0		TC196535	0	0	2												TC216920	0	15	7
TC208808	5	30	5		AI731894	13	2	0		AW187193	7	0	0		ES802875	0	3	0		DT467885	0	0	2												TC195366	0	15	7
DR453001	12	30	5		TC194534	13	2	0		ES824898	7	0	0		TC185281	0	3	0		TC221407	0	0	2												BQ409467	0	15	7
TC198680	40	29	5		TC193725	13	2	0		TC220209	7	0	0		DT459830	0	3	0		CA993851	0	0	2												TC222275	0	15	7
ES796492	8	28	5		CO072123	13	2	0		TC212806	7	0	0		DR461029	0	3	0		DW242877	0	0	2												TC188250	0	15	7
TC207875	195	28	5		TC192500	13	2	0		TC195724	6	0	0		TC219437	0	3	0		TC192417	0	0	2												TC229382	0	15	7
TC198310	11	27	5		TC229636	13	2	0		TC184068	6	0	0		TC203104	0	3	0		TC199220	0	0	2												TC188274	0	15	7
TC206155	12	27	5		TC201782	13	2	0		DR452945	6	0	0		TC179929	0	3	0		TC203160	0	0	2												TC204475	0	15	7
TC195739	6	26	5		TC189245	13	2	0		TC181168	6	0	0		ES851644	0	3	0		TC227808	0	0	2												TC225119	0	15	7
EX168832	6	26	5		TC184490	13	2	0		DT466799	6	0	0		TC212612	0	3	0		EX172582	0	0	2												TC192392	0	15	8
TC212306	8	24	5		BQ411296	13	2	0		ES797810	6	0	0		TC183850	0	3	0		TC203111	0	0	2												ES799371	0	15	8
TC213404	40	24	5		BQ407015	13	2	0		TC211910	6	0	0		DR454964	0	3	0		CO123852	0	0	2												TC187142	0	15	8
DR463283	8	23	5		TC212313	13	2	0		ES809365	6	0	0		DR460658	0	3	0		TC193586	0	0	2												TC182888	0	15	8
TC219791	34	23	5		TC198792	13	2	0		TC217312	6	0	0		CO088804	0	3	0		TC208433	0	0	2												TC197621	0	15	8
TC226384	79	23	5		TC197065	13	2	0		TC191654	6	0	0		TC213699	0	3	0		CO091372	0	0	2												TC194755	0	15	8
TC185308	5	22	5		FL576878	13	2	0		DR452437	6	0	0		TC224500	0	3	0		TC208749	0	0	2												TC193361	0	15	8
CO112971	9	22	5		DT460941	13	0	0		TC195627	6	0	0		TC220715	0	3	0		TC214177	0	0	2												TC189887	0	15	13
ES826243	11	22	5		BF277041	13	0	0		TC181811	6	0	0		TC227555	0	3	0		TC191512	0	0	2												TC190989	0	15	13
TC206686	47	22	5		TC188292	13	0	0		TC228257	6	0	0		TC191050	0	3	0		CA994088	0	0	2												TC185673	0	15	13
DW502659	5	21	5		BG447325	13	0	0		TC203630	6	0	0		BQ405332	0	3	0		TC227103	0	0	2												TC228720	0	15	13
DW233657	10	21	5		CO115855	13	0	0		TC202034	6	0	0		CO102286	0	3	0		ES822996	0	0	2												TC203597	0	15	13
TC197665	12	21	5		DR459413	13	0	0		TC185379	6	0	0		DW232780	0	3	0		TC181961	0	0	2												TC191690	0	15	14
TC218617	16	21	5		TC226119	13	0	0		TC189256	6	0	0		CO089808	0	3	0		FL577442	0	0	2												TC189243	0	15	14
TC224665	37	21	5		DR459015	13	0	0		CO125792	6	0	0		TC212413	0	3	0		TC209167	0	0	2												TC224079	0	15	9
TC202364	5	20	5		DW228961	13	0	0		DW236712	6	0	0		TC183803	0	3	0		TC195880	0	0	2												BG445174	0	15	9
TC197240	9	20	5		TC226792	13	0	0		DR461228	6	0	0		TC216535	0	3	0		EX170427	0	0	2												AW186969	0	15	9
TC179717	15	20	5		ES795844	13	0	0		TC184451	6	0	0		BF276023	0	3	0		CO103704	0	0	2												TC201298	0	15	9
TC208574	11	19	5		TC226628	13	0	0		TC218246	6	0	0		CO099686	0	3	0		DW517725	0	0	2												DT047800	0	15	9
TC187246	21	19	5		DW229901	13	0	0		TC196782	6	0	0		TC223209	0	3	0		DR453731	0	0	2												ES803116	0	15	9
TC187770	64	19	5		ES837901	13	0	0		TC226090	6	0	0		DN781299	0	3	0		TC228919	0	0	2												AJ514190	0	15	9
TC213756	2	18	5		TC225654	13	0	0		TC223859	6	0	0		TC197999	0	3	0		CO126445	0	0	2												TC218095	0	15	9
DT048670	5	18	5		TC202426	13	0	0		EE298195	6	0	0		TC193675	0	3	0		TC226621	0	0	2												TC223769	0	15	10
TC187876	13	18	5		CO109872	13	0	0		ES847423	6	0	0		TC225672	0	3	0		TC184172	0	0	2												TC221471	0	15	10
TC203828	25	18	5		TC219891	13	0	0		TC198914	6	0	0		TC226061	0	3	0		CO095211	0	0	2												CO101538	0	15	10
DW497968	30	18	5		TC217316	13	0	0		ES811330	6	0	0		TC183964	0	3	0		AW187482	0	0	2												TC196111	0	15	10
TC211580	53	18	5		TC203794	13	0	0		TC186795	6	0	0		TC193256	0	3	0		ES797216	0	0	2												TC203561	0	15	10
TC218458	8	17	5		TC203110	13	0	0		ES805920	6	0	0		TC197241	0	3	0		CO096958	0	0	2												TC190747	0	15	10
TC221020	53	17	5		TC201986	13	0	0		ES847043	6	0	0		TC224865	0	3	0		DT464570	0	0	2												TC214870	0	15	10
TC200397	2	16	5		ES800330	13	0	0		DR453928	6	0	0		DW498491	0	3	0		BQ404479	0	0	2												TC186374	0	15	11
TC200541	6	16	5		TC224078	13	0	0		BQ411016	6	0	0		TC198426	0	3	0		TC218792	0	0	2												TC200051	0	15	12
TC199493	10	16	5		DW500849	13	0	0		TC229401	6	0	0		DT457933	0	3	0		AJ513911	0	0	2												TC226156	0	15	12
DT463812	14	16	5		EV494853	13	0	0		CO109345	6	0	0		TC229625	0	3	0		ES826493	0	0	2												TC199193	0	15	12
ES806635	19	16	5		CO098461	13	0	0		CO499760	6	0	0		TC218265	0	3	0		EX169792	0	0	2												TC186612	0	15	15
TC217319	21	16	5		ES794836	13	0	0		TC207802	6	0	0		ES824315	0	3	0		ES850387	0	0	2												TC182535	0	15	15
TC196598	46	16	5		DR462160	13	0	0		TC186711	6	0	0		TC208952	0	3	0		DW495488	0	0	2												TC223947	0	15	16
BG442305	4	15	5		TC181795	13	0	0		TC194351	6	0	0		CO128383	0	3	0		TC200408	0	0	2												TC215079	0	15	16
AJ513666	4	15	5		ES842990	13	0	0		TC197369	6	0	0		TC223684	0	3	0		ES826706	0	0	2												TC183091	0	15	16
DT048117	4	15	5		TC196816	13	0	0		TC185622	6	0	0		TC221132	0	3	0		TC202104	0	0	2												TC218724	0	15	17
TC217919	11	15	5		TC225534	13	0	0		TC193671	6	0	0		ES831183	0	3	0		DT463835	0	0	2												BM357933	0	15	17
AJ514141	11	15	5		ES794450	13	0	0		TC221084	6	0	0		CO123202	0	3	0		TC218185	0	0	2												TC209319	0	15	17
TC208879	12	15	5		AI729190	13	0	0		DW507776	6	0	0		TC216254	0	3	0		TC192708	0	0	2												TC199666	0	15	18
DR452840	12	15	5		TC195967	13	0	0		DN801677	6	0	0		TC209817	0	3	0		BF275566	0	0	2												TC197232	0	15	18
TC198996	15	15	5		TC205808	13	0	0		CO118355	6	0	0		TC217027	0	3	0		TC206210	0	0	2												TC228238	0	15	19
ES844535	31	15	5		TC197155	13	0	0		TC192329	6	0	0		TC202402	0	3	0		TC196238	0	0	2												TC203103	0	15	19
TC229159	38	15	5		ES816911	13	0	0		ES790430	6	0	0		AI725462	0	3	0		TC217483	0	0	2												DW505081	0	15	19
ES843781	48	15	5		TC207492	13	0	0		TC218728	6	0	0		TC223051	0	3	0		DT463318	0	0	2												TC218591	0	15	19
TC192937	61	15	5		TC219592	13	0	0		TC195515	6	0	0		TC220058	0	3	0		BQ409776	0	0	2												TC185646	0	15	20
ES828148	6	14	5		TC181294	13	0	0		TC228593	6	0	0		TC220028	0	3	0		FL577471	0	0	2												DT053144	0	15	20
TC226859	11	14	5		DW498051	13	0	0		ES826078	6	0	0		ES793037	0	3	0		TC224687	0	0	2												DW503194	0	15	20
CO085565	11	14	5		TC211386	13	0	0		BM358950	6	0	0		TC191803	0	3	0		TC218477	0	0	2												BQ415158	0	15	21
TC182743	13	14	5		DW496875	13	0	0		TC183673	6	0	0		TC204477	0	3	0		TC203741	0	0	2												TC221890	0	15	22
TC198207	15	14	5		BQ407434	13	0	0		TC229463	6	0	0		TC182285	0	3	0		ES814326	0	0	2												ES828560	0	15	23
DR458386	27	14	5		ES818546	13	0	0		TC190352	6	0	0		CO127585	0	3	0		DN817196	0	0	2												TC206379	0	15	24
TC216844	29	14	5		DW499487	13	0	0		DW517834	6	0	0		TC197047	0	3	0		CO087093	0	0	2												CO101563	0	15	24
CA993440	5	13	5		ES842258	13	0	0		DR461078	6	0	0		TC212209	0	3	0		TC191983	0	0	2												CO078197	0	15	25
TC193024	5	13	5		TC183590	13	0	0		ES840576	6	0	0		TC204070	0	3	0		TC203990	0	0	2												TC217136	0	15	25
TC211412	7	13	5		TC196104	13	0	0		EX170293	6	0	0		DT457636	0	3	0		TC190787	0	0	2												TC205095	0	15	25
CO126078	9	13	5		TC214881	13	0	0		TC181547	6	0	0		TC181641	0	3	0		TC226027	0	0	2												TC209473	0	15	25
CO106850	10	13	5		EV496534	13	0	0		DR456189	6	0	0		TC221881	0	3	0		TC225701	0	0	2												ES823905	0	15	29
TC217979	10	13	5		DN817505	13	0	0		TC222513	6	0	0		AI055422	0	3	0		DW505245	0	0	2												TC214055	0	15	30
AI055509	12	13	5		TC213784	13	0	0		AI731789	6	0	0		TC221092	0	3	0		TC229676	0	0	2												TC199436	0	15	34
BF271176	14	13	5		BE053719	13	0	0		ES832905	6	0	0		TC181014	0	3	0		TC211715	0	0	2												TC215062	0	15	35
TC193408	16	13	5		CO078575	13	0	0		DT466490	6	0	0		ES830299	0	3	0		CO123041	0	0	2												DW488909	0	15	35
TC220778	17	13	5		ES814499	13	0	0		CO127222	6	0	0		TC198711	0	3	0		TC229230	0	0	2												CO120854	0	15	38
TC216532	17	13	5		DR462843	13	0	0		TC199002	6	0	0		ES835257	0	3	0		TC200680	0	0	2												TC228623	0	15	40
TC226133	24	13	5		TC182845	13	0	0		TC213623	6	0	0		EV496849	0	3	0		TC213853	0	0	2												TC225455	0	15	42
CO117613	34	13	5		TC185406	13	0	0		TC196908	6	0	0		TC209258	0	3	0		TC194577	0	0	2												TC201059	0	15	44
TC210575	72	13	5		ES791862	13	0	0		TC192656	6	0	0		DT048238	0	3	0		TC201829	0	0	2												BF273775	0	15	47
DT466150	2	12	5		TC189948	13	0	0		ES822227	6	0	0		TC203367	0	3	0		TC218720	0	0	2												TC196385	0	14	2
TC182972	2	12	5		TC219721	13	0	0		TC225505	6	0	0		TC217629	0	3	0		TC188462	0	0	2												TC181665	0	14	2
TC216190	4	12	5		TC212912	13	0	0		ES800036	6	0	0		DW494735	0	3	0		DT465166	0	0	2												TC189003	0	14	2
TC186042	5	12	5		TC186188	13	0	0		TC223990	6	0	0		TC184469	0	3	0		TC212856	0	0	2												TC217780	0	14	2
TC219924	5	12	5		ES843152	13	0	0		TC211810	6	0	0		TC190256	0	3	0		CO122049	0	0	2												TC209516	0	14	2
ES793946	8	12	5		DW503823	13	0	0		CO127469	6	0	0		TC223919	0	3	0		CO128563	0	0	2												TC213992	0	14	2
TC200511	9	12	5		CO119592	13	0	0		FL577231	6	0	0		TC228071	0	3	0		TC186314	0	0	2												TC184033	0	14	2
ES841411	10	12	5		TC225090	13	0	0		TC210955	6	0	0		TC194976	0	3	0		TC198356	0	0	2												TC181062	0	14	2
TC183288	10	12	5		AI055101	13	0	0		DT462645	6	0	0		DN779952	0	3	0		FL576564	0	0	2												ES823405	0	14	3
NP822049	12	12	5		CO110029	13	0	0		DR462309	6	0	0		TC203874	0	3	0		CO078052	0	0	2												TC213319	0	14	3
TC222469	14	12	5		TC191289	13	0	0		TC198451	6	0	0		TC226112	0	3	0		AW187978	0	0	2												TC197221	0	14	3
EX167129	21	12	5		CO074652	13	0	0		CO115273	6	0	0		TC218983	0	3	0		TC187814	0	0	2												TC193331	0	14	3
DR460264	23	12	5		TC188612	13	0	0		TC191679	6	0	0		TC213904	0	3	0		TC194024	0	0	2												BM357877	0	14	3
TC210241	25	12	5		DW505115	13	0	0		BG446475	6	0	0		CB066414	0	3	0		DR459252	0	0	2												TC222351	0	14	3
CO094849	29	12	5		TC197229	13	0	0		TC227264	6	0	0		TC210451	0	3	0		DT465805	0	0	2												TC221690	0	14	3
TC180297	31	12	5		EX171017	13	0	0		BE055281	6	0	0		TC229067	0	3	0		TC192326	0	0	2												TC181539	0	14	3
TC223822	39	12	5		ES819748	13	0	0		TC197338	6	0	0		TC210894	0	3	0		TC179658	0	0	2												TC207805	0	14	3
TC187689	103	12	5		TC224586	13	0	0		CO127105	6	0	0		TC208413	0	3	0		DT468909	0	0	2												DW239385	0	14	4
ES822772	2	11	5		ES839977	13	0	0		AJ513492	6	0	0		CO071592	0	3	0		DW507430	0	0	2												TC221367	0	14	4
CO497510	4	11	5		TC196476	13	0	0		DR460631	6	0	0		TC206959	0	3	0		TC184150	0	0	2												DT468408	0	14	4
TC186929	7	11	5		ES810817	13	0	0		TC187070	6	0	0		TC192941	0	3	0		CK640432	0	0	2												TC181370	0	14	4
TC202588	7	11	5		CO111643	13	0	0		TC208530	6	0	0		TC184974	0	3	0		TC181538	0	0	2												CO108697	0	14	4
TC180341	9	11	5		TC190082	13	0	0		CO095970	6	0	0		TC220705	0	3	0		TC197599	0	0	2												DW490114	0	14	4
TC227242	13	11	5		CO071395	13	0	0		EV495922	6	0	0		TC193893	0	3	0		BF274243	0	0	2												TC229384	0	14	4
TC199580	13	11	5		TC226683	13	0	0		TC214503	6	0	0		ES800203	0	3	0		AI728353	0	0	2												TC193709	0	14	4
ES799029	14	11	5		TC206095	13	0	2		TC229504	6	0	0		TC226803	0	3	0		ES805703	0	0	2												ES792886	0	14	4
TC191356	14	11	5		DR460593	13	0	2		TC217674	6	0	0		CO121729	0	3	0		CO102648	0	0	2												TC213914	0	14	4
DW507144	17	11	5		TC182976	13	0	2		ES792317	6	0	0		TC221027	0	3	0		ES818326	0	0	2												CO499348	0	14	4
DT458108	27	11	5		DW508141	13	0	2		TC217026	6	0	0		TC190630	0	3	0		TC196195	0	0	2												FL577034	0	14	4
TC214391	38	11	5		ES847915	13	0	2		TC192546	6	0	0		TC228659	0	3	0		TC184083	0	0	2												TC208856	0	14	4
DW520313	53	11	5		ES793302	13	0	2		TC216219	6	0	0		TC220629	0	3	0		TC210469	0	0	2												TC186998	0	14	4
TC196304	66	11	5		TC186926	13	0	2		TC183898	6	0	0		ES790677	0	3	0		TC190859	0	0	2												TC204444	0	14	5
DW234973	2	10	5		TC225410	13	0	2		FF403788	6	0	0		TC220132	0	3	0		CO115619	0	0	2												DW236034	0	14	5
TC195915	4	10	5		CO086771	13	0	2		DT467484	6	0	0		ES813391	0	3	0		TC199535	0	0	2												ES794570	0	14	5
TC212850	6	10	5		DW517396	13	0	2		TC211856	6	0	0		ES798520	0	3	0		TC221068	0	0	2												TC199079	0	14	5
DW500365	7	10	5		DN803949	13	0	2		TC215829	6	0	0		DR452572	0	3	0		TC223726	0	0	2												TC193163	0	14	5
BF278228	10	10	5		TC190471	13	0	2		TC192486	6	0	0		TC226104	0	3	0		TC193115	0	0	2												TC219642	0	14	5
TC200747	12	10	5		CO096944	13	0	2		TC185626	6	0	0		TC191298	0	3	0		TC180378	0	0	2												TC211480	0	14	5
TC224187	12	10	5		DR458877	13	0	2		BQ409912	6	0	0		TC194702	0	3	0		TC203139	0	0	2												TC185770	0	14	5
TC205811	13	10	5		TC183843	13	0	2		DW237257	6	0	0		TC211137	0	3	0		TC186975	0	0	2												CO069848	0	14	5
CO120242	14	10	5		AI729543	13	0	2		BF268411	6	0	0		TC219938	0	3	0		TC190849	0	0	2												TC193954	0	14	5
DW504276	15	10	5		TC193320	13	0	2		ES797240	6	0	0		DR457647	0	3	0		CO072510	0	0	2												ES802934	0	14	5
TC191945	16	10	5		FL577301	13	0	2		TC202235	6	0	0		EX165437	0	3	0		TC202949	0	0	2												TC193430	0	14	5
ES806377	19	10	5		BF274879	13	0	2		DW499833	6	0	0		TC195953	0	3	0		TC211545	0	0	2												TC179743	0	14	5
TC185964	21	10	5		TC218399	13	0	3		TC220009	6	0	0		TC213105	0	3	0		GE653981	0	0	2												DW476466	0	14	5
TC217942	29	10	5		ES795481	13	0	3		TC187878	6	0	0		DW239797	0	3	0		DW224571	0	0	2												TC187468	0	14	5
DW509842	37	10	5		TC223280	13	0	3		TC208386	6	0	0		TC228780	0	3	0		TC221540	0	0	2												TC203453	0	14	5
TC222750	37	10	5		TC189375	13	0	3		TC227674	6	0	0		TC208691	0	3	0		TC219231	0	0	2												TC189480	0	14	5
TC194073	40	10	5		FL576604	13	0	3		TC220305	6	0	0		TC226866	0	3	0		TC227376	0	0	2												TC182045	0	14	6
TC195674	44	10	5		TC186947	13	0	3		TC202345	6	0	0		TC187926	0	3	0		BF268486	0	0	2												CO114449	0	14	6
DR458124	83	10	5		FG551827	13	0	3		DR463928	6	0	0		DW511933	0	3	0		DR453953	0	0	2												TC194932	0	14	6
ES798818	88	10	5		DN762209	13	0	4		TC206402	6	0	0		BM360838	0	3	0		TC221339	0	0	2												CO114561	0	14	6
TC181152	96	10	5		DT462555	13	0	4		DW225170	6	0	0		ES792497	0	3	0		BG442430	0	0	2												TC191966	0	14	6
ES810081	101	10	5		DT458545	13	0	4		DW489961	6	0	0		TC225260	0	3	0		DN804032	0	0	2												TC223349	0	14	6
ES846035	174	10	5		TC190774	13	0	4		ES810016	6	0	0		TC212892	0	3	0		FL577725	0	0	2												DW478267	0	14	6
DT054093	3	9	5		TC214295	13	0	5		TC208954	6	0	0		TC209921	0	3	0		TC180712	0	0	2												TC206534	0	14	6
FL577440	3	9	5		ES814911	13	0	5		TC215795	6	0	0		TC219201	0	3	0		TC218714	0	0	2												TC209577	0	14	7
TC217560	4	9	5		TC201642	13	0	5		TC216326	6	0	0		TC186435	0	3	0		ES806658	0	0	2												TC215255	0	14	7
TC199367	4	9	5		EV485039	13	0	6		CO119991	6	0	0		AI725808	0	3	0		AW667379	0	0	2												TC208665	0	14	7
DN800287	4	9	5		TC190359	13	0	7		DT466623	6	0	0		BQ409203	0	3	0		ES818374	0	0	2												BQ405338	0	14	7
DW501091	7	9	5		ES823798	13	0	7		ES830966	6	0	0		TC219773	0	3	0		TC180056	0	0	2												TC186178	0	14	7
TC184404	8	9	5		CO111294	13	0	7		TC199290	6	0	0		TC199451	0	3	0		ES790738	0	0	2												TC199541	0	14	7
TC192509	8	9	5		TC205884	13	0	8		TC225850	6	0	0		TC185472	0	3	0		FL576424	0	0	2												TC204263	0	14	7
TC191689	9	9	5		ES823616	13	0	9		ES812479	6	0	0		TC199358	0	3	0		TC179911	0	0	2												DT462595	0	14	7
DN803493	10	9	5		TC222135	13	0	12		TC181068	6	0	0		BQ410617	0	3	0		BG444548	0	0	2												DW231605	0	14	7
TC185008	11	9	5		CO118252	13	0	16		TC221088	6	0	0		EX164320	0	3	0		TC202651	0	0	2												CO128037	0	14	7
DR460854	11	9	5		TC222264	12	20	0		TC185762	6	0	0		BG443712	0	3	0		ES821535	0	0	2												TC191659	0	14	8
TC180760	13	9	5		ES844741	12	19	0		DR457580	6	0	0		TC229271	0	3	0		DW506735	0	0	2												DT051120	0	14	8
CO110844	17	9	5		TC224815	12	17	0		ES808935	6	0	0		ES813254	0	3	0		TC213558	0	0	2												TC214999	0	14	8
TC186018	18	9	5		ES834717	12	10	0		DW504219	6	0	0		TC220731	0	3	0		TC196606	0	0	2												DW518938	0	14	8
ES803064	18	9	5		TC207809	12	10	0		DW511992	6	0	0		BF278232	0	3	0		DT461217	0	0	2												TC189172	0	14	8
TC189860	24	9	5		ES799800	12	9	0		TC179936	6	0	0		TC186204	0	3	0		TC185203	0	0	2												TC190178	0	14	13
TC220969	27	9	5		CO109614	12	9	0		ES845650	6	0	0		ES796957	0	3	0		CO497449	0	0	2												TC212159	0	14	13
TC226416	28	9	5		TC200735	12	9	0		TC206242	6	0	0		TC207059	0	3	0		BQ408166	0	0	2												TC202876	0	14	13
TC193614	30	9	5		TC181802	12	8	0		ES831579	6	0	0		TC200092	0	3	0		TC180667	0	0	2												DW226910	0	14	13
TC215714	32	9	5		TC200072	12	7	0		ES814433	6	0	0		CO111320	0	3	0		TC186425	0	0	2												TC209548	0	14	14
TC207476	33	9	5		TC194520	12	7	0		ES839812	6	0	0		TC189445	0	3	0		TC202848	0	0	2												DW480893	0	14	14
TC185217	35	9	5		TC190183	12	7	0		TC225857	6	0	0		TC195483	0	3	0		CO086259	0	0	2												TC209284	0	14	14
DW498733	39	9	5		DR463926	12	6	0		TC189115	6	0	0		CA994107	0	3	0		TC186751	0	0	2												TC195212	0	14	9
TC211151	61	9	5		TC181369	12	6	0		DW514092	6	0	0		TC210168	0	3	0		DT467131	0	0	2												TC216726	0	14	9
TC179874	75	9	5		TC182464	12	6	0		TC202233	6	0	0		TC226814	0	3	0		TC229370	0	0	2												TC218652	0	14	9
ES797551	139	9	5		TC228957	12	6	0		TC191911	6	0	0		CO128341	0	3	0		TC223360	0	0	2												DW507394	0	14	9
TC225008	2	8	5		ES844475	12	6	0		TC203266	6	0	0		TC228270	0	3	0		TC185445	0	0	2												ES810382	0	14	9
TC197640	3	8	5		FL576813	12	5	0		DN817780	6	0	0		TC211619	0	3	0		AW187771	0	0	2												DW224974	0	14	9
CO089644	4	8	5		TC210392	12	5	0		TC196972	6	0	0		TC185776	0	3	0		TC180364	0	0	2												DW503189	0	14	9
TC193048	4	8	5		TC212727	12	5	0		EX170629	6	0	0		CO094492	0	3	0		CO124417	0	0	2												ES843264	0	14	10
BM358468	7	8	5		TC222886	12	5	0		TC203003	6	0	0		CO101542	0	3	0		TC194386	0	0	2												TC197357	0	14	10
TC210140	7	8	5		ES820953	12	5	0		DW481060	6	0	0		DW508659	0	3	0		TC187212	0	0	2												CA994341	0	14	10
TC194197	8	8	5		TC194725	12	5	0		TC191815	6	0	0		TC196305	0	3	0		TC180091	0	0	2												TC180537	0	14	10
BQ416148	8	8	5		TC206923	12	5	0		TC222408	6	0	0		TC197100	0	3	0		TC191263	0	0	2												TC226719	0	14	10
TC219263	8	8	5		TC218661	12	5	0		TC215057	6	0	0		TC182303	0	3	0		AI727950	0	0	2												TC198882	0	14	10
BQ411562	9	8	5		TC188504	12	5	0		ES833534	6	0	0		TC201301	0	3	0		TC188202	0	0	2												BE054437	0	14	11
TC199427	10	8	5		TC195570	12	4	0		TC188444	6	0	0		TC227578	0	3	0		TC183670	0	0	2												TC189409	0	14	11
TC180334	11	8	5		TC204764	12	4	0		TC195122	6	0	0		DN800900	0	3	0		TC217075	0	0	2												BF273452	0	14	11
DW506276	11	8	5		TC183975	12	4	0		ES842192	6	0	0		TC213379	0	3	0		TC216346	0	0	2												CO121556	0	14	11
TC215827	17	8	5		TC195344	12	4	0		ES836911	6	0	0		AI725746	0	3	0		BG439884	0	0	2												TC192221	0	14	11
TC189327	17	8	5		TC228546	12	4	0		ES840124	6	0	0		TC225263	0	3	0		FL576702	0	0	2												TC199004	0	14	12
TC215156	18	8	5		TC183074	12	4	0		TC215516	6	0	0		TC208355	0	3	0		BE052603	0	0	2												TC211418	0	14	12
TC229274	18	8	5		DR461986	12	4	0		ES817428	6	0	0		TC205030	0	3	0		TC195564	0	0	2												BQ412756	0	14	12
DW497649	23	8	5		TC221090	12	3	0		FL577261	6	0	0		TC219646	0	3	0		TC187355	0	0	2												TC197143	0	14	12
BF276697	23	8	5		BM360070	12	3	0		ES837459	6	0	0		DW477255	0	3	0		TC227698	0	0	2												TC193693	0	14	12
TC181874	24	8	5		TC203419	12	3	0		ES833349	6	0	0		TC217565	0	3	0		TC188493	0	0	2												TC182018	0	14	12
TC181435	34	8	5		ES811857	12	3	0		ES810182	6	0	0		TC205960	0	3	0		TC208231	0	0	2												TC197311	0	14	12
TC199204	55	8	5		CO070971	12	3	0		ES840553	6	0	0		TC209119	0	3	0		DT466602	0	0	2												TC209588	0	14	12
TC181276	86	8	5		DR044144	12	3	0		TC184502	6	0	0		TC223762	0	3	0		ES843061	0	0	2												TC211465	0	14	12
[truncated: 16,789 more rows]

## Sheet: Sheet2
	Stage specific transcripts
	stage-specific genes in S-1	2805
	stage-specific genes in S-2	4627
	stage-specific genes in S-3	2305
	Not shared with previous stage
	genes shared between S-2 and S-3+stage-specific genes in S-2	6497+4627	11124
	genes shared between S-1 and S-3+stage-specific genes in S-3	989+2305	3294
	Present in two stages
	genes shared between S-1 and S-2+genes shared between S-1 and S-3	1564+989	2553
	genes shared between S-2 and S-3+genes shared between S-2 and S-1	6497+1564	8061
	genes shared between S-3 and S-1+genes shared between S-3 and S-2	989+6497	7486
	Present at previous stage now absent
	genes shared between S-1 and S-3+stage-specific genes in S-1	989+2805	3794
	genes shared between S-2 and S-1+stage-specific genes in S-2	1564+4627	6191
	Present at previous two stages now absent
	genes shared between S-1 and S-2	1564
