# Supplementary material for: Transcriptomic analysis of differentially expressed genes during anther development in genetic male sterile and wild type cotton by digital gene-expression profiling
Source: BMC Genomics. 2013 Feb 12;14:97. doi: 10.1186/1471-2164-14-97 (PMC3599889; doi:10.1186/1471-2164-14-97)
Supplement: Additional file 6 — Satistics of differential expressed genes in the six DGE libiaries. [file 1471-2164-14-97-S6.xlsx]

## Sheet: Sheet1
9590 genes were differentially expressed at the meiosis stage of WT and GMS mutant anthers									10407 genes were differentially expressed at the tetrad stage of WT and GMS mutant anthers									3139 genes were differentially expressed at the uninucleate microspore stage of WT and GMS mutant anther
4140 were up-regulated at the meiosis stage of GMS mutant anthers (red color)									3269 were up-regulated at the meiosis stage of GMS mutant anthers (red color)									1134 were up-regulated at the meiosis stage of GMS mutant anthers (red color)
5455 genes were down-regulatedat the meiosis stage of GMS mutant anthers (green color)									7138 genes were down-regulatedat the meiosis stage of GMS mutant anthers (green color)									2005 genes were down-regulatedat the meiosis stage of GMS mutant anthers (green color)
Gene	RawIntensity-F-1	RawIntensity-S-1	TPM-F-1	TPM-S-1	log2 Ratio(S-1/F-1)	P-Value	FDR		Gene	RawIntensity-F-2	RawIntensity-S-2	TPM-F-2	TPM-S-2	log2 Ratio(S-2/F-2)	P-Value	FDR		Gene	RawIntensity-F-3	RawIntensity-S-3	TPM-F-3	TPM-S-3	log2 Ratio(S-3/F-3)	P-Value	FDR
TC187379	0	548	0.01	93.69	13.1937	1.11022e-15	1.98665e-14		TC203840	0	1438	0.01	254	14.6325	8.88178e-16	1.85366e-14		FL684433	0	126	0.01	21.46	11.0674	0	0
TC198705	0	398	0.01	68.04	12.7322	1.11022e-15	2.09767e-14		TC221342	0	1124	0.01	198.53	14.2771	8.88178e-16	1.85459e-14		TC180425	0	77	0.01	13.11	10.3565	0	0
TC199007	0	205	0.01	35.05	11.7752	1.11022e-15	2.05654e-14		TC200269	0	236	0.01	41.68	12.0251	8.88178e-16	1.85929e-14		DW227248	0	53	0.01	9.03	9.81858	0	0
TC220308	0	203	0.01	34.71	11.7611	1.11022e-15	2.06607e-14		CB074791	0	224	0.01	39.57	11.9502	8.88178e-16	1.85553e-14		TC194436	0	45	0.01	7.66	9.5812	5.57332e-14	1.82671e-12
TC217113	0	169	0.01	28.89	11.4964	1.11022e-15	2.01244e-14		TC205009	0	171	0.01	30.2	11.5603	8.88178e-16	1.85179e-14		DW520490	0	41	0.01	6.98	9.44708	8.54428e-13	2.2109e-11
TC182496	0	160	0.01	27.35	11.4173	1.11022e-15	2.01813e-14		FL576733	2	5722	0.34	1010.68	11.5375	0.000120342	0.000472337		TC206671	0	36	0.01	6.13	9.25974	2.53836e-11	5.50445e-10
DN818236	0	150	0.01	25.64	11.3242	1.11022e-15	2.02386e-14		BE053946	0	157	0.01	27.73	11.4372	8.88178e-16	1.84713e-14		ES808362	0	35	0.01	5.96	9.21917	5.00102e-11	1.05467e-09
ES809806	0	147	0.01	25.13	11.2952	1.11022e-15	2.09152e-14		TC220483	0	140	0.01	24.73	11.272	8.88178e-16	1.84899e-14		TC227856	0	35	0.01	5.96	9.21917	5.00102e-11	1.05397e-09
BM359882	0	139	0.01	23.76	11.2143	1.11022e-15	2.07328e-14		TC228561	0	128	0.01	22.61	11.1427	8.88178e-16	1.85086e-14		CO087119	0	32	0.01	5.45	9.09011	3.82438e-10	7.37341e-09
TC194266	0	129	0.01	22.05	11.1066	1.11022e-15	2.05417e-14		FL576904	0	124	0.01	21.9	11.0967	8.88178e-16	1.84992e-14		TC196894	0	31	0.01	5.28	9.04439	7.53462e-10	1.40949e-08
TC214252	0	120	0.01	20.52	11.0028	1.11022e-15	2.09029e-14		TC194527	0	99	0.01	17.49	10.7723	8.88178e-16	1.84806e-14		EX169994	0	31	0.01	5.28	9.04439	7.53462e-10	1.40866e-08
TC181010	0	119	0.01	20.34	10.9901	1.11022e-15	2.08297e-14		FL684433	0	93	0.01	16.43	10.6821	8.88178e-16	1.864e-14		TC207667	0	24	0.01	4.09	8.67596	8.6807e-08	1.21882e-06
CO091985	0	117	0.01	20	10.9658	1.11022e-15	2.08054e-14		TC183301	0	85	0.01	15.01	10.5517	8.88178e-16	1.85741e-14		TC220600	0	22	0.01	3.75	8.55075	3.3694e-07	4.30618e-06
TC205951	0	111	0.01	18.98	10.8903	1.11022e-15	2.02616e-14		TC193254	0	81	0.01	14.31	10.4828	8.88178e-16	1.86023e-14		TC207055	0	21	0.01	3.58	8.48382	6.63822e-07	8.14314e-06
TC192432	0	109	0.01	18.63	10.8634	1.11022e-15	2.09398e-14		TC180628	0	78	0.01	13.78	10.4284	8.88178e-16	1.86211e-14		TC209419	0	21	0.01	3.58	8.48382	6.63822e-07	8.13997e-06
ES805419	0	108	0.01	18.46	10.8502	1.11022e-15	2.04945e-14		ES843212	0	73	0.01	12.89	10.332	8.88178e-16	1.86306e-14		TC203333	0	20	0.01	3.41	8.41363	1.30783e-06	1.52977e-05
TC210930	0	107	0.01	18.29	10.8368	1.11022e-15	2.03309e-14		TC225027	0	69	0.01	12.19	10.2515	8.88178e-16	1.85835e-14		TC226711	0	20	0.01	3.41	8.41363	1.30783e-06	1.5292e-05
TC182456	0	103	0.01	17.61	10.7822	1.11022e-15	1.98334e-14		TC218677	0	64	0.01	11.3	10.1421	8.88178e-16	1.85647e-14		TC214100	0	20	0.01	3.41	8.41363	1.30783e-06	1.52863e-05
DV848623	0	99	0.01	16.93	10.7254	1.11022e-15	2.01699e-14		DW479200	0	52	0.01	9.18	9.84235	8.88178e-16	1.85272e-14		TC214638	0	19	0.01	3.24	8.33985	2.57662e-06	2.89238e-05
TC195884	0	98	0.01	16.75	10.7099	1.11022e-15	2.05773e-14		TC206655	0	51	0.01	9.01	9.81538	8.88178e-16	1.86117e-14		TC204691	0	19	0.01	3.24	8.33985	2.57662e-06	2.89135e-05
CO121126	0	98	0.01	16.75	10.7099	1.11022e-15	1.99443e-14		TC213799	0	50	0.01	8.83	9.78627	1.11022e-15	2.3066e-14		CO119622	0	19	0.01	3.24	8.33985	2.57662e-06	2.89032e-05
ES849651	0	95	0.01	16.24	10.6653	1.11022e-15	1.99555e-14		DW510529	0	50	0.01	8.83	9.78627	1.11022e-15	2.30544e-14		TC208312	0	18	0.01	3.07	8.26209	5.07632e-06	5.39434e-05
TC219311	0	93	0.01	15.9	10.6348	1.11022e-15	2.0389e-14		ES793214	0	49	0.01	8.65	9.75656	1.33227e-15	2.75684e-14		TC194561	0	18	0.01	3.07	8.26209	5.07632e-06	5.39252e-05
TC198013	0	91	0.01	15.56	10.6036	1.11022e-15	2.07569e-14		TC205673	0	48	0.01	8.48	9.72792	1.9984e-15	4.06211e-14		DR454451	0	18	0.01	3.07	8.26209	5.07632e-06	5.3907e-05
BQ401460	0	90	0.01	15.39	10.5878	1.11022e-15	2.06368e-14		DW229841	0	47	0.01	8.3	9.69697	3.10862e-15	6.19105e-14		TC212759	0	18	0.01	3.07	8.26209	5.07632e-06	5.38888e-05
ES818141	0	90	0.01	15.39	10.5878	1.11022e-15	2.02042e-14		ES832950	3	2366	0.51	417.91	9.67848	7.86502e-05	0.00032661		TC197286	0	18	0.01	3.07	8.26209	5.07632e-06	5.38706e-05
TC209115	0	89	0.01	15.22	10.5718	1.11022e-15	2.08907e-14		TC223320	0	44	0.01	7.77	9.60177	2.06502e-14	3.81337e-13		TC187382	0	17	0.01	2.9	8.17991	1.00011e-05	0.00010041
TC196137	0	89	0.01	15.22	10.5718	1.11022e-15	2.06488e-14		TC194870	0	44	0.01	7.77	9.60177	2.06502e-14	3.81167e-13		TC226854	0	17	0.01	2.9	8.17991	1.00011e-05	0.000100378
TC194883	0	89	0.01	15.22	10.5718	1.11022e-15	2.03541e-14		TC181337	0	40	0.01	7.07	9.46557	3.50164e-13	5.1528e-12		AJ514089	0	17	0.01	2.9	8.17991	1.00011e-05	0.000100346
DW517923	0	89	0.01	15.22	10.5718	1.11022e-15	2.01471e-14		TC205657	0	39	0.01	6.89	9.42836	7.16316e-13	1.00852e-11		TC199468	0	17	0.01	2.9	8.17991	1.00011e-05	0.000100314
TC192850	0	88	0.01	15.04	10.5546	1.11022e-15	1.98776e-14		TC209765	0	39	0.01	6.89	9.42836	7.16316e-13	1.00818e-11		TC190835	0	17	0.01	2.9	8.17991	1.00011e-05	0.000100282
TC219678	0	88	0.01	15.04	10.5546	1.11022e-15	1.97565e-14		TC180085	0	38	0.01	6.71	9.39017	1.46572e-12	1.99636e-11		FL577387	0	17	0.01	2.9	8.17991	1.00011e-05	0.00010025
GE653764	0	87	0.01	14.87	10.5382	1.11022e-15	2.0989e-14		ES808362	0	37	0.01	6.54	9.35315	2.99982e-12	3.93804e-11		TC196902	0	16	0.01	2.73	8.09276	1.97037e-05	0.000185788
TC185184	0	86	0.01	14.7	10.5216	1.11022e-15	2.07087e-14		TC217566	0	35	0.01	6.18	9.27146	1.25699e-11	1.52435e-10		TC191486	0	16	0.01	2.73	8.09276	1.97037e-05	0.000185733
ES852195	0	83	0.01	14.19	10.4707	1.11022e-15	1.98113e-14		ES821151	0	34	0.01	6.01	9.23122	2.57326e-11	3.02137e-10		TC212504	0	16	0.01	2.73	8.09276	1.97037e-05	0.000185677
TC206496	0	82	0.01	14.02	10.4533	1.11022e-15	1.9922e-14		TC187362	0	33	0.01	5.83	9.18735	5.2679e-11	5.96514e-10		TC200038	0	16	0.01	2.73	8.09276	1.97037e-05	0.000185621
NP445708	0	81	0.01	13.85	10.4357	1.11022e-15	2.03774e-14		TC199686	0	33	0.01	5.83	9.18735	5.2679e-11	5.96351e-10		EX166972	0	16	0.01	2.73	8.09276	1.97037e-05	0.000185566
EX171215	0	81	0.01	13.85	10.4357	1.11022e-15	2.02846e-14		TC194403	0	33	0.01	5.83	9.18735	5.2679e-11	5.96188e-10		TC214281	0	16	0.01	2.73	8.09276	1.97037e-05	0.00018551
TC197966	0	81	0.01	13.85	10.4357	1.11022e-15	2.02156e-14		TC221658	0	32	0.01	5.65	9.14211	1.07843e-10	1.17641e-09		DR454183	0	16	0.01	2.73	8.09276	1.97037e-05	0.000185455
DR455265	0	79	0.01	13.51	10.3998	1.11022e-15	2.03657e-14		TC220546	0	32	0.01	5.65	9.14211	1.07843e-10	1.1761e-09		DW231738	0	16	0.01	2.73	8.09276	1.97037e-05	0.000185399
ES824982	0	79	0.01	13.51	10.3998	1.11022e-15	1.97784e-14		TC214910	0	31	0.01	5.48	9.09803	2.20776e-10	2.31025e-09		TC190869	0	15	0.01	2.55	7.99435	3.88192e-05	0.000344457
TC204492	0	78	0.01	13.34	10.3815	1.11022e-15	2.07207e-14		TC197146	0	30	0.01	5.3	9.04985	4.5197e-10	4.5356e-09		TC189253	0	15	0.01	2.55	7.99435	3.88192e-05	0.00034436
DR463184	0	78	0.01	13.34	10.3815	1.11022e-15	2.00002e-14		ES818082	0	30	0.01	5.3	9.04985	4.5197e-10	4.5345e-09		EV488281	0	15	0.01	2.55	7.99435	3.88192e-05	0.000344263
TC185318	0	77	0.01	13.16	10.3619	1.11022e-15	1.98887e-14		FG551737	0	30	0.01	5.3	9.04985	4.5197e-10	4.5334e-09		TC188980	0	14	0.01	2.38	7.89482	7.64794e-05	0.000627817
TC199461	0	76	0.01	12.99	10.3432	1.11022e-15	2.06967e-14		TC210440	0	30	0.01	5.3	9.04985	4.5197e-10	4.5323e-09		TC215012	0	14	0.01	2.38	7.89482	7.64794e-05	0.000627654
ES822754	0	76	0.01	12.99	10.3432	1.11022e-15	2.02271e-14		TC223366	0	28	0.01	4.95	8.95128	1.8942e-09	1.72509e-08		DW230951	0	14	0.01	2.38	7.89482	7.64794e-05	0.00062749
EX172028	0	74	0.01	12.65	10.3049	1.11022e-15	2.06129e-14		ES798886	0	28	0.01	4.95	8.95128	1.8942e-09	1.72471e-08		DR462789	0	14	0.01	2.38	7.89482	7.64794e-05	0.000627326
TC204327	0	74	0.01	12.65	10.3049	1.11022e-15	2.05181e-14		BF268499	0	28	0.01	4.95	8.95128	1.8942e-09	1.72433e-08		TC215545	0	14	0.01	2.38	7.89482	7.64794e-05	0.000627163
TC205078	0	73	0.01	12.48	10.2854	1.11022e-15	2.00227e-14		BG440138	0	28	0.01	4.95	8.95128	1.8942e-09	1.72395e-08		TC194697	0	14	0.01	2.38	7.89482	7.64794e-05	0.000627
TC198350	0	72	0.01	12.31	10.2656	1.11022e-15	2.08418e-14		TC217187	0	28	0.01	4.95	8.95128	1.8942e-09	1.72357e-08		TC189689	0	14	0.01	2.38	7.89482	7.64794e-05	0.000626836
DW498870	0	72	0.01	12.31	10.2656	1.11022e-15	2.04475e-14		BE055403	0	27	0.01	4.77	8.89785	3.8778e-09	3.40346e-08		ES841761	3	315	0.53	53.65	6.66144	7.02844e-05	0.00058428
ES851721	0	71	0.01	12.14	10.2456	1.11022e-15	2.02731e-14		TC206155	0	27	0.01	4.77	8.89785	3.8778e-09	3.40274e-08		TC220134	4	226	0.7	38.49	5.78098	4.3212e-05	0.000379583
EX169387	0	71	0.01	12.14	10.2456	1.11022e-15	2.01357e-14		TC199291	0	27	0.01	4.77	8.89785	3.8778e-09	3.40202e-08		DW514196	21	1055	3.69	179.68	5.60567	1.224e-09	2.21978e-08
ES806165	0	71	0.01	12.14	10.2456	1.11022e-15	2.00791e-14		DW488222	0	27	0.01	4.77	8.89785	3.8778e-09	3.4013e-08		TC195123	4	133	0.7	22.65	5.01601	4.3212e-05	0.000379159
TC216545	0	71	0.01	12.14	10.2456	1.11022e-15	1.99109e-14		BQ410009	0	27	0.01	4.77	8.89785	3.8778e-09	3.40058e-08		TC226306	4	119	0.7	20.27	4.85585	4.3212e-05	0.000379371
ES823959	0	70	0.01	11.97	10.2252	1.11022e-15	2.08175e-14		CO089559	0	27	0.01	4.77	8.89785	3.8778e-09	3.39986e-08		TC228663	2	52	0.35	8.86	4.66188	0.000112163	0.000879223
ES818378	0	70	0.01	11.97	10.2252	1.11022e-15	2.03425e-14		DW225778	0	26	0.01	4.59	8.84235	7.9386e-09	6.67033e-08		TC185449	15	343	2.63	58.42	4.47333	5.98382e-08	8.62487e-07
TC199245	0	69	0.01	11.8	10.2046	1.11022e-15	2.0113e-14		ES836867	0	26	0.01	4.59	8.84235	7.9386e-09	6.66897e-08		TC225455	2	42	0.35	7.15	4.35252	0.000112163	0.000879442
EX166300	0	68	0.01	11.63	10.1836	1.11022e-15	2.05891e-14		TC206261	0	26	0.01	4.59	8.84235	7.9386e-09	6.66762e-08		TC215312	6	118	1.05	20.1	4.25873	1.47619e-05	0.000143227
ES840828	0	68	0.01	11.63	10.1836	1.11022e-15	2.05063e-14		TC228107	0	26	0.01	4.59	8.84235	7.9386e-09	6.66626e-08		TC227754	2	39	0.35	6.64	4.24576	0.000112163	0.000879009
TC225638	0	68	0.01	11.63	10.1836	1.11022e-15	2.04124e-14		TC218231	0	26	0.01	4.59	8.84235	7.9386e-09	6.66491e-08		TC205673	2	39	0.35	6.64	4.24576	0.000112163	0.00087879
TC190188	0	67	0.01	11.45	10.1611	1.11022e-15	2.02962e-14		TC227026	0	26	0.01	4.59	8.84235	7.9386e-09	6.66356e-08		TC219014	316	5899	55.47	1004.68	4.17888	2.0628e-13	5.92749e-12
TC209919	0	67	0.01	11.45	10.1611	1.11022e-15	2.00678e-14		TC203940	0	26	0.01	4.59	8.84235	7.9386e-09	6.66221e-08		TC204402	4	74	0.7	12.6	4.16993	4.3212e-05	0.000379265
ES838890	0	67	0.01	11.45	10.1611	1.11022e-15	1.98444e-14		DW505183	0	26	0.01	4.59	8.84235	7.9386e-09	6.66086e-08		TC204999	6	111	1.05	18.9	4.16993	1.47619e-05	0.000143183
TC198137	0	66	0.01	11.28	10.1396	1.11022e-15	2.0769e-14		CO121198	0	26	0.01	4.59	8.84235	7.9386e-09	6.6595e-08		TC208949	4	74	0.7	12.6	4.16993	4.3212e-05	0.000378948
TC227148	0	65	0.01	11.11	10.1176	1.11022e-15	2.09521e-14		TC209213	0	25	0.01	4.42	8.7879	1.62518e-08	1.30611e-07		TC202219	7	115	1.23	19.59	3.99339	8.33926e-06	8.51378e-05
TC218712	0	65	0.01	11.11	10.1176	1.11022e-15	1.9989e-14		TC224027	0	25	0.01	4.42	8.7879	1.62518e-08	1.30586e-07		TC228794	27	443	4.74	75.45	3.99256	2.43952e-11	5.3084e-10
TC198120	0	65	0.01	11.11	10.1176	1.11022e-15	1.98003e-14		CO494668	0	25	0.01	4.42	8.7879	1.62518e-08	1.30561e-07		TC209606	2	32	0.35	5.45	3.96083	0.000112221	0.000879026
DT459846	0	64	0.01	10.94	10.0954	1.11022e-15	2.07932e-14		TC194398	0	24	0.01	4.24	8.72792	3.32706e-08	2.55048e-07		TC187098	2	32	0.35	5.45	3.96083	0.000112221	0.000878807
TC223276	0	64	0.01	10.94	10.0954	1.11022e-15	2.06727e-14		TC204240	0	24	0.01	4.24	8.72792	3.32706e-08	2.55001e-07		TC207613	3	47	0.53	8	3.91594	7.02844e-05	0.000584125
TC187749	0	64	0.01	10.94	10.0954	1.11022e-15	2.05535e-14		TC225359	0	24	0.01	4.24	8.72792	3.32706e-08	2.54953e-07		TC180375	30	447	5.27	76.13	3.85259	3.66108e-12	8.76014e-11
BQ410595	0	64	0.01	10.94	10.0954	1.11022e-15	2.04358e-14		TC227664	0	24	0.01	4.24	8.72792	3.32706e-08	2.54906e-07		AJ514210	4	58	0.7	9.88	3.81908	4.3212e-05	0.000379054
EV482078	0	63	0.01	10.77	10.0728	1.11022e-15	2.07811e-14		TC186964	0	24	0.01	4.24	8.72792	3.32706e-08	2.54859e-07		TC215926	3	43	0.53	7.32	3.78778	7.02848e-05	0.000583974
ES826227	0	63	0.01	10.77	10.0728	1.11022e-15	2.00339e-14		TC187163	0	24	0.01	4.24	8.72792	3.32706e-08	2.54812e-07		CO495496	13	180	2.28	30.66	3.74925	2.13656e-07	2.8318e-06
TC214178	0	62	0.01	10.6	10.0498	1.11022e-15	2.04241e-14		TC197983	0	24	0.01	4.24	8.72792	3.32706e-08	2.54765e-07		DW238804	18	243	3.16	41.39	3.71129	8.64348e-09	1.40334e-07
TC184709	0	62	0.01	10.6	10.0498	1.11022e-15	2.00114e-14		TC208332	0	24	0.01	4.24	8.72792	3.32706e-08	2.54717e-07		EX169336	13	173	2.28	29.46	3.69165	2.13656e-07	2.8306e-06
TC215268	0	62	0.01	10.6	10.0498	1.11022e-15	1.99331e-14		TC210851	0	24	0.01	4.24	8.72792	3.32706e-08	2.5467e-07		ES852122	3	40	0.53	6.81	3.68359	7.02874e-05	0.000583842
BF276148	0	61	0.01	10.43	10.0265	1.11022e-15	2.00565e-14		CO127898	0	24	0.01	4.24	8.72792	3.32706e-08	2.54623e-07		TC198447	2	26	0.35	4.43	3.66188	0.000114532	0.000895345
TC205307	0	60	0.01	10.26	10.0028	1.11022e-15	2.06847e-14		DW515231	0	24	0.01	4.24	8.72792	3.32706e-08	2.54576e-07		TC204852	2	26	0.35	4.43	3.66188	0.000114532	0.000895122
ES827600	0	60	0.01	10.26	10.0028	1.11022e-15	2.06249e-14		TC197513	0	23	0.01	4.06	8.66534	6.81114e-08	4.97339e-07		TC194261	10	127	1.76	21.63	3.61939	1.38629e-06	1.61674e-05
DW518268	0	60	0.01	10.26	10.0028	1.11022e-15	2.01017e-14		TC181382	0	23	0.01	4.06	8.66534	6.81114e-08	4.97252e-07		TC204966	2	25	0.35	4.26	3.60543	0.000116521	0.000908858
TC208451	0	60	0.01	10.26	10.0028	1.11022e-15	1.99778e-14		DR458904	0	23	0.01	4.06	8.66534	6.81114e-08	4.97164e-07		CO114476	2	25	0.35	4.26	3.60543	0.000116521	0.000908633
TC196390	0	60	0.01	10.26	10.0028	1.11022e-15	1.98998e-14		TC226066	0	23	0.01	4.06	8.66534	6.81114e-08	4.97076e-07		ES843130	29	361	5.09	61.48	3.59438	6.82898e-12	1.57532e-10
TC205598	0	60	0.01	10.26	10.0028	1.11022e-15	1.98555e-14		TC204952	0	23	0.01	4.06	8.66534	6.81114e-08	4.96989e-07		TC195248	31	383	5.44	65.23	3.58386	2.0084e-12	4.9332e-11
EX168838	0	59	0.01	10.09	9.97871	1.11022e-15	2.07448e-14		TC212405	0	23	0.01	4.06	8.66534	6.81114e-08	4.96901e-07		DW239369	4	48	0.7	8.18	3.54667	4.3212e-05	0.000379477
DV848774	0	59	0.01	10.09	9.97871	1.11022e-15	2.02501e-14		TC214821	0	22	0.01	3.89	8.60363	1.39437e-07	9.6662e-07		TC210311	2	24	0.35	4.09	3.54667	0.000120159	0.000933533
DW513723	0	59	0.01	10.09	9.97871	1.11022e-15	1.97455e-14		TC212794	0	22	0.01	3.89	8.60363	1.39437e-07	9.66458e-07		TC217117	2	23	0.35	3.92	3.48543	0.000126796	0.000980253
TC203882	0	58	0.01	9.92	9.9542	1.11022e-15	2.04592e-14		ES798216	0	22	0.01	3.89	8.60363	1.39437e-07	9.66296e-07		TC188718	3	34	0.53	5.79	3.4495	7.03926e-05	0.000584253
TC221641	0	58	0.01	9.92	9.9542	1.11022e-15	2.03077e-14		CO120531	0	22	0.01	3.89	8.60363	1.39437e-07	9.66134e-07		TC202720	59	651	10.36	110.87	3.41977	0	0
TC224379	0	57	0.01	9.74	9.92778	1.11022e-15	2.08785e-14		TC201648	0	22	0.01	3.89	8.60363	1.39437e-07	9.65972e-07		TC195548	4	44	0.7	7.49	3.41954	4.32134e-05	0.000378855
ES830287	0	57	0.01	9.74	9.92778	1.11022e-15	2.04007e-14		TC197335	0	22	0.01	3.89	8.60363	1.39437e-07	9.6581e-07		TC218389	7	77	1.23	13.11	3.41394	8.33926e-06	8.51102e-05
TC183712	0	56	0.01	9.57	9.90238	1.11022e-15	2.09644e-14		TC187005	0	22	0.01	3.89	8.60363	1.39437e-07	9.65649e-07		TC223864	50	547	8.78	93.16	3.40742	1.17684e-14	4.29572e-13
ES837663	0	56	0.01	9.57	9.90238	1.11022e-15	2.04709e-14		DR454177	0	22	0.01	3.89	8.60363	1.39437e-07	9.65487e-07		TC187884	4	43	0.7	7.32	3.38642	4.32148e-05	0.000378761
DW514558	0	56	0.01	9.57	9.90238	1.11022e-15	2.01927e-14		AW187565	0	22	0.01	3.89	8.60363	1.39437e-07	9.65325e-07		ES815870	5	54	0.88	9.2	3.38606	2.56052e-05	0.000235369
TC205433	0	56	0.01	9.57	9.90238	1.11022e-15	2.01585e-14		ES826243	0	22	0.01	3.89	8.60363	1.39437e-07	9.65164e-07		ES800471	10	108	1.76	18.39	3.38527	1.38629e-06	1.61734e-05
TC195049	0	56	0.01	9.57	9.90238	1.11022e-15	2.00904e-14		TC209771	0	22	0.01	3.89	8.60363	1.39437e-07	9.65002e-07		TC221210	7	75	1.23	12.77	3.37603	8.33926e-06	8.51655e-05
ES820978	0	56	0.01	9.57	9.90238	1.11022e-15	2.00452e-14		TC219149	0	21	0.01	3.71	8.53528	2.85454e-07	1.88382e-06		TC224530	16	170	2.81	28.95	3.36492	3.14884e-08	4.73153e-07
CO080049	0	56	0.01	9.57	9.90238	1.11022e-15	1.97346e-14		TC205157	0	21	0.01	3.71	8.53528	2.85454e-07	1.88352e-06		ES836217	4	42	0.7	7.15	3.35252	4.3217e-05	0.000378675
EX166309	0	55	0.01	9.4	9.87652	1.11022e-15	2.0854e-14		TC210354	0	21	0.01	3.71	8.53528	2.85454e-07	1.88322e-06		CO497841	46	476	8.08	81.07	3.32674	5.30686e-14	1.75215e-12
TC220735	0	55	0.01	9.4	9.87652	1.11022e-15	2.05299e-14		TC226355	0	21	0.01	3.71	8.53528	2.85454e-07	1.88292e-06		CO112981	3	31	0.53	5.28	3.31647	7.09318e-05	0.000587643
DW245440	0	55	0.01	9.4	9.87652	1.11022e-15	2.04827e-14		AJ513506	0	21	0.01	3.71	8.53528	2.85454e-07	1.88262e-06		TC227604	3	31	0.53	5.28	3.31647	7.09318e-05	0.000587489
DW496988	0	55	0.01	9.4	9.87652	1.11022e-15	1.98223e-14		ES814322	0	21	0.01	3.71	8.53528	2.85454e-07	1.88232e-06		TC204887	32	328	5.62	55.86	3.31317	1.14131e-12	2.90075e-11
EX169334	0	55	0.01	9.4	9.87652	1.11022e-15	1.97893e-14		TC223940	0	21	0.01	3.71	8.53528	2.85454e-07	1.88202e-06		DT466933	12	122	2.11	20.78	3.29988	4.00926e-07	5.02795e-06
TC194583	0	54	0.01	9.23	9.85019	1.11022e-15	2.09275e-14		TC218640	0	21	0.01	3.71	8.53528	2.85454e-07	1.88172e-06		GE653987	90	913	15.8	155.5	3.29892	0	0
DR456010	0	54	0.01	9.23	9.85019	1.11022e-15	2.08662e-14		TC222557	0	21	0.01	3.71	8.53528	2.85454e-07	1.88142e-06		DT466025	5	50	0.88	8.52	3.27528	2.56054e-05	0.000235302
TC211303	0	53	0.01	9.06	9.82337	1.11022e-15	2.0601e-14		DW502659	0	21	0.01	3.71	8.53528	2.85454e-07	1.88112e-06		TC191397	26	258	4.56	43.94	3.26843	4.66662e-11	9.86796e-10
TC218374	0	53	0.01	9.06	9.82337	1.11022e-15	2.03193e-14		TC207055	0	21	0.01	3.71	8.53528	2.85454e-07	1.88082e-06		CO106618	4	39	0.7	6.64	3.24576	4.32414e-05	0.000378784
TC203627	0	53	0.01	9.06	9.82337	1.11022e-15	1.99666e-14		TC187451	0	21	0.01	3.71	8.53528	2.85454e-07	1.88052e-06		BF270289	20	194	3.51	33.04	3.23467	2.35184e-09	4.1249e-08
CO092028	0	53	0.01	9.06	9.82337	1.11022e-15	1.97674e-14		TC193551	0	21	0.01	3.71	8.53528	2.85454e-07	1.88022e-06		TC228693	3	29	0.53	4.94	3.22045	7.23924e-05	0.000598169
EX169977	0	52	0.01	8.89	9.79604	1.33227e-15	2.35123e-14		TC209267	0	21	0.01	3.71	8.53528	2.85454e-07	1.87992e-06		TC190658	5	48	0.88	8.18	3.21653	2.56058e-05	0.000235237
TC182755	0	52	0.01	8.89	9.79604	1.33227e-15	2.34994e-14		TC193632	0	20	0.01	3.53	8.46352	5.84382e-07	3.67147e-06		TC208875	3	28	0.53	4.77	3.16993	7.40726e-05	0.00061125
TC203078	0	52	0.01	8.89	9.79604	1.33227e-15	2.34865e-14		TC212985	0	20	0.01	3.53	8.46352	5.84382e-07	3.67091e-06		TC183998	12	109	2.11	18.56	3.13688	4.00926e-07	5.02996e-06
DR457051	0	52	0.01	8.89	9.79604	1.33227e-15	2.34736e-14		TC191532	0	20	0.01	3.53	8.46352	5.84382e-07	3.67036e-06		CO112286	11	97	1.93	16.52	3.09754	7.4805e-07	9.05284e-06
TC215618	0	52	0.01	8.89	9.79604	1.33227e-15	2.34608e-14		DW232782	0	20	0.01	3.53	8.46352	5.84382e-07	3.6698e-06		BF275063	4	35	0.7	5.96	3.08989	4.35132e-05	0.000380952
ES833370	0	51	0.01	8.72	9.76818	1.55431e-15	2.72811e-14		ES798642	0	20	0.01	3.53	8.46352	5.84382e-07	3.66924e-06		CO100519	5	44	0.88	7.49	3.08939	2.56128e-05	0.000235233
BG440541	0	51	0.01	8.72	9.76818	1.55431e-15	2.72662e-14		BQ412998	0	20	0.01	3.53	8.46352	5.84382e-07	3.66868e-06		TC195978	34	298	5.97	50.75	3.0876	3.9746e-13	1.07997e-11
TC218222	0	51	0.01	8.72	9.76818	1.55431e-15	2.72514e-14		TC207481	0	20	0.01	3.53	8.46352	5.84382e-07	3.66813e-06		TC188574	46	399	8.08	67.95	3.07205	5.30686e-14	1.75032e-12
TC221241	0	51	0.01	8.72	9.76818	1.55431e-15	2.72365e-14		TC201617	0	20	0.01	3.53	8.46352	5.84382e-07	3.66757e-06		CO117210	3	26	0.53	4.43	3.06324	8.24116e-05	0.000671957
ES802880	0	50	0.01	8.55	9.73978	2.22044e-15	3.85725e-14		TC208515	0	20	0.01	3.53	8.46352	5.84382e-07	3.66701e-06		TC215299	3	26	0.53	4.43	3.06324	8.24116e-05	0.000671783
TC220365	0	50	0.01	8.55	9.73978	2.22044e-15	3.85516e-14		TC181638	0	20	0.01	3.53	8.46352	5.84382e-07	3.66646e-06		BQ414130	3	26	0.53	4.43	3.06324	8.24116e-05	0.000671609
TC224679	0	50	0.01	8.55	9.73978	2.22044e-15	3.85308e-14		DW501795	0	20	0.01	3.53	8.46352	5.84382e-07	3.6659e-06		TC214333	3	26	0.53	4.43	3.06324	8.24116e-05	0.000671435
DR459372	0	50	0.01	8.55	9.73978	2.22044e-15	3.851e-14		TC186750	0	20	0.01	3.53	8.46352	5.84382e-07	3.66535e-06		TC215677	5	43	0.88	7.32	3.05627	2.56188e-05	0.000235219
TC225894	0	49	0.01	8.38	9.71081	3.55272e-15	6.05055e-14		CO073006	0	20	0.01	3.53	8.46352	5.84382e-07	3.66479e-06		DR461109	12	103	2.11	17.54	3.05533	4.00926e-07	5.03197e-06
TC229602	0	49	0.01	8.38	9.71081	3.55272e-15	6.04734e-14		TC224949	0	20	0.01	3.53	8.46352	5.84382e-07	3.66424e-06		TC224402	7	60	1.23	10.22	3.05466	8.33928e-06	8.50828e-05
DW497074	0	49	0.01	8.38	9.71081	3.55272e-15	6.04414e-14		ES836120	0	20	0.01	3.53	8.46352	5.84382e-07	3.66368e-06		TC206310	6	51	1.05	8.69	3.04897	1.47626e-05	0.000143145
TC223081	0	49	0.01	8.38	9.71081	3.55272e-15	6.04094e-14		TC210517	0	20	0.01	3.53	8.46352	5.84382e-07	3.66312e-06		DW519781	6	51	1.05	8.69	3.04897	1.47626e-05	0.000143101
TC218827	0	49	0.01	8.38	9.71081	3.55272e-15	6.03774e-14		TC226056	0	20	0.01	3.53	8.46352	5.84382e-07	3.66257e-06		TC206116	3	25	0.53	4.26	3.00679	9.1878e-05	0.000740318
TC183197	0	48	0.01	8.21	9.68124	5.9952e-15	1.00504e-13		TC221402	0	20	0.01	3.53	8.46352	5.84382e-07	3.66202e-06		TC226282	16	131	2.81	22.31	2.98905	3.14884e-08	4.73379e-07
ES836586	0	48	0.01	8.21	9.68124	5.9952e-15	1.00452e-13		TC222264	0	20	0.01	3.53	8.46352	5.84382e-07	3.66146e-06		TC226114	5	41	0.88	6.98	2.98765	2.56482e-05	0.00023542
DW504053	0	48	0.01	8.21	9.68124	5.9952e-15	1.00399e-13		CO493442	0	19	0.01	3.36	8.39232	1.19634e-06	7.10198e-06		AW187671	4	32	0.7	5.45	2.96083	4.4894e-05	0.000392277
TC197192	0	48	0.01	8.21	9.68124	5.9952e-15	1.00347e-13		TC201001	0	19	0.01	3.36	8.39232	1.19634e-06	7.10096e-06		DN828182	13	104	2.28	17.71	2.95746	2.13656e-07	2.82822e-06
DR462133	0	47	0.01	8.04	9.65105	1.08802e-14	1.7812e-13		TC211635	0	19	0.01	3.36	8.39232	1.19634e-06	7.09994e-06		TC209615	10	80	1.76	13.63	2.95314	1.38629e-06	1.61794e-05
TC211795	0	47	0.01	8.04	9.65105	1.08802e-14	1.78029e-13		TC183568	0	19	0.01	3.36	8.39232	1.19634e-06	7.09892e-06		TC182177	10	80	1.76	13.63	2.95314	1.38629e-06	1.61614e-05
TC181959	0	47	0.01	8.04	9.65105	1.08802e-14	1.77939e-13		DT048976	0	19	0.01	3.36	8.39232	1.19634e-06	7.09791e-06		TC196006	3	24	0.53	4.09	2.94804	0.000108599	0.000853837
TC183579	0	47	0.01	8.04	9.65105	1.08802e-14	1.77848e-13		BE052172	0	19	0.01	3.36	8.39232	1.19634e-06	7.09689e-06		TC187820	3	24	0.53	4.09	2.94804	0.000108599	0.000853624
DV437865	0	47	0.01	8.04	9.65105	1.08802e-14	1.77758e-13		TC188424	0	19	0.01	3.36	8.39232	1.19634e-06	7.09587e-06		TC195448	17	135	2.98	22.99	2.94762	1.65192e-08	2.57442e-07
TC218385	0	46	0.01	7.86	9.61839	2.06502e-14	3.28521e-13		DT052486	0	19	0.01	3.36	8.39232	1.19634e-06	7.09485e-06		TC190765	5	39	0.88	6.64	2.91561	2.57388e-05	0.000236183
TC209845	0	46	0.01	7.86	9.61839	2.06502e-14	3.28359e-13		TC207800	0	19	0.01	3.36	8.39232	1.19634e-06	7.09384e-06		TC222902	4	31	0.7	5.28	2.91511	4.6179e-05	0.000401498
TC213083	0	46	0.01	7.86	9.61839	2.06502e-14	3.28196e-13		TC193509	0	19	0.01	3.36	8.39232	1.19634e-06	7.09282e-06		TC226218	122	942	21.42	160.43	2.90491	0	0
TC215858	0	46	0.01	7.86	9.61839	2.06502e-14	3.28034e-13		DW511311	0	18	0.01	3.18	8.31288	2.44914e-06	1.38192e-05		TC204652	5	38	0.88	6.47	2.87819	2.58402e-05	0.000237044
TC180478	0	46	0.01	7.86	9.61839	2.06502e-14	3.27872e-13		CO105097	0	18	0.01	3.18	8.31288	2.44914e-06	1.38173e-05		TC198612	6	44	1.05	7.49	2.83458	1.4795e-05	0.000143326
TC205336	0	46	0.01	7.86	9.61839	2.06502e-14	3.2771e-13		AJ513505	0	18	0.01	3.18	8.31288	2.44914e-06	1.38154e-05		CO105564	12	88	2.11	14.99	2.82869	4.00926e-07	5.02595e-06
TC183483	0	45	0.01	7.69	9.58684	4.019e-14	6.21523e-13		TC199078	0	18	0.01	3.18	8.31288	2.44914e-06	1.38136e-05		DW507288	6	43	1.05	7.32	2.80145	1.48196e-05	0.00014352
ES799507	0	45	0.01	7.69	9.58684	4.019e-14	6.21224e-13		AJ514102	0	18	0.01	3.18	8.31288	2.44914e-06	1.38117e-05		TC185268	15	107	2.63	18.22	2.79239	5.98382e-08	8.61303e-07
ES818838	0	45	0.01	7.69	9.58684	4.019e-14	6.20925e-13		TC196019	0	18	0.01	3.18	8.31288	2.44914e-06	1.38098e-05		BQ409417	41	292	7.2	49.73	2.78805	1.12133e-13	3.41554e-12
TC195827	0	45	0.01	7.69	9.58684	4.019e-14	6.20626e-13		BQ415662	0	18	0.01	3.18	8.31288	2.44914e-06	1.38079e-05		TC218755	39	277	6.85	47.18	2.784	9.9698e-14	3.10594e-12
ES820599	0	45	0.01	7.69	9.58684	4.019e-14	6.20328e-13		TC203610	0	18	0.01	3.18	8.31288	2.44914e-06	1.3806e-05		EX168782	4	28	0.7	4.77	2.76856	5.91826e-05	0.000499244
TC207486	0	44	0.01	7.52	9.55459	7.90478e-14	1.16576e-12		TC203619	0	18	0.01	3.18	8.31288	2.44914e-06	1.38042e-05		TC212297	4	28	0.7	4.77	2.76856	5.91826e-05	0.00049911
TC208629	0	44	0.01	7.52	9.55459	7.90478e-14	1.16522e-12		TC215139	0	18	0.01	3.18	8.31288	2.44914e-06	1.38023e-05		TC201180	6	42	1.05	7.15	2.76755	1.48622e-05	0.000143889
TC189783	0	44	0.01	7.52	9.55459	7.90478e-14	1.16469e-12		CO106988	0	18	0.01	3.18	8.31288	2.44914e-06	1.38004e-05		TC206577	15	105	2.63	17.88	2.76521	5.98382e-08	8.62092e-07
EX165505	0	44	0.01	7.52	9.55459	7.90478e-14	1.16415e-12		CO492060	0	18	0.01	3.18	8.31288	2.44914e-06	1.37985e-05		TC195516	5	35	0.88	5.96	2.75974	2.68592e-05	0.000245035
TC189185	0	44	0.01	7.52	9.55459	7.90478e-14	1.16362e-12		TC179907	0	18	0.01	3.18	8.31288	2.44914e-06	1.37966e-05		ES795865	15	104	2.63	17.71	2.75143	5.98382e-08	8.62882e-07
TC180941	0	44	0.01	7.52	9.55459	7.90478e-14	1.16309e-12		TC196930	0	18	0.01	3.18	8.31288	2.44914e-06	1.37948e-05		TC224732	308	2120	54.07	361.06	2.73934	0	0
TC180792	0	44	0.01	7.52	9.55459	7.90478e-14	1.16255e-12		TC223375	0	18	0.01	3.18	8.31288	2.44914e-06	1.37929e-05		TC208522	115	781	20.19	133.01	2.71982	0	0
TC222295	0	44	0.01	7.52	9.55459	7.90478e-14	1.16202e-12		DW505397	0	18	0.01	3.18	8.31288	2.44914e-06	1.3791e-05		DN800630	5	34	0.88	5.79	2.71799	2.77834e-05	0.00025266
TC195908	0	44	0.01	7.52	9.55459	7.90478e-14	1.16149e-12		TC187564	0	18	0.01	3.18	8.31288	2.44914e-06	1.37891e-05		TC185197	13	88	2.28	14.99	2.71689	2.13656e-07	2.83299e-06
TC191610	0	44	0.01	7.52	9.55459	7.90478e-14	1.16096e-12		TC192770	0	18	0.01	3.18	8.31288	2.44914e-06	1.37872e-05		TC212889	17	115	2.98	19.59	2.71673	1.65192e-08	2.57315e-07
TC192701	0	44	0.01	7.52	9.55459	7.90478e-14	1.16043e-12		TC187870	0	18	0.01	3.18	8.31288	2.44914e-06	1.37854e-05		TC184050	4	27	0.7	4.6	2.71621	7.10016e-05	0.000587912
TC216921	0	43	0.01	7.35	9.5216	1.56097e-13	2.17521e-12		DW514947	0	18	0.01	3.18	8.31288	2.44914e-06	1.37835e-05		TC219165	4	27	0.7	4.6	2.71621	7.10016e-05	0.000587757
TC182885	0	43	0.01	7.35	9.5216	1.56097e-13	2.17426e-12		TC217394	0	18	0.01	3.18	8.31288	2.44914e-06	1.37816e-05		BM360843	8	54	1.4	9.2	2.71621	4.64022e-06	4.96108e-05
DT463962	0	43	0.01	7.35	9.5216	1.56097e-13	2.17332e-12		TC191928	0	18	0.01	3.18	8.31288	2.44914e-06	1.37797e-05		TC183935	96	639	16.85	108.83	2.69126	0	0
CO079160	0	43	0.01	7.35	9.5216	1.56097e-13	2.17238e-12		TC215196	0	18	0.01	3.18	8.31288	2.44914e-06	1.37779e-05		ES816657	23	153	4.04	26.06	2.68941	3.30768e-10	6.42445e-09
DT466112	0	43	0.01	7.35	9.5216	1.56097e-13	2.17144e-12		TC226511	0	18	0.01	3.18	8.31288	2.44914e-06	1.3776e-05		TC197254	8	53	1.4	9.03	2.6893	4.64164e-06	4.96091e-05
ES830805	0	43	0.01	7.35	9.5216	1.56097e-13	2.1705e-12		TC180236	0	18	0.01	3.18	8.31288	2.44914e-06	1.37741e-05		DW502154	26	171	4.56	29.12	2.6749	4.66662e-11	9.87459e-10
TC192528	0	43	0.01	7.35	9.5216	1.56097e-13	2.16956e-12		TC205233	0	18	0.01	3.18	8.31288	2.44914e-06	1.37723e-05		TC216055	42	276	7.37	47.01	2.67323	7.79376e-14	2.47708e-12
TC212955	0	43	0.01	7.35	9.5216	1.56097e-13	2.16862e-12		BM357863	0	17	0.01	3	8.22882	5.01386e-06	2.67128e-05		DW519149	13	85	2.28	14.48	2.66696	2.13656e-07	2.82941e-06
CO091152	0	43	0.01	7.35	9.5216	1.56097e-13	2.16768e-12		ES836465	0	17	0.01	3	8.22882	5.01386e-06	2.67094e-05		TC227134	4	26	0.7	4.43	2.66188	9.13758e-05	0.000738541
BF275805	0	42	0.01	7.18	9.48784	3.09086e-13	4.06047e-12		TC207087	0	17	0.01	3	8.22882	5.01386e-06	2.67059e-05		TC188815	7	45	1.23	7.66	2.63869	8.41148e-06	8.57361e-05
ES849271	0	42	0.01	7.18	9.48784	3.09086e-13	4.05881e-12		TC214993	0	17	0.01	3	8.22882	5.01386e-06	2.67025e-05		DW504173	5	32	0.88	5.45	2.63068	3.21138e-05	0.000289033
TC210688	0	42	0.01	7.18	9.48784	3.09086e-13	4.05715e-12		ES827069	0	17	0.01	3	8.22882	5.01386e-06	2.66991e-05		ES829067	5	32	0.88	5.45	2.63068	3.21138e-05	0.000288951
TC214673	0	42	0.01	7.18	9.48784	3.09086e-13	4.05549e-12		TC185804	0	17	0.01	3	8.22882	5.01386e-06	2.66956e-05		TC191563	15	95	2.63	16.18	2.62108	5.98382e-08	8.61697e-07
BG440138	0	42	0.01	7.18	9.48784	3.09086e-13	4.05384e-12		TC185905	0	17	0.01	3	8.22882	5.01386e-06	2.66922e-05		TC218694	52	327	9.13	55.69	2.60873	2.70894e-14	9.39766e-13
ES816027	0	42	0.01	7.18	9.48784	3.09086e-13	4.05218e-12		TC220982	0	17	0.01	3	8.22882	5.01386e-06	2.66888e-05		ES845429	8	50	1.4	8.52	2.60543	4.65556e-06	4.9741e-05
TC202242	0	41	0.01	7.01	9.45327	6.13066e-13	7.71315e-12		TC227853	0	17	0.01	3	8.22882	5.01386e-06	2.66853e-05		DW500828	32	199	5.62	33.89	2.59222	1.14131e-12	2.9031e-11
TC220169	0	41	0.01	7.01	9.45327	6.13066e-13	7.71013e-12		TC189633	0	17	0.01	3	8.22882	5.01386e-06	2.66819e-05		TC210761	5	31	0.88	5.28	2.58496	3.67964e-05	0.000327895
TC198981	0	41	0.01	7.01	9.45327	6.13066e-13	7.70712e-12		TC183581	0	17	0.01	3	8.22882	5.01386e-06	2.66785e-05		ES803522	17	105	2.98	17.88	2.58496	1.65192e-08	2.5757e-07
CO109509	0	41	0.01	7.01	9.45327	6.13066e-13	7.7041e-12		DW482419	0	17	0.01	3	8.22882	5.01386e-06	2.6675e-05		CO124086	6546	40363	1149.17	6874.34	2.58063	0	0
TC210265	0	41	0.01	7.01	9.45327	6.13066e-13	7.70109e-12		TC223898	0	17	0.01	3	8.22882	5.01386e-06	2.66716e-05		ES820694	12	74	2.11	12.6	2.57811	4.00934e-07	5.02405e-06
BE054392	0	41	0.01	7.01	9.45327	6.13066e-13	7.69808e-12		CO091127	0	17	0.01	3	8.22882	5.01386e-06	2.66682e-05		BE054637	8	49	1.4	8.35	2.57635	4.66786e-06	4.98555e-05
TC210090	0	41	0.01	7.01	9.45327	6.13066e-13	7.69507e-12		TC209704	0	17	0.01	3	8.22882	5.01386e-06	2.66647e-05		TC204303	7	43	1.23	7.32	2.57319	8.5514e-06	8.70776e-05
TC199442	0	41	0.01	7.01	9.45327	6.13066e-13	7.69206e-12		TC194920	0	16	0.01	2.83	8.14466	1.02643e-05	5.18292e-05		CO078061	7	43	1.23	7.32	2.57319	8.5514e-06	8.70494e-05
TC210991	0	41	0.01	7.01	9.45327	6.13066e-13	7.68906e-12		TC202785	0	16	0.01	2.83	8.14466	1.02643e-05	5.18228e-05		DW243956	76	465	13.34	79.2	2.56974	0	0
DW503761	0	41	0.01	7.01	9.45327	6.13066e-13	7.68606e-12		TC198282	0	16	0.01	2.83	8.14466	1.02643e-05	5.18165e-05		TC208276	13	79	2.28	13.45	2.5605	2.13658e-07	2.82706e-06
ES816522	0	41	0.01	7.01	9.45327	6.13066e-13	7.68306e-12		DN802374	0	16	0.01	2.83	8.14466	1.02643e-05	5.18102e-05		ES819574	38	230	6.67	39.17	2.55399	1.06359e-13	3.27777e-12
EX170456	0	41	0.01	7.01	9.45327	6.13066e-13	7.68006e-12		AJ513820	0	16	0.01	2.83	8.14466	1.02643e-05	5.18039e-05		TC198639	11	66	1.93	11.24	2.54197	7.48192e-07	9.05108e-06
ES835433	0	41	0.01	7.01	9.45327	6.13066e-13	7.67707e-12		TC206233	0	16	0.01	2.83	8.14466	1.02643e-05	5.17975e-05		TC221305	10	60	1.76	10.22	2.53775	1.3873e-06	1.61671e-05
DR461601	0	40	0.01	6.84	9.41785	1.21658e-12	1.4707e-11		TC201608	0	16	0.01	2.83	8.14466	1.02643e-05	5.17912e-05		DW231483	53	316	9.3	53.82	2.53284	1.53211e-14	5.44106e-13
CO071016	0	40	0.01	6.84	9.41785	1.21658e-12	1.47015e-11		TC198443	0	16	0.01	2.83	8.14466	1.02643e-05	5.17849e-05		TC198011	38	226	6.67	38.49	2.52873	1.06359e-13	3.28098e-12
TC221002	0	40	0.01	6.84	9.41785	1.21658e-12	1.4696e-11		ES822767	0	16	0.01	2.83	8.14466	1.02643e-05	5.17786e-05		ES796087	21	124	3.69	21.12	2.51692	1.224e-09	2.22362e-08
TC211713	0	40	0.01	6.84	9.41785	1.21658e-12	1.46905e-11		DN828290	0	16	0.01	2.83	8.14466	1.02643e-05	5.17723e-05		TC202007	6	35	1.05	5.96	2.50492	1.9222e-05	0.000181955
AI730830	0	40	0.01	6.84	9.41785	1.21658e-12	1.46849e-11		TC223017	0	16	0.01	2.83	8.14466	1.02643e-05	5.1766e-05		TC222418	7	41	1.23	6.98	2.50457	8.95526e-06	9.11016e-05
ES810231	0	40	0.01	6.84	9.41785	1.21658e-12	1.46794e-11		TC184347	0	16	0.01	2.83	8.14466	1.02643e-05	5.17597e-05		DW513151	63	368	11.06	62.68	2.50265	0	0
TC189440	0	40	0.01	6.84	9.41785	1.21658e-12	1.46739e-11		DW504907	0	16	0.01	2.83	8.14466	1.02643e-05	5.17533e-05		DW503756	82	478	14.4	81.41	2.49914	0	0
TC207964	0	40	0.01	6.84	9.41785	1.21658e-12	1.46684e-11		TC196231	0	16	0.01	2.83	8.14466	1.02643e-05	5.1747e-05		DW512121	21	122	3.69	20.78	2.4935	1.224e-09	2.2249e-08
EX166972	0	40	0.01	6.84	9.41785	1.21658e-12	1.46629e-11		DW477914	0	16	0.01	2.83	8.14466	1.02643e-05	5.17407e-05		DW512068	97	562	17.03	95.72	2.49074	1.57652e-14	5.59246e-13
EV485985	0	40	0.01	6.84	9.41785	1.21658e-12	1.46574e-11		TC180729	0	16	0.01	2.83	8.14466	1.02643e-05	5.17344e-05		TC211148	5	29	0.88	4.94	2.48894	5.83108e-05	0.000492286
TC212780	0	40	0.01	6.84	9.41785	1.21658e-12	1.46519e-11		TC203481	0	16	0.01	2.83	8.14466	1.02643e-05	5.17281e-05		TC213370	36	207	6.32	35.25	2.47963	1.72751e-13	5.03763e-12
DR456915	0	40	0.01	6.84	9.41785	1.21658e-12	1.46464e-11		TC212583	0	16	0.01	2.83	8.14466	1.02643e-05	5.17218e-05		ES817552	6	34	1.05	5.79	2.46317	2.23322e-05	0.000208511
DR454620	0	39	0.01	6.67	9.38154	2.41518e-12	2.81888e-11		DR457013	0	16	0.01	2.83	8.14466	1.02643e-05	5.17155e-05		TC189264	6	34	1.05	5.79	2.46317	2.23322e-05	0.000208449
TC186393	0	39	0.01	6.67	9.38154	2.41518e-12	2.81786e-11		CO114305	0	15	0.01	2.65	8.04985	2.1013e-05	9.91448e-05		DV849572	9	51	1.58	8.69	2.45943	2.58284e-06	2.89626e-05
CO117093	0	39	0.01	6.67	9.38154	2.41518e-12	2.81683e-11		TC190149	0	15	0.01	2.65	8.04985	2.1013e-05	9.91335e-05		DR452568	120	676	21.07	115.13	2.45	0	0
TC209897	0	39	0.01	6.67	9.38154	2.41518e-12	2.81581e-11		TC216847	0	15	0.01	2.65	8.04985	2.1013e-05	9.91222e-05		TC190451	24	135	4.21	22.99	2.44911	1.71969e-10	3.43557e-09
TC184288	0	39	0.01	6.67	9.38154	2.41518e-12	2.81479e-11		TC194172	0	15	0.01	2.65	8.04985	2.1013e-05	9.91109e-05		CO119172	21	118	3.69	20.1	2.4455	1.224e-09	2.22106e-08
TC196632	0	39	0.01	6.67	9.38154	2.41518e-12	2.81377e-11		BF273934	0	15	0.01	2.65	8.04985	2.1013e-05	9.90996e-05		DW500333	216	1212	37.92	206.42	2.44455	1.52767e-13	4.48814e-12
TC227637	0	39	0.01	6.67	9.38154	2.41518e-12	2.81275e-11		TC223947	0	15	0.01	2.65	8.04985	2.1013e-05	9.90883e-05		BQ411804	10	56	1.76	9.54	2.43841	1.39452e-06	1.62393e-05
TC182710	0	39	0.01	6.67	9.38154	2.41518e-12	2.81173e-11		TC198645	0	15	0.01	2.65	8.04985	2.1013e-05	9.9077e-05		TC180469	10	56	1.76	9.54	2.43841	1.39452e-06	1.62333e-05
TC218831	0	39	0.01	6.67	9.38154	2.41518e-12	2.81071e-11		TC195747	0	15	0.01	2.65	8.04985	2.1013e-05	9.90657e-05		TC191827	11	61	1.93	10.39	2.42852	7.50014e-07	9.06964e-06
CO098229	0	39	0.01	6.67	9.38154	2.41518e-12	2.80969e-11		TC206541	0	15	0.01	2.65	8.04985	2.1013e-05	9.90544e-05		CO114040	19	105	3.34	17.88	2.42043	4.5127e-09	7.63398e-08
ES816695	0	39	0.01	6.67	9.38154	2.41518e-12	2.80867e-11		BG442305	0	15	0.01	2.65	8.04985	2.1013e-05	9.90432e-05		ES812084	8	44	1.4	7.49	2.41954	5.05312e-06	5.3715e-05
ES840567	0	38	0.01	6.5	9.3443	4.7955e-12	5.38195e-11		TC195119	0	15	0.01	2.65	8.04985	2.1013e-05	9.90319e-05		TC181487	48	263	8.43	44.79	2.40957	8.54872e-14	2.70882e-12
TC221307	0	38	0.01	6.5	9.3443	4.7955e-12	5.38007e-11		DW497760	0	15	0.01	2.65	8.04985	2.1013e-05	9.90206e-05		TC195974	21	114	3.69	19.42	2.39585	1.224e-09	2.22234e-08
TC191598	0	38	0.01	6.5	9.3443	4.7955e-12	5.37819e-11		TC229535	0	15	0.01	2.65	8.04985	2.1013e-05	9.90093e-05		CO124425	14	76	2.46	12.94	2.39511	1.13333e-07	1.56473e-06
TC201600	0	38	0.01	6.5	9.3443	4.7955e-12	5.37632e-11		TC184511	0	15	0.01	2.65	8.04985	2.1013e-05	9.8998e-05		TC203508	131	707	23	120.41	2.38825	3.90798e-14	1.3222e-12
EV482088	0	38	0.01	6.5	9.3443	4.7955e-12	5.37444e-11		DW502133	0	15	0.01	2.65	8.04985	2.1013e-05	9.89868e-05		TC228834	5	27	0.88	4.6	2.38606	0.00011958	0.000929722
TC216338	0	38	0.01	6.5	9.3443	4.7955e-12	5.37257e-11		DT047800	0	15	0.01	2.65	8.04985	2.1013e-05	9.89755e-05		TC203202	31	164	5.44	27.93	2.36014	2.0084e-12	4.92935e-11
TC225628	0	38	0.01	6.5	9.3443	4.7955e-12	5.37069e-11		EX169658	0	15	0.01	2.65	8.04985	2.1013e-05	9.89642e-05		TC206115	7	37	1.23	6.3	2.35669	1.33374e-05	0.000130248
TC189878	0	38	0.01	6.5	9.3443	4.7955e-12	5.36882e-11		TC188211	0	15	0.01	2.65	8.04985	2.1013e-05	9.8953e-05		TC186781	328	1728	57.58	294.3	2.35365	4.21884e-15	1.57096e-13
ES798245	0	38	0.01	6.5	9.3443	4.7955e-12	5.36695e-11		TC204859	0	15	0.01	2.65	8.04985	2.1013e-05	9.89417e-05		TC199621	22	115	3.86	19.59	2.34344	6.3645e-10	1.19987e-08
DW511731	0	37	0.01	6.33	9.30606	9.5226e-12	1.02985e-10		ES846880	0	15	0.01	2.65	8.04985	2.1013e-05	9.89304e-05		TC191770	10	52	1.76	8.86	2.33173	1.45114e-06	1.68115e-05
DW498244	0	37	0.01	6.33	9.30606	9.5226e-12	1.0295e-10		TC222010	0	15	0.01	2.65	8.04985	2.1013e-05	9.89192e-05		DW239888	6	31	1.05	5.28	2.33015	5.09266e-05	0.000433317
TC212999	0	37	0.01	6.33	9.30606	9.5226e-12	1.02916e-10		TC186374	0	15	0.01	2.65	8.04985	2.1013e-05	9.89079e-05		TC216812	8	41	1.4	6.98	2.3178	6.58756e-06	6.83859e-05
TC197180	0	37	0.01	6.33	9.30606	9.5226e-12	1.02881e-10		TC214382	0	15	0.01	2.65	8.04985	2.1013e-05	9.88967e-05		TC196607	7	36	1.23	6.13	2.31723	1.67003e-05	0.000159621
TC198559	0	37	0.01	6.33	9.30606	9.5226e-12	1.02847e-10		TC194755	0	15	0.01	2.65	8.04985	2.1013e-05	9.88854e-05		TC227402	7	36	1.23	6.13	2.31723	1.67003e-05	0.000159573
TC219293	0	36	0.01	6.15	9.26444	1.89102e-11	1.9895e-10		TC197363	0	15	0.01	2.65	8.04985	2.1013e-05	9.88742e-05		DW505396	14	72	2.46	12.26	2.31723	1.13515e-07	1.5645e-06
AW667575	0	36	0.01	6.15	9.26444	1.89102e-11	1.98885e-10		TC223477	0	15	0.01	2.65	8.04985	2.1013e-05	9.88629e-05		TC208374	215	1104	37.74	188.03	2.3168	0	0
DW512791	0	36	0.01	6.15	9.26444	1.89102e-11	1.9882e-10		TC187000	0	15	0.01	2.65	8.04985	2.1013e-05	9.88517e-05		TC190672	33	169	5.79	28.78	2.31343	6.668e-13	1.73971e-11
DW500657	0	36	0.01	6.15	9.26444	1.89102e-11	1.98755e-10		TC185103	6	1486	1.01	262.47	8.02165	1.85204e-05	8.8321e-05		TC202445	41	210	7.2	35.77	2.31268	1.12133e-13	3.42217e-12
TC228204	0	36	0.01	6.15	9.26444	1.89102e-11	1.9869e-10		ES823405	0	14	0.01	2.47	7.94837	4.30178e-05	0.000191008		TC183669	20	102	3.51	17.37	2.30705	2.35188e-09	4.12267e-08
TC215878	0	36	0.01	6.15	9.26444	1.89102e-11	1.98625e-10		TC229675	0	14	0.01	2.47	7.94837	4.30178e-05	0.000190988		TC201918	11	56	1.93	9.54	2.30539	7.73624e-07	9.34796e-06
TC195643	0	36	0.01	6.15	9.26444	1.89102e-11	1.9856e-10		TC202993	0	14	0.01	2.47	7.94837	4.30178e-05	0.000190967		ES828290	21	107	3.69	18.22	2.30383	1.22401e-09	2.21851e-08
DT458485	0	36	0.01	6.15	9.26444	1.89102e-11	1.98495e-10		TC227626	0	14	0.01	2.47	7.94837	4.30178e-05	0.000190947		TC201766	12	61	2.11	10.39	2.29988	4.07008e-07	5.09205e-06
EX166842	0	36	0.01	6.15	9.26444	1.89102e-11	1.9843e-10		DW512979	0	14	0.01	2.47	7.94837	4.30178e-05	0.000190926		TC189530	119	603	20.89	102.7	2.29755	0	0
DW232202	0	36	0.01	6.15	9.26444	1.89102e-11	1.98366e-10		DW505484	0	14	0.01	2.47	7.94837	4.30178e-05	0.000190906		TC199626	14	71	2.46	12.09	2.29708	1.13653e-07	1.56571e-06
TC201894	0	36	0.01	6.15	9.26444	1.89102e-11	1.98301e-10		TC204946	0	14	0.01	2.47	7.94837	4.30178e-05	0.000190885		TC205204	41	206	7.2	35.08	2.28458	1.12133e-13	3.41224e-12
TC210778	0	36	0.01	6.15	9.26444	1.89102e-11	1.98236e-10		DT459937	0	14	0.01	2.47	7.94837	4.30178e-05	0.000190865		TC224098	8	40	1.4	6.81	2.28223	7.8811e-06	8.06697e-05
TC182812	0	36	0.01	6.15	9.26444	1.89102e-11	1.98171e-10		TC197221	0	14	0.01	2.47	7.94837	4.30178e-05	0.000190844		TC211567	9	45	1.58	7.66	2.27742	3.30834e-06	3.63975e-05
DW506648	0	36	0.01	6.15	9.26444	1.89102e-11	1.98107e-10		TC225984	0	14	0.01	2.47	7.94837	4.30178e-05	0.000190824		TC218532	28	140	4.92	23.84	2.27665	1.28191e-11	2.87288e-10
TC179700	0	36	0.01	6.15	9.26444	1.89102e-11	1.98042e-10		DW501110	0	14	0.01	2.47	7.94837	4.30178e-05	0.000190803		TC225922	103	512	18.08	87.2	2.26993	0	0
BM360704	0	36	0.01	6.15	9.26444	1.89102e-11	1.97978e-10		TC225142	0	14	0.01	2.47	7.94837	4.30178e-05	0.000190783		TC183549	157	780	27.56	132.84	2.26904	0	0
TC185081	0	35	0.01	5.98	9.224	3.7553e-11	3.82193e-10		TC204050	0	14	0.01	2.47	7.94837	4.30178e-05	0.000190762		TC206664	283	1401	49.68	238.61	2.26392	0	0
TC211765	0	35	0.01	5.98	9.224	3.7553e-11	3.82072e-10		TC193331	0	14	0.01	2.47	7.94837	4.30178e-05	0.000190742		TC197928	23	113	4.04	19.25	2.25243	3.30772e-10	6.42057e-09
TC215198	0	35	0.01	5.98	9.224	3.7553e-11	3.81951e-10		DR454911	0	14	0.01	2.47	7.94837	4.30178e-05	0.000190721		TC212323	54	265	9.48	45.13	2.25113	1.39888e-14	5.0419e-13
TC198881	0	35	0.01	5.98	9.224	3.7553e-11	3.8183e-10		TC209516	0	14	0.01	2.47	7.94837	4.30178e-05	0.000190701		TC214385	271	1325	47.57	225.66	2.24603	0	0
TC207992	0	35	0.01	5.98	9.224	3.7553e-11	3.8171e-10		TC193163	0	14	0.01	2.47	7.94837	4.30178e-05	0.000190681		TC194212	8	39	1.4	6.64	2.24576	1.00135e-05	0.000100342
ES792659	0	35	0.01	5.98	9.224	3.7553e-11	3.81589e-10		TC180813	0	14	0.01	2.47	7.94837	4.30178e-05	0.00019066		TC181445	9	44	1.58	7.49	2.24504	3.80688e-06	4.13046e-05
TC187123	0	35	0.01	5.98	9.224	3.7553e-11	3.81468e-10		TC193709	0	14	0.01	2.47	7.94837	4.30178e-05	0.00019064		BQ412981	53	258	9.3	43.94	2.24023	1.53211e-14	5.44721e-13
DR455116	0	35	0.01	5.98	9.224	3.7553e-11	3.81348e-10		TC213914	0	14	0.01	2.47	7.94837	4.30178e-05	0.000190619		BE052211	7	34	1.23	5.79	2.23491	3.14612e-05	0.000283647
TC216247	0	35	0.01	5.98	9.224	3.7553e-11	3.81227e-10		TC202876	0	14	0.01	2.47	7.94837	4.30178e-05	0.000190599		TC228554	7	34	1.23	5.79	2.23491	3.14612e-05	0.000283565
DW503829	0	35	0.01	5.98	9.224	3.7553e-11	3.81107e-10		TC182798	0	14	0.01	2.47	7.94837	4.30178e-05	0.000190578		TC201761	14	68	2.46	11.58	2.23491	1.14868e-07	1.58107e-06
TC188697	0	35	0.01	5.98	9.224	3.7553e-11	3.80986e-10		CO069848	0	14	0.01	2.47	7.94837	4.30178e-05	0.000190558		BF279278	7	34	1.23	5.79	2.23491	3.14612e-05	0.000283484
DW496143	2	1205	0.35	206.01	9.20114	0.000113887	0.000388369		TC212019	0	14	0.01	2.47	7.94837	4.30178e-05	0.000190538		TC210691	7	34	1.23	5.79	2.23491	3.14612e-05	0.000283403
TC202964	0	34	0.01	5.81	9.18239	7.4576e-11	7.30299e-10		TC188288	0	14	0.01	2.47	7.94837	4.30178e-05	0.000190517		TC225843	28	136	4.92	23.16	2.23491	1.28191e-11	2.87084e-10
BF277735	0	34	0.01	5.81	9.18239	7.4576e-11	7.30077e-10		TC217071	2	452	0.34	79.84	7.87543	0.000120342	0.000472741		TC201847	6	29	1.05	4.94	2.23412	0.000115147	0.00089948
TC189318	0	34	0.01	5.81	9.18239	7.4576e-11	7.29854e-10		BG442801	0	13	0.01	2.3	7.84549	8.80658e-05	0.000353674		CD485775	59	285	10.36	48.54	2.22815	0	0
DT456283	0	34	0.01	5.81	9.18239	7.4576e-11	7.29632e-10		TC212031	0	13	0.01	2.3	7.84549	8.80658e-05	0.00035364		TC191219	11	53	1.93	9.03	2.22613	8.63668e-07	1.03643e-05
ES826291	0	34	0.01	5.81	9.18239	7.4576e-11	7.2941e-10		TC201420	0	13	0.01	2.3	7.84549	8.80658e-05	0.000353605		DR458705	9	43	1.58	7.32	2.21192	4.6254e-06	4.95028e-05
ES794594	0	34	0.01	5.81	9.18239	7.4576e-11	7.29188e-10		TC226163	0	13	0.01	2.3	7.84549	8.80658e-05	0.000353571		DN799914	9	43	1.58	7.32	2.21192	4.6254e-06	4.9486e-05
TC226216	0	34	0.01	5.81	9.18239	7.4576e-11	7.28966e-10		ES836803	0	13	0.01	2.3	7.84549	8.80658e-05	0.000353537		DW237657	51	243	8.95	41.39	2.20932	0	0
TC196079	0	34	0.01	5.81	9.18239	7.4576e-11	7.28744e-10		TC209781	0	13	0.01	2.3	7.84549	8.80658e-05	0.000353502		DW510234	8	38	1.4	6.47	2.20834	1.35144e-05	0.000131896
EX165514	0	34	0.01	5.81	9.18239	7.4576e-11	7.28522e-10		TC193565	0	13	0.01	2.3	7.84549	8.80658e-05	0.000353468		TC186586	128	609	22.47	103.72	2.20662	0	0
CD485193	0	34	0.01	5.81	9.18239	7.4576e-11	7.28301e-10		TC212629	0	13	0.01	2.3	7.84549	8.80658e-05	0.000353434		DW500628	42	199	7.37	33.89	2.20112	7.79376e-14	2.47958e-12
TC221016	0	34	0.01	5.81	9.18239	7.4576e-11	7.28079e-10		DR452319	0	13	0.01	2.3	7.84549	8.80658e-05	0.000353399		TC180891	96	454	16.85	77.32	2.19809	0	0
TC181680	0	34	0.01	5.81	9.18239	7.4576e-11	7.27858e-10		DW480302	0	13	0.01	2.3	7.84549	8.80658e-05	0.000353365		ES792134	17	80	2.98	13.63	2.1934	1.66144e-08	2.58542e-07
CO101479	0	34	0.01	5.81	9.18239	7.4576e-11	7.27637e-10		TC213117	0	13	0.01	2.3	7.84549	8.80658e-05	0.000353331		TC189488	17	80	2.98	13.63	2.1934	1.66144e-08	2.58414e-07
EX168544	0	34	0.01	5.81	9.18239	7.4576e-11	7.27416e-10		TC225708	0	13	0.01	2.3	7.84549	8.80658e-05	0.000353297		DW510529	7	33	1.23	5.62	2.19191	4.65484e-05	0.000403706
TC202357	0	34	0.01	5.81	9.18239	7.4576e-11	7.27195e-10		TC184171	0	13	0.01	2.3	7.84549	8.80658e-05	0.000353262		TC211068	92	433	16.15	73.75	2.19111	0	0
TC226557	0	33	0.01	5.64	9.13955	1.48099e-10	1.39746e-09		TC195717	0	13	0.01	2.3	7.84549	8.80658e-05	0.000353228		TC208831	20	94	3.51	16.01	2.18943	2.35402e-09	4.12412e-08
TC218571	0	33	0.01	5.64	9.13955	1.48099e-10	1.39705e-09		TC212519	0	13	0.01	2.3	7.84549	8.80658e-05	0.000353194		DW511787	10	47	1.76	8	2.18442	2.19018e-06	2.4816e-05
TC219603	0	33	0.01	5.64	9.13955	1.48099e-10	1.39664e-09		TC206781	0	13	0.01	2.3	7.84549	8.80658e-05	0.00035316		CO491311	10	47	1.76	8	2.18442	2.19018e-06	2.48071e-05
TC185634	0	33	0.01	5.64	9.13955	1.48099e-10	1.39623e-09		TC207359	0	13	0.01	2.3	7.84549	8.80658e-05	0.000353125		DW224728	21	98	3.69	16.69	2.17729	1.22486e-09	2.21878e-08
ES830875	0	33	0.01	5.64	9.13955	1.48099e-10	1.39582e-09		TC202028	0	13	0.01	2.3	7.84549	8.80658e-05	0.000353091		TC226003	12	56	2.11	9.54	2.17675	4.74908e-07	5.90398e-06
TC229091	0	33	0.01	5.64	9.13955	1.48099e-10	1.39541e-09		TC197094	0	13	0.01	2.3	7.84549	8.80658e-05	0.000353057		ES808911	8	37	1.4	6.3	2.16993	1.92378e-05	0.00018205
TC214669	0	33	0.01	5.64	9.13955	1.48099e-10	1.395e-09		BQ414052	0	13	0.01	2.3	7.84549	8.80658e-05	0.000353023		TC188357	22	102	3.86	17.37	2.16993	6.3679e-10	1.1998e-08
TC203480	0	33	0.01	5.64	9.13955	1.48099e-10	1.39459e-09		TC205921	0	13	0.01	2.3	7.84549	8.80658e-05	0.000352989		TC203714	8	37	1.4	6.3	2.16993	1.92378e-05	0.000181995
NP386972	0	33	0.01	5.64	9.13955	1.48099e-10	1.39418e-09		TC186062	0	13	0.01	2.3	7.84549	8.80658e-05	0.000352954		ES829756	14	65	2.46	11.07	2.16993	1.20193e-07	1.65291e-06
TC228324	0	33	0.01	5.64	9.13955	1.48099e-10	1.39377e-09		TC209542	0	13	0.01	2.3	7.84549	8.80658e-05	0.00035292		TC184820	8	37	1.4	6.3	2.16993	1.92378e-05	0.000181941
TC180518	0	33	0.01	5.64	9.13955	1.48099e-10	1.39336e-09		DW478429	0	13	0.01	2.3	7.84549	8.80658e-05	0.000352886		DW506667	13	60	2.28	10.22	2.16429	2.42476e-07	3.17631e-06
ES827880	0	32	0.01	5.47	9.0954	2.94108e-10	2.67613e-09		DR458262	0	13	0.01	2.3	7.84549	8.80658e-05	0.000352852		TC223271	13	60	2.28	10.22	2.16429	2.42476e-07	3.17499e-06
ES816558	0	32	0.01	5.47	9.0954	2.94108e-10	2.67537e-09		DW515772	0	13	0.01	2.3	7.84549	8.80658e-05	0.000352818		TC199573	18	83	3.16	14.14	2.16179	8.7046e-09	1.41253e-07
ES803847	0	32	0.01	5.47	9.0954	2.94108e-10	2.67462e-09		DT051286	0	13	0.01	2.3	7.84549	8.80658e-05	0.000352783		DW232058	23	106	4.04	18.05	2.15957	3.30902e-10	6.41913e-09
DR461349	0	32	0.01	5.47	9.0954	2.94108e-10	2.67386e-09		FG548136	0	13	0.01	2.3	7.84549	8.80658e-05	0.000352749		DT468529	16	73	2.81	12.43	2.14518	3.2542e-08	4.8782e-07
TC203293	0	32	0.01	5.47	9.0954	2.94108e-10	2.6731e-09		TC224914	0	13	0.01	2.3	7.84549	8.80658e-05	0.000352715		EX164234	18	82	3.16	13.97	2.14434	8.74298e-09	1.41803e-07
TC227092	0	32	0.01	5.47	9.0954	2.94108e-10	2.67235e-09		TC225208	0	13	0.01	2.3	7.84549	8.80658e-05	0.000352681		TC226664	9	41	1.58	6.98	2.1433	8.14524e-06	8.32922e-05
BF274521	0	32	0.01	5.47	9.0954	2.94108e-10	2.67159e-09		TC193713	0	12	0.01	2.12	7.72792	0.000180288	0.000672765		ES834495	13	59	2.28	10.05	2.14009	2.60662e-07	3.39335e-06
TC183333	0	32	0.01	5.47	9.0954	2.94108e-10	2.67084e-09		TC181251	0	12	0.01	2.12	7.72792	0.000180288	0.000672705		TC193416	32	145	5.62	24.7	2.13587	1.14131e-12	2.89841e-11
ES839006	0	32	0.01	5.47	9.0954	2.94108e-10	2.67008e-09		TC209615	0	12	0.01	2.12	7.72792	0.000180288	0.000672644		TC224271	64	289	11.24	49.22	2.1306	0	0
EX171967	0	32	0.01	5.47	9.0954	2.94108e-10	2.66933e-09		CA993384	0	12	0.01	2.12	7.72792	0.000180288	0.000672583		TC224487	49	220	8.6	37.47	2.12333	1.4877e-14	5.30129e-13
TC204703	0	32	0.01	5.47	9.0954	2.94108e-10	2.66857e-09		TC188181	0	12	0.01	2.12	7.72792	0.000180288	0.000672523		TC189553	10	45	1.76	7.66	2.12177	3.53812e-06	3.86016e-05
TC190199	0	32	0.01	5.47	9.0954	2.94108e-10	2.66782e-09		TC221442	0	12	0.01	2.12	7.72792	0.000180288	0.000672462		TC203399	10	45	1.76	7.66	2.12177	3.53812e-06	3.85882e-05
TC200738	0	32	0.01	5.47	9.0954	2.94108e-10	2.66707e-09		TC194635	0	12	0.01	2.12	7.72792	0.000180288	0.000672401		TC213751	39	174	6.85	29.63	2.11288	9.9698e-14	3.10902e-12
TC192427	0	32	0.01	5.47	9.0954	2.94108e-10	2.66631e-09		TC207888	0	12	0.01	2.12	7.72792	0.000180288	0.000672341		TC223872	47	209	8.25	35.6	2.10941	0	0
DW518097	0	32	0.01	5.47	9.0954	2.94108e-10	2.66556e-09		CO075985	0	12	0.01	2.12	7.72792	0.000180288	0.00067228		TC221156	9	40	1.58	6.81	2.10773	1.1684e-05	0.000115645
DN817948	0	32	0.01	5.47	9.0954	2.94108e-10	2.66481e-09		BQ411475	0	12	0.01	2.12	7.72792	0.000180288	0.00067222		TC195016	9	40	1.58	6.81	2.10773	1.1684e-05	0.000115609
TC182861	0	32	0.01	5.47	9.0954	2.94108e-10	2.66406e-09		TC219058	0	12	0.01	2.12	7.72792	0.000180288	0.000672159		AI729616	21	93	3.69	15.84	2.10188	1.23375e-09	2.23359e-08
AI729011	0	32	0.01	5.47	9.0954	2.94108e-10	2.66331e-09		DW499752	0	12	0.01	2.12	7.72792	0.000180288	0.000672098		DW498785	7	31	1.23	5.28	2.10188	0.000111262	0.000873251
EX169426	0	31	0.01	5.3	9.04985	5.84066e-10	5.13978e-09		TC205207	0	12	0.01	2.12	7.72792	0.000180288	0.000672038		DW507010	100	442	17.56	75.28	2.09997	0	0
TC226780	0	31	0.01	5.3	9.04985	5.84066e-10	5.13837e-09		TC227630	0	12	0.01	2.12	7.72792	0.000180288	0.000671977		TC188579	380	1679	66.71	285.96	2.09984	0	0
ES809983	0	31	0.01	5.3	9.04985	5.84066e-10	5.13697e-09		EX169538	0	12	0.01	2.12	7.72792	0.000180288	0.000671917		DW477362	19	84	3.34	14.31	2.0991	4.61524e-09	7.80325e-08
TC197944	0	31	0.01	5.3	9.04985	5.84066e-10	5.13556e-09		ES797151	0	12	0.01	2.12	7.72792	0.000180288	0.000671856		ES812461	29	128	5.09	21.8	2.09859	6.8301e-12	1.57443e-10
DN827603	0	31	0.01	5.3	9.04985	5.84066e-10	5.13415e-09		TC197793	0	12	0.01	2.12	7.72792	0.000180288	0.000671796		TC201823	85	374	14.92	63.7	2.09405	0	0
EV484122	0	31	0.01	5.3	9.04985	5.84066e-10	5.13275e-09		CO114849	0	12	0.01	2.12	7.72792	0.000180288	0.000671735		TC210251	10	44	1.76	7.49	2.08939	4.88836e-06	5.20868e-05
TC189532	0	31	0.01	5.3	9.04985	5.84066e-10	5.13135e-09		DT466150	0	12	0.01	2.12	7.72792	0.000180288	0.000671675		TC196641	285	1243	50.03	211.7	2.08116	4.66072e-13	1.2449e-11
TC215898	0	31	0.01	5.3	9.04985	5.84066e-10	5.12994e-09		ES831667	0	12	0.01	2.12	7.72792	0.000180288	0.000671614		TC193569	14	61	2.46	10.39	2.07847	1.61376e-07	2.17647e-06
TC213567	0	31	0.01	5.3	9.04985	5.84066e-10	5.12854e-09		TC227485	0	12	0.01	2.12	7.72792	0.000180288	0.000671554		TC208041	125	544	21.94	92.65	2.07823	0	0
BG447343	0	31	0.01	5.3	9.04985	5.84066e-10	5.12714e-09		TC227365	0	12	0.01	2.12	7.72792	0.000180288	0.000671493		TC223254	12	52	2.11	8.86	2.07006	9.19932e-07	1.10101e-05
DN801111	0	31	0.01	5.3	9.04985	5.84066e-10	5.12574e-09		TC221524	0	12	0.01	2.12	7.72792	0.000180288	0.000671433		TC187108	64	277	11.24	47.18	2.06953	0	0
CO125301	0	31	0.01	5.3	9.04985	5.84066e-10	5.12434e-09		TC218638	0	12	0.01	2.12	7.72792	0.000180288	0.000671372		TC187591	46	199	8.08	33.89	2.06843	5.30686e-14	1.75584e-12
TC192058	0	31	0.01	5.3	9.04985	5.84066e-10	5.12294e-09		CO124381	0	12	0.01	2.12	7.72792	0.000180288	0.000671312		AW729453	99	427	17.38	72.72	2.06492	0	0
TC183081	0	31	0.01	5.3	9.04985	5.84066e-10	5.12154e-09		TC182435	0	12	0.01	2.12	7.72792	0.000180288	0.000671252		TC189411	170	733	29.84	124.84	2.06476	2.84884e-13	7.92562e-12
TC211159	0	31	0.01	5.3	9.04985	5.84066e-10	5.12014e-09		TC227068	0	12	0.01	2.12	7.72792	0.000180288	0.000671191		TC205081	19	82	3.34	13.97	2.06441	4.77978e-09	8.05548e-08
DR453770	0	31	0.01	5.3	9.04985	5.84066e-10	5.11874e-09		TC224001	0	12	0.01	2.12	7.72792	0.000180288	0.000671131		TC223598	10	43	1.76	7.32	2.05627	7.06488e-06	7.30038e-05
TC223963	0	31	0.01	5.3	9.04985	5.84066e-10	5.11735e-09		CO107078	0	12	0.01	2.12	7.72792	0.000180288	0.00067107		BF272545	46	197	8.08	33.55	2.05389	5.30686e-14	1.754e-12
TC209414	0	31	0.01	5.3	9.04985	5.84066e-10	5.11595e-09		DR460599	0	12	0.01	2.12	7.72792	0.000180288	0.00067101		TC227890	11	47	1.93	8	2.0514	2.92648e-06	3.24346e-05
DN779566	0	30	0.01	5.13	9.00282	1.15989e-09	9.82481e-09		TC183905	0	12	0.01	2.12	7.72792	0.000180288	0.00067095		TC197691	213	910	37.39	154.98	2.05136	1.83187e-13	5.30753e-12
TC196732	0	30	0.01	5.13	9.00282	1.15989e-09	9.82222e-09		TC196527	0	12	0.01	2.12	7.72792	0.000180288	0.000670889		TC201578	123	525	21.59	89.41	2.05007	0	0
TC195959	0	30	0.01	5.13	9.00282	1.15989e-09	9.81963e-09		TC189319	0	12	0.01	2.12	7.72792	0.000180288	0.000670829		DT048383	40	170	7.02	28.95	2.04402	8.54872e-14	2.70337e-12
TC217201	0	30	0.01	5.13	9.00282	1.15989e-09	9.81704e-09		TC183753	0	12	0.01	2.12	7.72792	0.000180288	0.000670769		TC223999	9	38	1.58	6.47	2.03384	2.65952e-05	0.000242767
CO106242	0	30	0.01	5.13	9.00282	1.15989e-09	9.81445e-09		TC198830	0	12	0.01	2.12	7.72792	0.000180288	0.000670708		TC192971	9	38	1.58	6.47	2.03384	2.65952e-05	0.000242697
DT463994	0	30	0.01	5.13	9.00282	1.15989e-09	9.81187e-09		ES839215	0	12	0.01	2.12	7.72792	0.000180288	0.000670648		TC182107	14	59	2.46	10.05	2.03047	2.38244e-07	3.12739e-06
EX167463	0	30	0.01	5.13	9.00282	1.15989e-09	9.80929e-09		TC227968	0	12	0.01	2.12	7.72792	0.000180288	0.000670588		ES833967	14	59	2.46	10.05	2.03047	2.38244e-07	3.12608e-06
ES830995	0	30	0.01	5.13	9.00282	1.15989e-09	9.8067e-09		TC191869	0	12	0.01	2.12	7.72792	0.000180288	0.000670527		ES828073	20	84	3.51	14.31	2.02748	2.62098e-09	4.55631e-08
TC182632	0	30	0.01	5.13	9.00282	1.15989e-09	9.80412e-09		TC220261	0	12	0.01	2.12	7.72792	0.000180288	0.000670467		BQ404069	40	168	7.02	28.61	2.02698	8.54872e-14	2.70609e-12
AI054970	0	30	0.01	5.13	9.00282	1.15989e-09	9.80154e-09		TC229669	0	12	0.01	2.12	7.72792	0.000180288	0.000670407		TC211328	743	3118	130.44	531.04	2.02543	0	0
ES812313	0	30	0.01	5.13	9.00282	1.15989e-09	9.79897e-09		TC216199	0	12	0.01	2.12	7.72792	0.000180288	0.000670347		CO128812	10	42	1.76	7.15	2.02237	1.05589e-05	0.000105404
TC199101	0	30	0.01	5.13	9.00282	1.15989e-09	9.79639e-09		DW508383	0	12	0.01	2.12	7.72792	0.000180288	0.000670286		ES807889	10	42	1.76	7.15	2.02237	1.05589e-05	0.000105371
TC196281	0	30	0.01	5.13	9.00282	1.15989e-09	9.79381e-09		ES839166	0	12	0.01	2.12	7.72792	0.000180288	0.000670226		TC208440	10	42	1.76	7.15	2.02237	1.05589e-05	0.000105338
TC184813	0	30	0.01	5.13	9.00282	1.15989e-09	9.79124e-09		TC205919	0	12	0.01	2.12	7.72792	0.000180288	0.000670166		TC197064	11	46	1.93	7.83	2.02041	4.26e-06	4.58259e-05
ES792017	0	30	0.01	5.13	9.00282	1.15989e-09	9.78867e-09		TC184008	0	12	0.01	2.12	7.72792	0.000180288	0.000670106		TC215144	11	46	1.93	7.83	2.02041	4.26e-06	4.58103e-05
ES849656	0	30	0.01	5.13	9.00282	1.15989e-09	9.7861e-09		TC184954	0	12	0.01	2.12	7.72792	0.000180288	0.000670045		TC223797	304	1262	53.37	214.93	2.00977	0	0
TC190248	0	30	0.01	5.13	9.00282	1.15989e-09	9.78353e-09		DW496781	2	401	0.34	70.83	7.70268	0.000120342	0.000472786		TC187071	621	2571	109.02	437.87	2.00591	0	0
CO107997	0	30	0.01	5.13	9.00282	1.15989e-09	9.78096e-09		CO070859	9	1736	1.52	306.63	7.65628	3.58172e-06	1.94178e-05		CO132859	57	235	10.01	40.02	1.99928	2.28706e-14	7.98694e-13
TC188511	0	30	0.01	5.13	9.00282	1.15989e-09	9.77839e-09		TC190810	2	222	0.34	39.21	6.84954	0.000120342	0.000472293		ES829408	57	235	10.01	40.02	1.99928	2.28706e-14	7.97809e-13
TC192574	0	30	0.01	5.13	9.00282	1.15989e-09	9.77582e-09		BG446184	2	213	0.34	37.62	6.78982	0.000120342	0.000473011		CO076556	167	688	29.32	117.18	1.99877	1.03917e-13	3.21509e-12
ES826610	0	30	0.01	5.13	9.00282	1.15989e-09	9.77326e-09		CO080816	13	1259	2.19	222.38	6.66595	3.493e-07	2.28874e-06		TC194769	115	473	20.19	80.56	1.99642	0	0
TC181341	0	30	0.01	5.13	9.00282	1.15989e-09	9.7707e-09		ES809351	54	4629	9.11	817.63	6.48785	3.57492e-14	6.37399e-13		TC186769	18	74	3.16	12.6	1.99543	1.31795e-08	2.07658e-07
ES842926	0	29	0.01	4.96	8.9542	2.30342e-09	1.86456e-08		BF277520	9	644	1.52	113.75	6.22565	3.58172e-06	1.94153e-05		TC195041	30	123	5.27	20.95	1.99108	3.69748e-12	8.84052e-11
TC213299	0	29	0.01	4.96	8.9542	2.30342e-09	1.86409e-08		BF273155	10	656	1.69	115.87	6.09934	2.0236e-06	1.15044e-05		TC184616	826	3384	145.01	576.34	1.99077	0	0
TC182569	0	29	0.01	4.96	8.9542	2.30342e-09	1.86362e-08		TC206725	2	130	0.34	22.96	6.07744	0.000120342	0.000472876		TC190151	21	86	3.69	14.65	1.98921	1.49237e-09	2.66956e-08
TC208934	0	29	0.01	4.96	8.9542	2.30342e-09	1.86315e-08		DT048396	3	194	0.51	34.27	6.07031	7.86502e-05	0.000326545		TC187846	32	131	5.62	22.31	1.98905	1.14664e-12	2.90959e-11
TC202903	0	29	0.01	4.96	8.9542	2.30342e-09	1.86269e-08		ES849606	15	960	2.53	169.57	6.0666	1.05485e-07	7.42578e-07		TC208067	11	45	1.93	7.66	1.98874	6.38894e-06	6.64995e-05
TC201542	0	29	0.01	4.96	8.9542	2.30342e-09	1.86222e-08		TC227223	3	192	0.51	33.91	6.05507	7.86502e-05	0.000326381		TC187362	10	41	1.76	6.98	1.98765	1.61437e-05	0.000155055
ES792906	0	29	0.01	4.96	8.9542	2.30342e-09	1.86175e-08		TC184716	3	170	0.51	30.03	5.87976	7.86502e-05	0.000326479		TC196417	36	147	6.32	25.04	1.98624	1.72751e-13	5.03297e-12
ES817621	0	29	0.01	4.96	8.9542	2.30342e-09	1.86128e-08		TC210222	10	556	1.69	98.21	5.86077	2.0236e-06	1.14997e-05		TC199897	12	49	2.11	8.35	1.98453	2.56448e-06	2.88183e-05
DR463182	0	29	0.01	4.96	8.9542	2.30342e-09	1.86081e-08		DW504048	5	275	0.84	48.57	5.85353	3.09288e-05	0.000140021		DR457218	15	61	2.63	10.39	1.98206	1.83871e-07	2.45461e-06
TC222082	0	29	0.01	4.96	8.9542	2.30342e-09	1.86034e-08		TC185218	3	149	0.51	26.32	5.68952	7.86502e-05	0.000326807		TC218348	30	122	5.27	20.78	1.97932	3.71902e-12	8.87179e-11
DW498856	0	29	0.01	4.96	8.9542	2.30342e-09	1.85988e-08		TC192795	3	136	0.51	24.02	5.5576	7.86502e-05	0.000326742		TC189078	16	65	2.81	11.07	1.97801	7.95156e-08	1.12955e-06
TC229526	0	29	0.01	4.96	8.9542	2.30342e-09	1.85941e-08		TC190227	15	624	2.53	110.22	5.4451	1.05485e-07	7.43463e-07		TC206132	18	73	3.16	12.43	1.97583	1.58799e-08	2.48094e-07
ES849633	0	29	0.01	4.96	8.9542	2.30342e-09	1.85894e-08		TC210396	9	362	1.52	63.94	5.39458	3.58172e-06	1.94229e-05		TC188733	15	60	2.63	10.22	1.95826	2.57566e-07	3.35861e-06
TC226710	0	29	0.01	4.96	8.9542	2.30342e-09	1.85847e-08		CO080138	3	121	0.51	21.37	5.38895	7.86502e-05	0.000326774		TC200739	20	80	3.51	13.63	1.95724	4.09488e-09	6.97971e-08
TC202812	0	29	0.01	4.96	8.9542	2.30342e-09	1.85801e-08		ES841761	17	669	2.87	118.17	5.36367	3.1392e-08	2.41767e-07		TC184578	36	144	6.32	24.53	1.95655	1.73195e-13	5.04123e-12
TC186581	0	29	0.01	4.96	8.9542	2.30342e-09	1.85754e-08		TC186298	25	893	4.22	157.73	5.22407	2.27462e-10	2.3766e-09		TC213463	9	36	1.58	6.13	1.95596	6.4757e-05	0.000541333
DW501521	0	29	0.01	4.96	8.9542	2.30342e-09	1.85707e-08		TC203988	16	565	2.7	99.8	5.20801	5.76352e-08	4.23611e-07		TC194342	18	72	3.16	12.26	1.95596	2.01592e-08	3.08967e-07
ES834383	0	29	0.01	4.96	8.9542	2.30342e-09	1.85661e-08		TC206738	33	1154	5.57	203.83	5.19355	1.87472e-12	2.52434e-11		TC201568	9	36	1.58	6.13	1.95596	6.4757e-05	0.00054119
ES842361	0	28	0.01	4.79	8.90388	4.57434e-09	3.53872e-08		TC211685	8	275	1.35	48.57	5.16903	6.27708e-06	3.25052e-05		TC212172	16	64	2.81	10.9	1.95569	1.08001e-07	1.49769e-06
CO127907	0	28	0.01	4.79	8.90388	4.57434e-09	3.53787e-08		DT466489	42	1429	7.08	252.41	5.15588	9.83658e-14	1.61017e-12		TC197445	30	120	5.27	20.44	1.95552	3.8074e-12	9.06202e-11
DW509240	0	28	0.01	4.79	8.90388	4.57434e-09	3.53702e-08		TC201522	4	123	0.67	21.73	5.01938	5.02494e-05	0.000214706		TC196820	37	148	6.5	25.21	1.95548	1.31672e-13	3.92708e-12
DW503966	0	28	0.01	4.79	8.90388	4.57434e-09	3.53617e-08		TC190765	19	581	3.2	102.62	5.0031	9.24064e-09	7.70333e-08		TC203200	12	48	2.11	8.18	1.95486	3.85884e-06	4.17964e-05
TC206235	0	28	0.01	4.79	8.90388	4.57434e-09	3.53532e-08		TC219075	3	92	0.51	16.25	4.9938	7.86502e-05	0.000326414		ES835970	507	2006	89.01	341.65	1.94048	7.26752e-13	1.89142e-11
TC190712	0	28	0.01	4.79	8.90388	4.57434e-09	3.53447e-08		TC203702	12	362	2.02	63.94	4.98429	6.31186e-07	3.94455e-06		TC210689	20	79	3.51	13.45	1.93806	5.11672e-09	8.54099e-08
DN802902	0	28	0.01	4.79	8.90388	4.57434e-09	3.53362e-08		TC199225	10	300	1.69	52.99	4.97062	2.0236e-06	1.14902e-05		DW228013	54	213	9.48	36.28	1.93622	1.39888e-14	5.03614e-13
TC196366	0	28	0.01	4.79	8.90388	4.57434e-09	3.53277e-08		TC187120	178	5261	30.02	929.26	4.95209	2.19824e-14	3.99518e-13		BF268601	31	122	5.44	20.78	1.93352	2.15206e-12	5.27372e-11
TC201614	0	28	0.01	4.79	8.90388	4.57434e-09	3.53192e-08		TC220399	2	58	0.34	10.24	4.91254	0.000120342	0.000472606		TC221089	30	118	5.27	20.1	1.93132	4.02744e-12	9.54962e-11
ES806297	0	28	0.01	4.79	8.90388	4.57434e-09	3.53107e-08		TC191738	2	57	0.34	10.07	4.88839	0.000120342	0.000472382		TC215924	13	51	2.28	8.69	1.93032	2.32816e-06	2.62659e-05
TC182712	0	28	0.01	4.79	8.90388	4.57434e-09	3.53022e-08		TC198248	3	85	0.51	15.01	4.87928	7.86502e-05	0.000326676		ES804220	11	43	1.93	7.32	1.92324	1.51327e-05	0.000146148
TC221700	0	28	0.01	4.79	8.90388	4.57434e-09	3.52937e-08		TC195078	2	56	0.34	9.89	4.86236	0.000120342	0.000472921		TC218820	66	258	11.59	43.94	1.92265	0	0
TC191580	0	28	0.01	4.79	8.90388	4.57434e-09	3.52853e-08		TC226570	2	55	0.34	9.71	4.83586	0.000120342	0.000472966		TC197045	38	148	6.67	25.21	1.91824	1.06803e-13	3.28501e-12
BE055768	0	28	0.01	4.79	8.90388	4.57434e-09	3.52768e-08		TC205741	2	55	0.34	9.71	4.83586	0.000120342	0.000472427		ES817177	39	152	6.85	25.89	1.91822	9.9698e-14	3.1121e-12
DT458248	0	28	0.01	4.79	8.90388	4.57434e-09	3.52683e-08		TC225791	4	107	0.67	18.9	4.81808	5.02494e-05	0.000214928		ES808518	10	39	1.76	6.64	1.91561	3.91064e-05	0.000346615
ES812064	0	28	0.01	4.79	8.90388	4.57434e-09	3.52599e-08		ES834704	2	53	0.34	9.36	4.7829	0.000120342	0.000472651		TC181126	10	39	1.76	6.64	1.91561	3.91064e-05	0.000346517
TC225162	0	28	0.01	4.79	8.90388	4.57434e-09	3.52514e-08		DW516067	14	363	2.36	64.12	4.76392	1.92358e-07	1.3165e-06		TC215906	9	35	1.58	5.96	1.91539	0.000101908	0.000806473
ES836702	0	28	0.01	4.79	8.90388	4.57434e-09	3.52429e-08		TC218209	30	764	5.06	134.95	4.73714	1.06359e-11	1.29819e-10		ES843668	18	70	3.16	11.92	1.91539	3.75818e-08	5.58579e-07
EX166859	0	28	0.01	4.79	8.90388	4.57434e-09	3.52345e-08		TC201562	91	2314	15.35	408.72	4.7348	0	0		TC219426	9	35	1.58	5.96	1.91539	0.000101908	0.00080627
TC203969	0	28	0.01	4.79	8.90388	4.57434e-09	3.5226e-08		TC179698	5	124	0.84	21.9	4.7044	3.09288e-05	0.000140051		TC183468	417	1616	73.21	275.23	1.91053	0	0
TC217882	0	28	0.01	4.79	8.90388	4.57434e-09	3.52176e-08		TC216198	3	75	0.51	13.25	4.69935	7.86502e-05	0.000326643		EX167225	76	294	13.34	50.07	1.90819	0	0
DW226447	0	28	0.01	4.79	8.90388	4.57434e-09	3.52092e-08		TC203692	4	98	0.67	17.31	4.6913	5.02494e-05	0.00021515		ES843522	45	174	7.9	29.63	1.90713	0	0
TC229055	0	28	0.01	4.79	8.90388	4.57434e-09	3.52007e-08		ES806303	18	439	3.04	77.54	4.6728	1.70516e-08	1.368e-07		TC202461	107	412	18.78	70.17	1.90166	0	0
TC229109	0	28	0.01	4.79	8.90388	4.57434e-09	3.51923e-08		TC222898	2	49	0.34	8.65	4.66909	0.000120342	0.0004731		TC215423	38	146	6.67	24.87	1.89865	1.0747e-13	3.29584e-12
TC186364	0	27	0.01	4.62	8.85175	9.08412e-09	6.7464e-08		TC182781	2	49	0.34	8.65	4.66909	0.000120342	0.000473056		TC200334	18	69	3.16	11.75	1.89466	5.43352e-08	7.88224e-07
DW504983	0	27	0.01	4.62	8.85175	9.08412e-09	6.74484e-08		TC195015	2	48	0.34	8.48	4.64046	0.000120342	0.000472517		TC191136	18	69	3.16	11.75	1.89466	5.43352e-08	7.8786e-07
TC214558	0	27	0.01	4.62	8.85175	9.08412e-09	6.74328e-08		TC186927	11	260	1.86	45.92	4.62575	1.13401e-06	6.76889e-06		TC187537	30	115	5.27	19.59	1.89424	5.0937e-12	1.18545e-10
TC208764	0	27	0.01	4.62	8.85175	9.08412e-09	6.74173e-08		TC190438	5	117	0.84	20.67	4.62101	3.09288e-05	0.000140067		TC219845	41	157	7.2	26.74	1.89293	1.12133e-13	3.41885e-12
DT050824	0	27	0.01	4.62	8.85175	9.08412e-09	6.74017e-08		TC229488	3	71	0.51	12.54	4.6199	7.86502e-05	0.000326578		TC212269	12	46	2.11	7.83	1.89177	9.13578e-06	9.26385e-05
BG444828	0	27	0.01	4.62	8.85175	9.08412e-09	6.73861e-08		TC188268	2	47	0.34	8.3	4.6095	0.000120342	0.000472472		TC200283	11	42	1.93	7.15	1.88934	2.35788e-05	0.000219564
DT458061	0	27	0.01	4.62	8.85175	9.08412e-09	6.73706e-08		TC202249	21	488	3.54	86.2	4.60587	2.6987e-09	2.42889e-08		TC200016	16	61	2.81	10.39	1.88655	3.35538e-07	4.29524e-06
DW500944	0	27	0.01	4.62	8.85175	9.08412e-09	6.7355e-08		TC208949	4	92	0.67	16.25	4.60013	5.02494e-05	0.000214617		TC199333	16	61	2.81	10.39	1.88655	3.35538e-07	4.29349e-06
DN803005	0	27	0.01	4.62	8.85175	9.08412e-09	6.73395e-08		TC215677	7	158	1.18	27.91	4.56392	1.08665e-05	5.45897e-05		TC205181	26	99	4.56	16.86	1.8865	1.07314e-10	2.18978e-09
DW239694	0	27	0.01	4.62	8.85175	9.08412e-09	6.73239e-08		DW503897	4	89	0.67	15.72	4.5523	5.02494e-05	0.000214883		TC216865	21	80	3.69	13.63	1.88509	5.46156e-09	9.08768e-08
ES811961	0	27	0.01	4.62	8.85175	9.08412e-09	6.73084e-08		TC219648	8	178	1.35	31.44	4.54157	6.27708e-06	3.25133e-05		TC188035	52	198	9.13	33.72	1.88492	2.70894e-14	9.38731e-13
ES835389	0	27	0.01	4.62	8.85175	9.08412e-09	6.72929e-08		TC229590	4	87	0.67	15.37	4.51981	5.02494e-05	0.000214772		TC201234	336	1279	58.99	217.83	1.88466	9.08162e-14	2.85183e-12
TC221494	0	27	0.01	4.62	8.85175	9.08412e-09	6.72774e-08		TC185855	10	219	1.69	38.68	4.51649	2.0236e-06	1.14981e-05		TC186985	77	293	13.52	49.9	1.88394	0	0
CO130261	0	27	0.01	4.62	8.85175	9.08412e-09	6.72619e-08		TC224176	97	2108	16.36	372.34	4.50838	1.04361e-14	1.98113e-13		DW501890	35	133	6.14	22.65	1.8832	2.83106e-13	7.8971e-12
BF278639	0	27	0.01	4.62	8.85175	9.08412e-09	6.72464e-08		TC219221	2	43	0.34	7.6	4.48239	0.000120342	0.000472831		AJ513595	20	76	3.51	12.94	1.88229	1.32297e-08	2.08344e-07
DV849382	0	27	0.01	4.62	8.85175	9.08412e-09	6.72309e-08		BQ416174	2	43	0.34	7.6	4.48239	0.000120342	0.000472696		TC197484	24	91	4.21	15.5	1.88038	5.6816e-10	1.07694e-08
EX164626	0	27	0.01	4.62	8.85175	9.08412e-09	6.72154e-08		TC207193	2	43	0.34	7.6	4.48239	0.000120342	0.000472562		TC220467	14	53	2.46	9.03	1.87607	2.15184e-06	2.43904e-05
TC210819	0	27	0.01	4.62	8.85175	9.08412e-09	6.71999e-08		TC227199	34	722	5.73	127.53	4.47616	1.0778e-12	1.49458e-11		TC217777	31	117	5.44	19.93	1.87326	3.39284e-12	8.13687e-11
ES804229	0	27	0.01	4.62	8.85175	9.08412e-09	6.71844e-08		TC226830	18	383	3.04	67.65	4.47595	1.70516e-08	1.36774e-07		TC212305	13	49	2.28	8.35	1.87274	5.5105e-06	5.80864e-05
DT461785	0	27	0.01	4.62	8.85175	9.08412e-09	6.7169e-08		FL577515	4	83	0.67	14.66	4.45158	5.02494e-05	0.00021475		TC213952	119	446	20.89	75.96	1.86243	0	0
ES829721	0	27	0.01	4.62	8.85175	9.08412e-09	6.71535e-08		TC214680	11	229	1.86	40.45	4.44277	1.13401e-06	6.76499e-06		TC201451	47	176	8.25	29.98	1.86153	0	0
TC209560	0	26	0.01	4.45	8.79766	1.80401e-08	1.28537e-07		TC194499	139	2848	23.45	503.05	4.42304	1.05249e-13	1.70731e-12		DT050247	11	41	1.93	6.98	1.85463	3.68294e-05	0.000327911
TC228670	0	26	0.01	4.45	8.79766	1.80401e-08	1.28509e-07		FL577027	2	41	0.34	7.24	4.41238	0.000120343	0.000472159		TC202172	11	41	1.93	6.98	1.85463	3.68294e-05	0.000327818
TC183287	0	26	0.01	4.45	8.79766	1.80401e-08	1.2848e-07		TC222973	5	101	0.84	17.84	4.40858	3.09288e-05	0.000140174		TC185431	81	301	14.22	51.26	1.84991	1.39888e-14	5.03038e-13
ES808715	0	26	0.01	4.45	8.79766	1.80401e-08	1.28452e-07		BQ407649	3	61	0.51	10.77	4.40038	7.86502e-05	0.000326709		TC194914	14	52	2.46	8.86	1.84865	3.3221e-06	3.64979e-05
TC216223	0	26	0.01	4.45	8.79766	1.80401e-08	1.28423e-07		TC185866	4	80	0.67	14.13	4.39846	5.02494e-05	0.000214817		DW517658	21	78	3.69	13.28	1.84756	1.16582e-08	1.84985e-07
DW499534	0	26	0.01	4.45	8.79766	1.80401e-08	1.28395e-07		ES813885	33	657	5.57	116.05	4.38093	1.87472e-12	2.52928e-11		TC199519	20	74	3.51	12.6	1.84388	2.9124e-08	4.39725e-07
TC205590	0	26	0.01	4.45	8.79766	1.80401e-08	1.28367e-07		ES798387	24	477	4.05	84.25	4.37868	4.22356e-10	4.25908e-09		CO127224	10	37	1.76	6.3	1.83978	9.6079e-05	0.00077219
TC227440	0	26	0.01	4.45	8.79766	1.80401e-08	1.28338e-07		ES848859	2	40	0.34	7.07	4.3781	0.000120343	0.000472114		TC211717	10	37	1.76	6.3	1.83978	9.6079e-05	0.000771993
EV486724	0	26	0.01	4.45	8.79766	1.80401e-08	1.2831e-07		TC200263	19	375	3.2	66.24	4.37156	9.24064e-09	7.70643e-08		TC211968	10	37	1.76	6.3	1.83978	9.6079e-05	0.000771796
CO080240	0	26	0.01	4.45	8.79766	1.80401e-08	1.28281e-07		TC215182	2	39	0.34	6.89	4.3409	0.000120343	0.000472249		TC207078	47	173	8.25	29.46	1.83629	0	0
ES801772	0	26	0.01	4.45	8.79766	1.80401e-08	1.28253e-07		TC224480	2	39	0.34	6.89	4.3409	0.000120343	0.000472204		CO114565	19	70	3.34	11.92	1.83546	7.32836e-08	1.04527e-06
TC224185	0	26	0.01	4.45	8.79766	1.80401e-08	1.28225e-07		DW243956	136	2620	22.94	462.77	4.33436	1.16573e-13	1.8741e-12		DT467695	24	88	4.21	14.99	1.83211	1.69049e-09	3.00856e-08
CO073787	0	26	0.01	4.45	8.79766	1.80401e-08	1.28196e-07		TC221175	15	286	2.53	50.52	4.31965	1.05485e-07	7.42831e-07		DR454021	12	44	2.11	7.49	1.82772	2.21202e-05	0.000206716
ES844024	0	26	0.01	4.45	8.79766	1.80401e-08	1.28168e-07		TC212021	4	75	0.67	13.25	4.30569	5.02494e-05	0.000214684		TC193133	17	62	2.98	10.56	1.82523	4.72094e-07	5.87132e-06
TC204282	0	26	0.01	4.45	8.79766	1.80401e-08	1.28139e-07		TC207548	2	38	0.34	6.71	4.30271	0.000120343	0.00047207		TC216632	117	427	20.54	72.72	1.82392	7.32748e-14	2.34546e-12
TC202428	0	26	0.01	4.45	8.79766	1.80401e-08	1.28111e-07		TC180382	4	73	0.67	12.89	4.26595	5.02494e-05	0.000215083		TC208086	139	506	24.4	86.18	1.82047	1.06803e-13	3.28181e-12
TC214755	0	26	0.01	4.45	8.79766	1.80401e-08	1.28083e-07		TC207290	2	37	0.34	6.54	4.26568	0.000120343	0.000472027		ES804909	22	80	3.86	13.63	1.82011	1.05692e-08	1.68983e-07
TC180736	0	26	0.01	4.45	8.79766	1.80401e-08	1.28055e-07		DW497602	4	72	0.67	12.72	4.24679	5.02494e-05	0.000215173		TC188599	44	160	7.72	27.25	1.81958	5.59552e-14	1.83208e-12
BF276872	0	26	0.01	4.45	8.79766	1.80401e-08	1.28026e-07		TC212981	4	72	0.67	12.72	4.24679	5.02494e-05	0.000214661		TC208579	11	40	1.93	6.81	1.81905	5.75168e-05	0.000486104
TC202247	0	26	0.01	4.45	8.79766	1.80401e-08	1.27998e-07		TC186619	4	72	0.67	12.72	4.24679	5.02494e-05	0.000214595		DT461150	32	116	5.62	19.76	1.81394	6.16752e-12	1.42587e-10
ES840301	0	26	0.01	4.45	8.79766	1.80401e-08	1.2797e-07		TC183009	15	269	2.53	47.51	4.23102	1.05485e-07	7.42704e-07		TC205306	26	94	4.56	16.01	1.81187	6.11732e-10	1.15535e-08
TC198971	0	26	0.01	4.45	8.79766	1.80401e-08	1.27941e-07		TC207431	3	54	0.51	9.54	4.22542	7.86502e-05	0.000326512		TC215295	21	76	3.69	12.94	1.81014	2.666e-08	4.03297e-07
DR459214	0	26	0.01	4.45	8.79766	1.80401e-08	1.27913e-07		TC195516	7	124	1.18	21.9	4.21407	1.08665e-05	5.455e-05		TC218285	67	242	11.76	41.22	1.80946	0	0
ES844156	0	26	0.01	4.45	8.79766	1.80401e-08	1.27885e-07		TC204887	24	425	4.05	75.07	4.21224	4.22356e-10	4.2539e-09		TC213069	92	332	16.15	56.54	1.80774	0	0
TC225565	0	26	0.01	4.45	8.79766	1.80401e-08	1.27857e-07		TC217472	3	53	0.51	9.36	4.19794	7.86502e-05	0.000326446		TC222192	43	155	7.55	26.4	1.80599	9.30366e-14	2.91864e-12
ES802482	0	26	0.01	4.45	8.79766	1.80401e-08	1.27829e-07		DW499434	36	630	6.07	111.28	4.19635	4.12558e-13	6.00474e-12		TC205866	25	90	4.39	15.33	1.80406	1.53056e-09	2.7332e-08
DR456750	0	25	0.01	4.27	8.73809	3.58256e-08	2.44107e-07		TC206215	2	35	0.34	6.18	4.184	0.000120345	0.000471989		EV498211	157	565	27.56	96.23	1.80391	0	0
TC215992	0	25	0.01	4.27	8.73809	3.58256e-08	2.44055e-07		TC205970	2	35	0.34	6.18	4.184	0.000120345	0.000471945		TC194617	104	374	18.26	63.7	1.80261	0	0
TC221230	0	25	0.01	4.27	8.73809	3.58256e-08	2.44003e-07		TC208790	5	86	0.84	15.19	4.17659	3.09288e-05	0.00013999		ES830500	22	79	3.86	13.45	1.80093	1.60943e-08	2.51194e-07
TC182001	0	25	0.01	4.27	8.73809	3.58256e-08	2.43951e-07		CA992655	2	34	0.34	6.01	4.14376	0.000120347	0.000471908		TC212567	29	104	5.09	17.71	1.79883	8.93486e-11	1.8423e-09
ES835872	0	25	0.01	4.27	8.73809	3.58256e-08	2.439e-07		DW491993	2	34	0.34	6.01	4.14376	0.000120347	0.000471864		TC192126	36	129	6.32	21.97	1.79754	6.25722e-13	1.64206e-11
TC194698	0	25	0.01	4.27	8.73809	3.58256e-08	2.43848e-07		TC212081	2	34	0.34	6.01	4.14376	0.000120347	0.000471819		TC196128	369	1319	64.78	224.64	1.79399	0	0
TC209049	0	25	0.01	4.27	8.73809	3.58256e-08	2.43796e-07		TC209508	5	84	0.84	14.84	4.14296	3.09288e-05	0.000140005		TC212721	128	457	22.47	77.83	1.79233	0	0
TC216492	0	25	0.01	4.27	8.73809	3.58256e-08	2.43745e-07		TC222313	4	67	0.67	11.83	4.14215	5.02494e-05	0.000214906		TC205997	21	75	3.69	12.77	1.79107	4.07834e-08	6.03031e-07
DN804056	0	25	0.01	4.27	8.73809	3.58256e-08	2.43693e-07		DW508430	4	67	0.67	11.83	4.14215	5.02494e-05	0.000214839		TC201838	16	57	2.81	9.71	1.7889	1.86379e-06	2.13096e-05
TC217816	0	25	0.01	4.27	8.73809	3.58256e-08	2.43641e-07		CO497841	22	370	3.71	65.35	4.1387	1.45542e-09	1.36609e-08		TC193237	73	260	12.82	44.28	1.78826	0	0
BQ409242	0	25	0.01	4.27	8.73809	3.58256e-08	2.4359e-07		CB074802	5	83	0.84	14.66	4.12535	3.09288e-05	0.000140128		TC187968	38	135	6.67	22.99	1.78525	2.75114e-13	7.6878e-12
TC209025	0	25	0.01	4.27	8.73809	3.58256e-08	2.43538e-07		TC205283	16	266	2.7	46.98	4.12102	5.76352e-08	4.23535e-07		TC228321	11	39	1.93	6.64	1.78258	8.96524e-05	0.00072573
ES827446	0	25	0.01	4.27	8.73809	3.58256e-08	2.43487e-07		TC226114	9	149	1.52	26.32	4.11402	3.58172e-06	1.93873e-05		TC189747	24	85	4.21	14.48	1.78217	5.87484e-09	9.74443e-08
TC219933	0	25	0.01	4.27	8.73809	3.58256e-08	2.43435e-07		TC225218	80	1321	13.49	233.33	4.11241	0	0		TC226586	13	46	2.28	7.83	1.77998	2.0621e-05	0.00019351
DT468794	0	25	0.01	4.27	8.73809	3.58256e-08	2.43384e-07		TC196183	10	165	1.69	29.14	4.10791	2.0236e-06	1.14871e-05		DW243512	13	46	2.28	7.83	1.77998	2.0621e-05	0.000193453
TC205112	0	25	0.01	4.27	8.73809	3.58256e-08	2.43332e-07		DW511750	2	33	0.34	5.83	4.09989	0.000120352	0.000471792		FL577218	17	60	2.98	10.22	1.77801	1.12187e-06	1.32357e-05
CO498175	0	25	0.01	4.27	8.73809	3.58256e-08	2.43281e-07		CO118951	2	33	0.34	5.83	4.09989	0.000120352	0.000471747		TC203988	73	258	12.82	43.94	1.77714	0	0
TC216066	0	24	0.01	4.1	8.67948	7.11456e-08	4.64943e-07		TC201307	7	114	1.18	20.14	4.0932	1.08665e-05	5.45301e-05		ES798509	19	67	3.34	11.41	1.77238	2.6431e-07	3.43516e-06
TC204034	0	24	0.01	4.1	8.67948	7.11456e-08	4.64849e-07		TC195919	4	64	0.67	11.3	4.07602	5.02494e-05	0.000214639		ES838609	48	169	8.43	28.78	1.77146	8.54872e-14	2.70066e-12
GE654067	0	24	0.01	4.1	8.67948	7.11456e-08	4.64754e-07		TC209606	5	80	0.84	14.13	4.07223	3.09288e-05	0.000140159		TC223856	164	576	28.79	98.1	1.76869	6.79456e-14	2.19048e-12
TC217210	0	24	0.01	4.1	8.67948	7.11456e-08	4.6466e-07		TC184020	7	111	1.18	19.61	4.05473	1.08665e-05	5.45831e-05		ES820243	77	270	13.52	45.98	1.76591	0	0
TC211253	0	24	0.01	4.1	8.67948	7.11456e-08	4.64565e-07		AJ514088	4	63	0.67	11.13	4.05415	5.02494e-05	0.000214972		DW513448	18	63	3.16	10.73	1.76365	6.7543e-07	8.26942e-06
TC227909	0	24	0.01	4.1	8.67948	7.11456e-08	4.64471e-07		ES832103	183	2897	30.87	511.7	4.05102	2.22488e-13	3.39727e-12		DW498964	72	252	12.64	42.92	1.76365	0	0
TC205504	0	24	0.01	4.1	8.67948	7.11456e-08	4.64376e-07		DW513151	75	1170	12.65	206.66	4.03005	0	0		TC209898	16	56	2.81	9.54	1.76342	2.87842e-06	3.19131e-05
TC201925	0	24	0.01	4.1	8.67948	7.11456e-08	4.64282e-07		TC200911	6	93	1.01	16.43	4.02391	1.85204e-05	8.82803e-05		TC195658	64	224	11.24	38.15	1.76304	0	0
ES801974	0	24	0.01	4.1	8.67948	7.11456e-08	4.64188e-07		TC227795	2	31	0.34	5.48	4.01057	0.000120377	0.000471801		TC186922	30	105	5.27	17.88	1.76247	1.23884e-10	2.51485e-09
TC218540	0	24	0.01	4.1	8.67948	7.11456e-08	4.64094e-07		TC207638	2	31	0.34	5.48	4.01057	0.000120377	0.000471756		TC207185	12	42	2.11	7.15	1.7607	5.34972e-05	0.000454207
TC204753	0	24	0.01	4.1	8.67948	7.11456e-08	4.63999e-07		TC203023	2	31	0.34	5.48	4.01057	0.000120377	0.000471711		TC198258	12	42	2.11	7.15	1.7607	5.34972e-05	0.000454084
TC200497	0	24	0.01	4.1	8.67948	7.11456e-08	4.63905e-07		TC229616	43	660	7.25	116.58	4.0072	1.03473e-13	1.68311e-12		TC203911	33	115	5.79	19.59	1.75848	1.82208e-11	4.0092e-10
TC229127	0	24	0.01	4.1	8.67948	7.11456e-08	4.63811e-07		TC183669	5	76	0.84	13.42	3.99785	3.09288e-05	0.000140143		ES843649	231	805	40.55	137.1	1.75745	0	0
TC185614	0	24	0.01	4.1	8.67948	7.11456e-08	4.63717e-07		TC198697	4	60	0.67	10.6	3.98376	5.02494e-05	0.00021495		DW238310	330	1148	57.93	195.52	1.75493	1.00586e-13	3.13051e-12
ES836342	0	24	0.01	4.1	8.67948	7.11456e-08	4.63623e-07		TC226552	6	90	1.01	15.9	3.9766	1.85204e-05	8.83516e-05		TC223401	17	59	2.98	10.05	1.75381	1.72982e-06	1.98573e-05
TC208680	0	24	0.01	4.1	8.67948	7.11456e-08	4.63529e-07		TC227134	24	359	4.05	63.41	3.96872	4.22356e-10	4.25493e-09		DW511790	15	52	2.63	8.86	1.75224	7.40362e-06	7.62038e-05
TC218787	0	24	0.01	4.1	8.67948	7.11456e-08	4.63435e-07		TC208060	2	30	0.34	5.3	3.96239	0.000120409	0.000471792		TC179778	15	52	2.63	8.86	1.75224	7.40362e-06	7.61788e-05
TC220440	0	24	0.01	4.1	8.67948	7.11456e-08	4.63341e-07		EE592891	6	88	1.01	15.54	3.94356	1.85204e-05	8.83719e-05		TC228685	30	104	5.27	17.71	1.74869	1.88948e-10	3.75331e-09
TC186637	0	24	0.01	4.1	8.67948	7.11456e-08	4.63247e-07		TC207165	9	131	1.52	23.14	3.92825	3.58172e-06	1.94051e-05		DW233588	138	478	24.23	81.41	1.74841	1.12355e-13	3.41239e-12
BF268714	0	24	0.01	4.1	8.67948	7.11456e-08	4.63153e-07		CO117811	11	159	1.86	28.08	3.91617	1.13401e-06	6.76791e-06		TC216057	50	173	8.78	29.46	1.74646	1.17684e-14	4.30071e-13
TC182900	0	24	0.01	4.1	8.67948	7.11456e-08	4.63059e-07		TC208333	2	29	0.34	5.12	3.91254	0.00012047	0.000471988		TC222328	534	1845	93.75	314.23	1.74493	0	0
TC189329	0	24	0.01	4.1	8.67948	7.11456e-08	4.62965e-07		DW232214	2	29	0.34	5.12	3.91254	0.00012047	0.000471943		DW236025	20	69	3.51	11.75	1.74312	2.4502e-07	3.20564e-06
CO094041	0	24	0.01	4.1	8.67948	7.11456e-08	4.62872e-07		ES804220	2	29	0.34	5.12	3.91254	0.00012047	0.000471899		TC184163	44	151	7.72	25.72	1.73622	7.61612e-14	2.42798e-12
ES825244	0	24	0.01	4.1	8.67948	7.11456e-08	4.62778e-07		TC188514	2	29	0.34	5.12	3.91254	0.00012047	0.000471854		TC190641	37	127	6.5	21.63	1.73452	2.53442e-12	6.18182e-11
CO097665	0	24	0.01	4.1	8.67948	7.11456e-08	4.62684e-07		DW512187	2	29	0.34	5.12	3.91254	0.00012047	0.000471809		ES833887	64	219	11.24	37.3	1.73053	0	0
TC200592	0	24	0.01	4.1	8.67948	7.11456e-08	4.6259e-07		DN828264	19	272	3.2	48.04	3.90809	9.24064e-09	7.70177e-08		TC204903	17	58	2.98	9.88	1.7292	2.66314e-06	2.97993e-05
TC229491	0	24	0.01	4.1	8.67948	7.11456e-08	4.62497e-07		BQ410052	3	43	0.51	7.6	3.89743	7.86504e-05	0.000326349		DW227810	19	65	3.34	11.07	1.72874	6.25386e-07	7.68663e-06
FL576398	0	24	0.01	4.1	8.67948	7.11456e-08	4.62403e-07		TC202725	3	43	0.51	7.6	3.89743	7.86504e-05	0.000326316		ES822903	44	150	7.72	25.55	1.72665	8.70414e-14	2.7415e-12
TC187703	0	24	0.01	4.1	8.67948	7.11456e-08	4.6231e-07		TC188741	7	99	1.18	17.49	3.88967	1.08665e-05	5.45566e-05		TC209568	260	886	45.64	150.9	1.72522	3.48388e-13	9.55713e-12
TC181090	0	24	0.01	4.1	8.67948	7.11456e-08	4.62216e-07		CO112981	4	56	0.67	9.89	3.88374	5.02494e-05	0.000214861		EX169296	167	569	29.32	96.91	1.72476	1.03917e-13	3.21825e-12
TC184307	0	23	0.01	3.93	8.61839	1.41288e-07	8.82224e-07		TC207015	11	155	1.86	27.38	3.87975	1.13401e-06	6.76303e-06		ES819875	20	68	3.51	11.58	1.72209	3.76234e-07	4.76386e-06
ES833758	0	23	0.01	3.93	8.61839	1.41288e-07	8.82052e-07		TC192588	20	279	3.37	49.28	3.87018	4.99784e-09	4.34501e-08		ES812892	20	68	3.51	11.58	1.72209	3.76234e-07	4.76195e-06
TC182501	0	23	0.01	3.93	8.61839	1.41288e-07	8.81881e-07		BQ410696	2	28	0.34	4.95	3.86382	0.000120588	0.000472226		TC181715	18	61	3.16	10.39	1.7172	1.59842e-06	1.84363e-05
BQ410197	0	23	0.01	3.93	8.61839	1.41288e-07	8.81709e-07		TC186135	2	28	0.34	4.95	3.86382	0.000120588	0.000472181		TC207865	13	44	2.28	7.49	1.71593	4.9339e-05	0.000421175
ES810004	0	23	0.01	3.93	8.61839	1.41288e-07	8.81538e-07		ES796492	2	28	0.34	4.95	3.86382	0.000120588	0.000472137		TC184890	13	44	2.28	7.49	1.71593	4.9339e-05	0.000421061
TC182882	0	23	0.01	3.93	8.61839	1.41288e-07	8.81367e-07		DT458783	2	28	0.34	4.95	3.86382	0.000120588	0.000472092		TC205707	338	1143	59.34	194.67	1.71395	0	0
TC205645	0	23	0.01	3.93	8.61839	1.41288e-07	8.81196e-07		TC193015	11	151	1.86	26.67	3.84184	1.13401e-06	6.77084e-06		TC204291	252	852	44.24	145.11	1.71372	2.9754e-14	1.02318e-12
TC221949	0	23	0.01	3.93	8.61839	1.41288e-07	8.81025e-07		TC188647	9	123	1.52	21.73	3.83754	3.58172e-06	1.94127e-05		TC225382	16	54	2.81	9.2	1.71106	6.83102e-06	7.07499e-05
DW497649	0	23	0.01	3.93	8.61839	1.41288e-07	8.80854e-07		TC214973	25	341	4.22	60.23	3.83517	2.27462e-10	2.37181e-09		TC219013	35	118	6.14	20.1	1.71088	2.36666e-11	5.16057e-10
DT463777	0	23	0.01	3.93	8.61839	1.41288e-07	8.80683e-07		TC202500	4	54	0.67	9.54	3.83176	5.02494e-05	0.000215106		TC207474	405	1364	71.1	232.31	1.70813	0	0
ES810206	0	23	0.01	3.93	8.61839	1.41288e-07	8.80512e-07		TC181093	3	41	0.51	7.24	3.82742	7.86506e-05	0.000326284		ES848734	71	239	12.46	40.7	1.70772	0	0
BQ403676	0	23	0.01	3.93	8.61839	1.41288e-07	8.80341e-07		TC226925	10	135	1.69	23.85	3.81889	2.0236e-06	1.14918e-05		TC211946	63	212	11.06	36.11	1.70705	0	0
ES791552	0	23	0.01	3.93	8.61839	1.41288e-07	8.8017e-07		TC202897	2	27	0.34	4.77	3.81038	0.000120814	0.000472931		TC182768	19	64	3.34	10.9	1.70641	9.59842e-07	1.14703e-05
CO091075	0	23	0.01	3.93	8.61839	1.41288e-07	8.8e-07		DT047527	2	27	0.34	4.77	3.81038	0.000120814	0.000472886		TC204527	14	47	2.46	8	1.70134	2.94106e-05	0.000266074
CO123638	0	23	0.01	3.93	8.61839	1.41288e-07	8.79829e-07		TC180964	2	27	0.34	4.77	3.81038	0.000120814	0.000472842		BF273775	14	47	2.46	8	1.70134	2.94106e-05	0.000265997
TC197405	0	23	0.01	3.93	8.61839	1.41288e-07	8.79658e-07		TC219598	2	27	0.34	4.77	3.81038	0.000120814	0.000472797		TC204173	14	47	2.46	8	1.70134	2.94106e-05	0.000265921
TC190644	0	23	0.01	3.93	8.61839	1.41288e-07	8.79488e-07		TC188430	2	27	0.34	4.77	3.81038	0.000120814	0.000472752		TC212917	101	338	17.73	57.57	1.69912	0	0
TC180080	0	23	0.01	3.93	8.61839	1.41288e-07	8.79318e-07		BE052004	2	27	0.34	4.77	3.81038	0.000120814	0.000472707		TC229201	194	649	34.06	110.53	1.69829	4.54748e-13	1.21672e-11
TC205527	0	23	0.01	3.93	8.61839	1.41288e-07	8.79147e-07		TC225552	4	53	0.67	9.36	3.80428	5.02494e-05	0.000214728		ES806216	116	387	20.36	65.91	1.69476	6.32828e-14	2.04645e-12
TC184636	0	23	0.01	3.93	8.61839	1.41288e-07	8.78977e-07		DR463446	5	66	0.84	11.66	3.79503	3.09288e-05	0.000140097		BM358328	21	70	3.69	11.92	1.69169	3.46606e-07	4.40111e-06
TC225351	0	23	0.01	3.93	8.61839	1.41288e-07	8.78807e-07		TC208892	3	40	0.51	7.07	3.79314	7.8651e-05	0.000326253		AW667759	604	2011	106.03	342.5	1.69163	3.99902e-13	1.08473e-11
TC223515	0	23	0.01	3.93	8.61839	1.41288e-07	8.78637e-07		TC202763	4	52	0.67	9.18	3.77626	5.02494e-05	0.000214795		DT459401	12	40	2.11	6.81	1.69041	0.000127852	0.000985993
EX166855	0	23	0.01	3.93	8.61839	1.41288e-07	8.78466e-07		TC225394	10	131	1.69	23.14	3.77529	2.0236e-06	1.14934e-05		TC204431	25	83	4.39	14.14	1.68749	2.98094e-08	4.49211e-07
TC205568	0	23	0.01	3.93	8.61839	1.41288e-07	8.78296e-07		TC219382	36	470	6.07	83.02	3.77369	4.12558e-13	6.00897e-12		TC197945	28	93	4.92	15.84	1.68684	4.29208e-09	7.28427e-08
TC225839	0	23	0.01	3.93	8.61839	1.41288e-07	8.78126e-07		TC206861	6	78	1.01	13.78	3.77015	1.85204e-05	8.83006e-05		ES813739	28	93	4.92	15.84	1.68684	4.29208e-09	7.28034e-08
TC207234	0	23	0.01	3.93	8.61839	1.41288e-07	8.77957e-07		TC200129	3	39	0.51	6.89	3.75593	7.86516e-05	0.000326223		TC213461	213	706	37.39	120.24	1.68519	1.83187e-13	5.2929e-12
TC197276	0	23	0.01	3.93	8.61839	1.41288e-07	8.77787e-07		TC185466	2	26	0.34	4.59	3.75489	0.000121245	0.000473902		TC199208	13	43	2.28	7.32	1.68281	7.59272e-05	0.000623773
TC228449	0	23	0.01	3.93	8.61839	1.41288e-07	8.77617e-07		DR457379	2	26	0.34	4.59	3.75489	0.000121245	0.000473857		TC198561	13	43	2.28	7.32	1.68281	7.59272e-05	0.00062361
DR459584	0	23	0.01	3.93	8.61839	1.41288e-07	8.77447e-07		EX171421	2	26	0.34	4.59	3.75489	0.000121245	0.000473813		NP959320	78	258	13.69	43.94	1.68241	0	0
ES818748	0	23	0.01	3.93	8.61839	1.41288e-07	8.77278e-07		TC197322	2	26	0.34	4.59	3.75489	0.000121245	0.000473768		TC192105	62	205	10.88	34.91	1.68196	0	0
TC210031	0	23	0.01	3.93	8.61839	1.41288e-07	8.77108e-07		TC211525	4	51	0.67	9.01	3.74929	5.02494e-05	0.000215039		DW235314	33	109	5.79	18.56	1.68056	2.27384e-10	4.47725e-09
TC227488	0	23	0.01	3.93	8.61839	1.41288e-07	8.76939e-07		TC191219	10	128	1.69	22.61	3.74187	2.0236e-06	1.14855e-05		TC209864	27	89	4.74	15.16	1.67731	1.08372e-08	1.72917e-07
DW514529	0	23	0.01	3.93	8.61839	1.41288e-07	8.76769e-07		TC209673	38	484	6.41	85.49	3.73736	2.01394e-13	3.09805e-12		TC191141	61	201	10.71	34.23	1.6763	0	0
ES824764	0	23	0.01	3.93	8.61839	1.41288e-07	8.766e-07		TC199519	50	635	8.43	112.16	3.73388	2.73114e-14	4.9119e-13		TC216172	48	158	8.43	26.91	1.67454	1.08802e-13	3.3302e-12
TC204023	0	23	0.01	3.93	8.61839	1.41288e-07	8.76431e-07		TC207792	5	63	0.84	11.13	3.72792	3.09288e-05	0.000139975		ES813936	132	434	23.17	73.92	1.67371	6.86118e-14	2.20743e-12
EV487423	0	22	0.01	3.76	8.55459	2.80582e-07	1.66401e-06		TC220622	34	427	5.73	75.42	3.71834	1.0778e-12	1.49408e-11		TC209318	303	995	53.19	169.46	1.67172	9.03722e-14	2.84356e-12
EV481989	0	22	0.01	3.76	8.55459	2.80582e-07	1.66371e-06		DR454784	3	38	0.51	6.71	3.71774	7.86526e-05	0.000326195		ES808506	102	335	17.91	57.05	1.67146	0	0
BG444602	0	22	0.01	3.76	8.55459	2.80582e-07	1.6634e-06		TC190709	3	38	0.51	6.71	3.71774	7.86526e-05	0.000326162		DT461419	99	325	17.38	55.35	1.67116	0	0
BG444919	0	22	0.01	3.76	8.55459	2.80582e-07	1.66309e-06		CO071608	3	38	0.51	6.71	3.71774	7.86526e-05	0.000326129		TC206280	25	82	4.39	13.97	1.67004	4.5433e-08	6.68326e-07
ES814359	0	22	0.01	3.76	8.55459	2.80582e-07	1.66278e-06		TC225758	6	75	1.01	13.25	3.71357	1.85204e-05	8.82905e-05		BQ408417	15	49	2.63	8.35	1.66671	2.68872e-05	0.000245219
TC215276	0	22	0.01	3.76	8.55459	2.80582e-07	1.66248e-06		TC196030	89	1110	15.01	196.06	3.7073	0	0		TC218144	71	231	12.46	39.34	1.65869	0	0
DR459903	0	22	0.01	3.76	8.55459	2.80582e-07	1.66217e-06		TC201104	2	25	0.34	4.42	3.70044	0.000122067	0.000476891		TC205603	24	78	4.21	13.28	1.65736	1.14862e-07	1.58168e-06
TC217266	0	22	0.01	3.76	8.55459	2.80582e-07	1.66186e-06		TC179690	2	25	0.34	4.42	3.70044	0.000122067	0.000476846		EX168654	187	607	32.83	103.38	1.65487	2.56906e-13	7.21745e-12
TC190176	0	22	0.01	3.76	8.55459	2.80582e-07	1.66156e-06		TC216572	2	25	0.34	4.42	3.70044	0.000122067	0.000476801		TC201427	33	107	5.79	18.22	1.65389	5.24312e-10	9.97429e-09
DW232651	0	22	0.01	3.76	8.55459	2.80582e-07	1.66125e-06		TC216855	2	25	0.34	4.42	3.70044	0.000122067	0.000476756		CO491300	58	188	10.18	32.02	1.65324	0	0
EE592557	0	22	0.01	3.76	8.55459	2.80582e-07	1.66095e-06		TC220774	2	25	0.34	4.42	3.70044	0.000122067	0.000476711		ES838743	25	81	4.39	13.8	1.65238	6.90886e-08	9.88124e-07
DR455066	0	22	0.01	3.76	8.55459	2.80582e-07	1.66064e-06		TC210714	2	25	0.34	4.42	3.70044	0.000122067	0.000476666		TC223889	13	42	2.28	7.15	1.64891	0.000116363	0.00090875
TC208364	0	22	0.01	3.76	8.55459	2.80582e-07	1.66033e-06		TC229229	4	49	0.67	8.65	3.69047	5.02494e-05	0.000215128		TC199854	13	42	2.28	7.15	1.64891	0.000116363	0.000908525
ES817587	0	22	0.01	3.76	8.55459	2.80582e-07	1.66003e-06		DW501727	4	48	0.67	8.48	3.66183	5.02494e-05	0.000215017		TC191738	13	42	2.28	7.15	1.64891	0.000116363	0.0009083
TC187245	0	22	0.01	3.76	8.55459	2.80582e-07	1.65972e-06		TC203957	4	48	0.67	8.48	3.66183	5.02494e-05	0.000214994		ES805096	13	42	2.28	7.15	1.64891	0.000116363	0.000908074
TC211496	0	22	0.01	3.76	8.55459	2.80582e-07	1.65942e-06		TC224487	50	601	8.43	106.16	3.65456	2.73114e-14	4.91617e-13		TC220079	13	42	2.28	7.15	1.64891	0.000116363	0.000907849
TC180477	0	22	0.01	3.76	8.55459	2.80582e-07	1.65911e-06		ES801863	3	36	0.51	6.36	3.64046	7.8659e-05	0.000326123		CO108691	22	71	3.86	12.09	1.64714	4.837e-07	6.01091e-06
TC191292	0	22	0.01	3.76	8.55459	2.80582e-07	1.65881e-06		TC188937	2	24	0.34	4.24	3.64046	0.000123631	0.000482496		EX169086	62	200	10.88	34.06	1.6464	0	0
TC192737	0	22	0.01	3.76	8.55459	2.80582e-07	1.6585e-06		DW235111	2	24	0.34	4.24	3.64046	0.000123631	0.000482451		TC225262	490	1576	86.02	268.41	1.64169	0	0
ES821972	0	22	0.01	3.76	8.55459	2.80582e-07	1.6582e-06		ES828073	6	71	1.01	12.54	3.63411	1.85204e-05	8.83821e-05		TC195734	14	45	2.46	7.66	1.63869	6.9052e-05	0.000574794
DR458895	0	22	0.01	3.76	8.55459	2.80582e-07	1.65789e-06		TC189809	4	47	0.67	8.3	3.63088	5.02494e-05	0.000215061		DW520242	14	45	2.46	7.66	1.63869	6.9052e-05	0.000574642
TC202207	0	22	0.01	3.76	8.55459	2.80582e-07	1.65759e-06		ES825086	9	106	1.52	18.72	3.62244	3.58172e-06	1.93924e-05		TC211342	53	170	9.3	28.95	1.63826	2.17604e-14	7.62462e-13
ES809508	0	22	0.01	3.76	8.55459	2.80582e-07	1.65728e-06		TC191397	26	305	4.39	53.87	3.61719	1.22601e-10	1.33073e-09		BQ409069	20	64	3.51	10.9	1.63479	2.04466e-06	2.32257e-05
DW516942	0	22	0.01	3.76	8.55459	2.80582e-07	1.65698e-06		ES815785	6	70	1.01	12.36	3.61325	1.85204e-05	8.83312e-05		ES842512	31	99	5.44	16.86	1.63193	3.29906e-09	5.6724e-08
TC183403	0	22	0.01	3.76	8.55459	2.80582e-07	1.65667e-06		ES847961	3	35	0.51	6.18	3.59904	7.86668e-05	0.000326123		TC225408	16	51	2.81	8.69	1.62879	2.44244e-05	0.000225107
ES817772	0	22	0.01	3.76	8.55459	2.80582e-07	1.65637e-06		TC212481	3	35	0.51	6.18	3.59904	7.86668e-05	0.00032609		DW512644	21	67	3.69	11.41	1.62861	1.22451e-06	1.43658e-05
DR456939	0	22	0.01	3.76	8.55459	2.80582e-07	1.65606e-06		TC200805	3	35	0.51	6.18	3.59904	7.86668e-05	0.000326057		DW234374	194	617	34.06	105.08	1.62534	4.54748e-13	1.21776e-11
TC213924	0	22	0.01	3.76	8.55459	2.80582e-07	1.65576e-06		CO086889	3	35	0.51	6.18	3.59904	7.86668e-05	0.000326025		TC190603	475	1509	83.39	257	1.62382	8.89066e-13	2.29864e-11
TC198941	0	22	0.01	3.76	8.55459	2.80582e-07	1.65545e-06		TC215490	3	35	0.51	6.18	3.59904	7.86668e-05	0.000325992		TC197874	149	473	26.16	80.56	1.6227	2.00728e-13	5.77322e-12
TC190955	0	22	0.01	3.76	8.55459	2.80582e-07	1.65515e-06		TC217029	3	35	0.51	6.18	3.59904	7.86668e-05	0.000325959		TC213025	805	2554	141.32	434.98	1.62198	1.51101e-12	3.77334e-11
AW186827	0	22	0.01	3.76	8.55459	2.80582e-07	1.65485e-06		TC222383	8	92	1.35	16.25	3.58941	6.27708e-06	3.24808e-05		TC200399	46	146	8.08	24.87	1.62198	8.11796e-13	2.10578e-11
TC201458	0	22	0.01	3.76	8.55459	2.80582e-07	1.65454e-06		TC214820	2	23	0.34	4.06	3.57787	0.000126593	0.000493315		ES837403	141	447	24.75	76.13	1.62104	0	0
TC216643	0	22	0.01	3.76	8.55459	2.80582e-07	1.65424e-06		TC185009	2	23	0.34	4.06	3.57787	0.000126593	0.000493268		TC190864	784	2485	137.63	423.23	1.62065	0	0
DW008142	0	22	0.01	3.76	8.55459	2.80582e-07	1.65394e-06		TC207287	2	23	0.34	4.06	3.57787	0.000126593	0.000493222		TC216227	41	130	7.2	22.14	1.62059	1.42109e-11	3.16675e-10
ES831435	0	21	0.01	3.59	8.48784	5.57204e-07	3.13934e-06		TC182365	2	23	0.34	4.06	3.57787	0.000126593	0.000493175		TC194820	207	656	36.34	111.73	1.62039	4.90718e-14	1.63218e-12
ES831671	0	21	0.01	3.59	8.48784	5.57204e-07	3.13879e-06		TC196902	2	23	0.34	4.06	3.57787	0.000126593	0.000493129		TC220318	24	76	4.21	12.94	1.61995	2.641e-07	3.43385e-06
DR453037	0	21	0.01	3.59	8.48784	5.57204e-07	3.13824e-06		TC189379	2	23	0.34	4.06	3.57787	0.000126593	0.000493082		TC199459	647	2044	113.58	348.12	1.61588	0	0
TC211442	0	21	0.01	3.59	8.48784	5.57204e-07	3.13769e-06		TC186468	2	23	0.34	4.06	3.57787	0.000126593	0.000493036		TC190128	19	60	3.34	10.22	1.61348	5.18488e-06	5.49486e-05
ES845022	0	21	0.01	3.59	8.48784	5.57204e-07	3.13714e-06		DT053136	7	79	1.18	13.95	3.56341	1.08665e-05	5.45632e-05		TC185183	39	123	6.85	20.95	1.61277	5.82228e-11	1.22051e-09
TC185094	0	21	0.01	3.59	8.48784	5.57204e-07	3.13659e-06		ES821670	3	34	0.51	6.01	3.5588	7.86818e-05	0.000325989		TC199085	441	1388	77.42	236.39	1.61039	2.15606e-13	6.16731e-12
TC193275	0	21	0.01	3.59	8.48784	5.57204e-07	3.13604e-06		CO073495	3	34	0.51	6.01	3.5588	7.86818e-05	0.000325956		TC226596	71	223	12.46	37.98	1.60794	0	0
ES835616	0	21	0.01	3.59	8.48784	5.57204e-07	3.13549e-06		TC188819	3	34	0.51	6.01	3.5588	7.86818e-05	0.000325924		TC225781	28	88	4.92	14.99	1.60727	3.44342e-08	5.14225e-07
EX170401	0	21	0.01	3.59	8.48784	5.57204e-07	3.13494e-06		DT461567	3	34	0.51	6.01	3.5588	7.86818e-05	0.000325891		TC206858	36	113	6.32	19.25	1.60686	3.9747e-10	7.64917e-09
TC201243	0	21	0.01	3.59	8.48784	5.57204e-07	3.13439e-06		TC222566	83	933	14	164.8	3.55722	9.28146e-14	1.5302e-12		ES826274	94	295	16.5	50.24	1.60637	0	0
ES814681	0	21	0.01	3.59	8.48784	5.57204e-07	3.13385e-06		TC225311	22	247	3.71	43.63	3.55583	1.45542e-09	1.36547e-08		TC204549	14	44	2.46	7.49	1.60631	0.000105149	0.000829822
DW503655	0	21	0.01	3.59	8.48784	5.57204e-07	3.1333e-06		TC196915	6	67	1.01	11.83	3.55002	1.85204e-05	8.83108e-05		TC224964	14	44	2.46	7.49	1.60631	0.000105149	0.000829614
TC204504	0	21	0.01	3.59	8.48784	5.57204e-07	3.13275e-06		TC187737	4	44	0.67	7.77	3.53568	5.02498e-05	0.000214574		EX167687	15	47	2.63	8	1.60494	6.23862e-05	0.000524301
TC201640	0	21	0.01	3.59	8.48784	5.57204e-07	3.1322e-06		TC180375	65	717	10.96	126.64	3.53041	0	0		TC202134	65	203	11.41	34.57	1.59922	0	0
TC181720	0	21	0.01	3.59	8.48784	5.57204e-07	3.13165e-06		DN827985	27	297	4.55	52.46	3.52728	6.61564e-11	7.34844e-10		ES846414	25	78	4.39	13.28	1.59696	2.39288e-07	3.13717e-06
BF273631	0	21	0.01	3.59	8.48784	5.57204e-07	3.1311e-06		TC213941	8	88	1.35	15.54	3.52496	6.27708e-06	3.24849e-05		CO116967	79	246	13.87	41.9	1.59498	0	0
TC191268	0	21	0.01	3.59	8.48784	5.57204e-07	3.13056e-06		TC202694	2	22	0.34	3.89	3.51616	0.000132192	0.000514212		TC184402	213	663	37.39	112.92	1.59458	1.83187e-13	5.29777e-12
TC187705	0	21	0.01	3.59	8.48784	5.57204e-07	3.13001e-06		BQ414097	2	22	0.34	3.89	3.51616	0.000132192	0.000514164		ES798670	56	174	9.83	29.63	1.5918	0	0
TC201280	0	21	0.01	3.59	8.48784	5.57204e-07	3.12946e-06		TC188970	2	22	0.34	3.89	3.51616	0.000132192	0.000514115		TC219656	20	62	3.51	10.56	1.58907	4.68212e-06	4.99908e-05
ES811860	0	21	0.01	3.59	8.48784	5.57204e-07	3.12891e-06		TC204824	2	22	0.34	3.89	3.51616	0.000132192	0.000514067		TC219309	52	161	9.13	27.42	1.58654	1.53433e-13	4.49931e-12
ES798875	0	21	0.01	3.59	8.48784	5.57204e-07	3.12837e-06		TC209255	3	33	0.51	5.83	3.51493	7.87098e-05	0.000325974		ES850519	75	232	13.17	39.51	1.58496	0	0
ES812813	0	21	0.01	3.59	8.48784	5.57204e-07	3.12782e-06		TC210537	44	478	7.42	84.43	3.50826	7.08322e-14	1.20081e-12		TC212038	56	173	9.83	29.46	1.58349	0	0
TC203876	0	21	0.01	3.59	8.48784	5.57204e-07	3.12727e-06		TC195725	13	141	2.19	24.9	3.50714	3.493e-07	2.28693e-06		TC198638	102	315	17.91	53.65	1.58281	0	0
TC224556	0	21	0.01	3.59	8.48784	5.57204e-07	3.12673e-06		DR452307	4	43	0.67	7.6	3.50377	5.025e-05	0.000214553		TC200635	92	284	16.15	48.37	1.58258	0	0
EV485061	0	21	0.01	3.59	8.48784	5.57204e-07	3.12618e-06		TC188319	71	769	11.98	135.83	3.5031	0	0		TC213066	34	105	5.97	17.88	1.58254	2.4661e-09	4.29418e-08
TC217531	0	21	0.01	3.59	8.48784	5.57204e-07	3.12564e-06		CO100519	11	118	1.86	20.84	3.48598	1.13401e-06	6.76694e-06		TC206409	23	71	4.04	12.09	1.58139	1.00234e-06	1.1951e-05
ES794690	0	21	0.01	3.59	8.48784	5.57204e-07	3.12509e-06		TC223333	28	299	4.72	52.81	3.48395	3.57852e-11	4.09589e-10		CO118168	62	191	10.88	32.53	1.58009	0	0
CO098182	0	21	0.01	3.59	8.48784	5.57204e-07	3.12454e-06		TC213285	8	85	1.35	15.01	3.47489	6.27708e-06	3.2493e-05		ES845015	38	117	6.67	19.93	1.57918	3.26104e-10	6.33778e-09
TC188601	0	21	0.01	3.59	8.48784	5.57204e-07	3.124e-06		TC203018	3	32	0.51	5.65	3.46968	7.87624e-05	0.000326159		DW500651	132	406	23.17	69.15	1.57747	6.86118e-14	2.20518e-12
TC228803	0	21	0.01	3.59	8.48784	5.57204e-07	3.12345e-06		TC205421	3	32	0.51	5.65	3.46968	7.87624e-05	0.000326127		TC224063	228	701	40.03	119.39	1.57653	9.9254e-14	3.10749e-12
ES835382	0	21	0.01	3.59	8.48784	5.57204e-07	3.12291e-06		CO100352	3	32	0.51	5.65	3.46968	7.87624e-05	0.000326094		TC209799	167	511	29.32	87.03	1.56963	1.03917e-13	3.22142e-12
TC213814	0	21	0.01	3.59	8.48784	5.57204e-07	3.12236e-06		TC203973	3	32	0.51	5.65	3.46968	7.87624e-05	0.000326062		TC213300	107	327	18.78	55.69	1.56822	0	0
TC181854	0	21	0.01	3.59	8.48784	5.57204e-07	3.12182e-06		BF272959	7	74	1.18	13.07	3.4694	1.08665e-05	5.45765e-05		TC219822	1054	3217	185.03	547.9	1.56615	4.50684e-12	1.06064e-10
DR463805	0	21	0.01	3.59	8.48784	5.57204e-07	3.12128e-06		ES814136	4	42	0.67	7.42	3.46919	5.02506e-05	0.000214534		TC210401	20	61	3.51	10.39	1.56565	7.04926e-06	7.28902e-05
CO129417	0	21	0.01	3.59	8.48784	5.57204e-07	3.12073e-06		TC188201	6	63	1.01	11.13	3.46203	1.85204e-05	8.83617e-05		TC221963	48	146	8.43	24.87	1.5608	3.23452e-12	7.7809e-11
DR461807	0	21	0.01	3.59	8.48784	5.57204e-07	3.12019e-06		TC185989	24	251	4.05	44.33	3.45229	4.22356e-10	4.25183e-09		TC224046	26	79	4.56	13.45	1.5605	3.2398e-07	4.16763e-06
CO496600	0	21	0.01	3.59	8.48784	5.57204e-07	3.11964e-06		TC193206	5	52	0.84	9.18	3.45003	3.09288e-05	0.000140036		TC181790	75	228	13.17	38.83	1.55992	0	0
FL577160	0	20	0.01	3.42	8.41785	1.10655e-06	5.92667e-06		ES807688	2	21	0.34	3.71	3.44781	0.000142737	0.000552064		TC183264	27	82	4.74	13.97	1.55937	1.94392e-07	2.58957e-06
ES834085	0	20	0.01	3.42	8.41785	1.10655e-06	5.92568e-06		TC185024	2	21	0.34	3.71	3.44781	0.000142737	0.000552012		TC182494	167	507	29.32	86.35	1.55831	1.03917e-13	3.20878e-12
EX172547	0	20	0.01	3.42	8.41785	1.10655e-06	5.9247e-06		TC186476	2	21	0.34	3.71	3.44781	0.000142737	0.000551961		TC214239	56	170	9.83	28.95	1.5583	3.4639e-14	1.17956e-12
ES819957	0	20	0.01	3.42	8.41785	1.10655e-06	5.92371e-06		TC189420	2	21	0.34	3.71	3.44781	0.000142737	0.000551909		TC200946	62	188	10.88	32.02	1.55729	0	0
AW666560	0	20	0.01	3.42	8.41785	1.10655e-06	5.92272e-06		TC191796	2	21	0.34	3.71	3.44781	0.000142737	0.000551858		ES827865	30	91	5.27	15.5	1.55639	4.21344e-08	6.21838e-07
CO121972	0	20	0.01	3.42	8.41785	1.10655e-06	5.92174e-06		CO100211	2	21	0.34	3.71	3.44781	0.000142737	0.000551806		TC186116	30	91	5.27	15.5	1.55639	4.21344e-08	6.21547e-07
TC213095	0	20	0.01	3.42	8.41785	1.10655e-06	5.92075e-06		ES823424	2	21	0.34	3.71	3.44781	0.000142737	0.000551754		TC192812	2440	7395	428.35	1259.46	1.55594	0	0
AJ514146	0	20	0.01	3.42	8.41785	1.10655e-06	5.91976e-06		DW505036	2	21	0.34	3.71	3.44781	0.000142737	0.000551703		TC197603	74	224	12.99	38.15	1.55428	0	0
TC187941	0	20	0.01	3.42	8.41785	1.10655e-06	5.91878e-06		TC216022	2	21	0.34	3.71	3.44781	0.000142737	0.000551651		TC212512	45	136	7.9	23.16	1.55171	2.12572e-11	4.64162e-10
TC211309	0	20	0.01	3.42	8.41785	1.10655e-06	5.91779e-06		TC220553	2	21	0.34	3.71	3.44781	0.000142737	0.0005516		TC197546	94	284	16.5	48.37	1.55165	0	0
TC206018	0	20	0.01	3.42	8.41785	1.10655e-06	5.91681e-06		TC209420	2	21	0.34	3.71	3.44781	0.000142737	0.000551548		ES839228	216	651	37.92	110.87	1.54784	1.52767e-13	4.48396e-12
TC210684	0	20	0.01	3.42	8.41785	1.10655e-06	5.91582e-06		TC211068	108	1122	18.22	198.18	3.44322	0	0		TC220746	84	253	14.75	43.09	1.54664	0	0
DW224090	0	20	0.01	3.42	8.41785	1.10655e-06	5.91484e-06		TC191871	8	83	1.35	14.66	3.44085	6.27708e-06	3.25174e-05		TC210831	17	51	2.98	8.69	1.54404	5.00892e-05	0.000427
DV849442	0	20	0.01	3.42	8.41785	1.10655e-06	5.91385e-06		TC190316	12	124	2.02	21.9	3.4385	6.31186e-07	3.94217e-06		CO073485	17	51	2.98	8.69	1.54404	5.00892e-05	0.000426884
TC212867	0	20	0.01	3.42	8.41785	1.10655e-06	5.91287e-06		TC181506	3	31	0.51	5.48	3.42561	7.88614e-05	0.000326406		ES798871	17	51	2.98	8.69	1.54404	5.00892e-05	0.000426769
DR463667	0	20	0.01	3.42	8.41785	1.10655e-06	5.91189e-06		DN781358	3	31	0.51	5.48	3.42561	7.88614e-05	0.000326373		TC222804	17	51	2.98	8.69	1.54404	5.00892e-05	0.000426653
TC186538	0	20	0.01	3.42	8.41785	1.10655e-06	5.9109e-06		TC210243	3	31	0.51	5.48	3.42561	7.88614e-05	0.000326341		TC224017	27	81	4.74	13.8	1.54171	2.90582e-07	3.76262e-06
ES813011	0	20	0.01	3.42	8.41785	1.10655e-06	5.90992e-06		TC207114	3	31	0.51	5.48	3.42561	7.88614e-05	0.000326308		DT527131	16	48	2.81	8.18	1.54153	8.43516e-05	0.00068582
ES834201	0	20	0.01	3.42	8.41785	1.10655e-06	5.90894e-06		TC202731	5	51	0.84	9.01	3.42307	3.09288e-05	0.000140082		ES851960	16	48	2.81	8.18	1.54153	8.43516e-05	0.000685643
TC219575	0	20	0.01	3.42	8.41785	1.10655e-06	5.90796e-06		ES843522	111	1129	18.72	199.42	3.41316	0	0		EX165341	73	219	12.82	37.3	1.54078	0	0
TC182918	0	20	0.01	3.42	8.41785	1.10655e-06	5.90697e-06		TC194222	4	40	0.67	7.07	3.39948	5.02534e-05	0.000214523		CA993916	73	219	12.82	37.3	1.54078	0	0
DW232902	0	20	0.01	3.42	8.41785	1.10655e-06	5.90599e-06		TC211578	29	292	4.89	51.58	3.39891	1.94711e-11	2.30582e-10		TC216351	19	57	3.34	9.71	1.53962	1.77381e-05	0.000168823
TC183248	0	20	0.01	3.42	8.41785	1.10655e-06	5.90501e-06		TC192435	5	50	0.84	8.83	3.39395	3.09288e-05	0.000140113		BM360853	19	57	3.34	9.71	1.53962	1.77381e-05	0.000168772
TC180007	0	20	0.01	3.42	8.41785	1.10655e-06	5.90403e-06		FF403750	3	30	0.51	5.3	3.37742	7.90466e-05	0.000327042		TC180742	3405	10194	597.76	1736.17	1.53827	0	0
TC209812	0	20	0.01	3.42	8.41785	1.10655e-06	5.90305e-06		TC187571	3	30	0.51	5.3	3.37742	7.90466e-05	0.000327009		TC186611	64	191	11.24	32.53	1.53313	0	0
DT468349	0	20	0.01	3.42	8.41785	1.10655e-06	5.90207e-06		TC184872	3	30	0.51	5.3	3.37742	7.90466e-05	0.000326976		BF271212	113	336	19.84	57.23	1.52836	1.62981e-13	4.76598e-12
AI727624	0	20	0.01	3.42	8.41785	1.10655e-06	5.90109e-06		TC222585	2	20	0.34	3.53	3.37606	0.000162526	0.00062405		DN759781	255	758	44.77	129.1	1.52788	0	0
TC181714	0	20	0.01	3.42	8.41785	1.10655e-06	5.90011e-06		TC212858	2	20	0.34	3.53	3.37606	0.000162526	0.000623992		ES832103	427	1268	74.96	215.96	1.52657	9.0461e-13	2.33499e-11
TC211724	0	20	0.01	3.42	8.41785	1.10655e-06	5.89913e-06		CO073810	2	20	0.34	3.53	3.37606	0.000162526	0.000623934		TC193800	62	184	10.88	31.34	1.52633	0	0
ES807159	0	20	0.01	3.42	8.41785	1.10655e-06	5.89815e-06		TC226014	2	20	0.34	3.53	3.37606	0.000162526	0.000623876		TC219908	604	1793	106.03	305.37	1.52609	3.99902e-13	1.0838e-11
TC192760	0	20	0.01	3.42	8.41785	1.10655e-06	5.89717e-06		DW498785	2	20	0.34	3.53	3.37606	0.000162526	0.000623818		TC221803	61	181	10.71	30.83	1.52538	1.66533e-14	5.88761e-13
DW518189	0	20	0.01	3.42	8.41785	1.10655e-06	5.89619e-06		TC200789	2	20	0.34	3.53	3.37606	0.000162526	0.00062376		ES815006	30	89	5.27	15.16	1.52439	9.37078e-08	1.31162e-06
TC207939	0	20	0.01	3.42	8.41785	1.10655e-06	5.89522e-06		BM357974	8	79	1.35	13.95	3.36923	6.27708e-06	3.25011e-05		TC217240	56	166	9.83	28.27	1.52401	2.5313e-13	7.13047e-12
TC198663	0	20	0.01	3.42	8.41785	1.10655e-06	5.89424e-06		DR454452	4	39	0.67	6.89	3.36227	5.02568e-05	0.000214516		TC208303	28	83	4.92	14.14	1.52305	2.59874e-07	3.38449e-06
TC186263	0	20	0.01	3.42	8.41785	1.10655e-06	5.89326e-06		ES800991	32	313	5.4	55.29	3.35599	3.2927e-12	4.30612e-11		TC210361	284	841	49.86	143.23	1.52238	0	0
TC184158	0	20	0.01	3.42	8.41785	1.10655e-06	5.89228e-06		ES796205	7	68	1.18	12.01	3.34738	1.08665e-05	5.45699e-05		TC181227	298	880	52.31	149.88	1.51865	3.9413e-13	1.07185e-11
DW236483	0	20	0.01	3.42	8.41785	1.10655e-06	5.89131e-06		TC218541	12	116	2.02	20.49	3.34249	6.31186e-07	3.94158e-06		TC217993	86	254	15.1	43.26	1.51849	0	0
ES823638	0	20	0.01	3.42	8.41785	1.10655e-06	5.89033e-06		TC220480	6	58	1.01	10.24	3.34179	1.85204e-05	8.83414e-05		TC190477	39	115	6.85	19.59	1.51594	1.44383e-09	2.58861e-08
TC182117	0	20	0.01	3.42	8.41785	1.10655e-06	5.88936e-06		BQ404069	39	375	6.58	66.24	3.33154	1.41887e-13	2.2591e-12		TC199394	77	227	13.52	38.66	1.51575	0	0
DT459136	0	20	0.01	3.42	8.41785	1.10655e-06	5.88838e-06		ES843649	208	1995	35.08	352.38	3.32841	2.88436e-13	4.32445e-12		TC223450	17	50	2.98	8.52	1.51554	7.50026e-05	0.000616982
TC186051	0	20	0.01	3.42	8.41785	1.10655e-06	5.8874e-06		BF271528	3	29	0.51	5.12	3.32757	7.93922e-05	0.000328275		TC190377	19	56	3.34	9.54	1.51414	2.65274e-05	0.000242641
TC221796	0	20	0.01	3.42	8.41785	1.10655e-06	5.88643e-06		DW512644	3	29	0.51	5.12	3.32757	7.93922e-05	0.000328242		BQ412458	36	106	6.32	18.05	1.514	6.597e-09	1.08621e-07
TC191194	0	20	0.01	3.42	8.41785	1.10655e-06	5.88545e-06		TC181873	4	38	0.67	6.71	3.32408	5.0263e-05	0.000214498		TC193260	66	194	11.59	33.04	1.51133	0	0
TC197051	0	20	0.01	3.42	8.41785	1.10655e-06	5.88448e-06		TC212920	15	143	2.53	25.26	3.31965	1.05485e-07	7.43844e-07		TC212600	48	141	8.43	24.01	1.51003	2.28388e-11	4.98351e-10
TC220240	0	20	0.01	3.42	8.41785	1.10655e-06	5.88351e-06		DT049425	2	19	0.34	3.36	3.30485	0.000199515	0.000735883		TC187445	16	47	2.81	8	1.50943	0.000126399	0.000977663
TC228424	0	20	0.01	3.42	8.41785	1.10655e-06	5.88253e-06		TC208574	2	19	0.34	3.36	3.30485	0.000199515	0.000735818		TC229306	181	531	31.78	90.44	1.50884	4.88498e-14	1.62652e-12
ES827590	0	20	0.01	3.42	8.41785	1.10655e-06	5.88156e-06		DR461340	2	19	0.34	3.36	3.30485	0.000199515	0.000735752		TC188001	75	220	13.17	37.47	1.50848	0	0
TC185895	0	20	0.01	3.42	8.41785	1.10655e-06	5.88059e-06		TC184070	2	19	0.34	3.36	3.30485	0.000199515	0.000735686		TC183528	29	85	5.09	14.48	1.50832	2.31796e-07	3.05166e-06
ES800483	0	20	0.01	3.42	8.41785	1.10655e-06	5.87961e-06		DW477319	2	19	0.34	3.36	3.30485	0.000199515	0.000735621		TC225320	208	610	36.52	103.89	1.5083	2.64678e-13	7.42916e-12
TC199272	0	19	0.01	3.25	8.3443	2.19748e-06	1.11841e-05		TC202582	2	19	0.34	3.36	3.30485	0.000199515	0.000735555		TC218982	81	237	14.22	40.36	1.505	1.39888e-14	5.04769e-13
ES823024	0	19	0.01	3.25	8.3443	2.19748e-06	1.11824e-05		ES840247	5	47	0.84	8.3	3.30465	3.0929e-05	0.00013996		TC192155	26	76	4.56	12.94	1.50473	1.07397e-06	1.2723e-05
TC222733	0	19	0.01	3.25	8.3443	2.19748e-06	1.11806e-05		TC199975	15	141	2.53	24.9	3.29894	1.05485e-07	7.41694e-07		TC214094	274	800	48.1	136.25	1.50215	4.13002e-14	1.38837e-12
ES839964	0	19	0.01	3.25	8.3443	2.19748e-06	1.11788e-05		GE653987	106	995	17.88	175.75	3.29711	0	0		TC214619	50	146	8.78	24.87	1.50211	1.22946e-11	2.76124e-10
DW232922	0	19	0.01	3.25	8.3443	2.19748e-06	1.1177e-05		TC219014	3972	37270	669.96	6583.04	3.29661	4.17288e-12	5.41101e-11		DW500027	24	70	4.21	11.92	1.50149	2.99502e-06	3.31358e-05
ES846927	0	19	0.01	3.25	8.3443	2.19748e-06	1.11753e-05		ES830086	4	37	0.67	6.54	3.28706	5.02748e-05	0.000214526		TC227320	72	210	12.64	35.77	1.50075	0	0
TC206358	0	19	0.01	3.25	8.3443	2.19748e-06	1.11735e-05		ES813324	21	195	3.54	34.44	3.28226	2.6987e-09	2.42995e-08		TC202482	37	108	6.5	18.39	1.50041	5.8854e-09	9.7568e-08
BG441035	0	19	0.01	3.25	8.3443	2.19748e-06	1.11717e-05		CO118017	3	28	0.51	4.95	3.27886	8.00354e-05	0.000330439		ES844699	825	2403	144.83	409.26	1.49866	0	0
DR455177	0	19	0.01	3.25	8.3443	2.19748e-06	1.117e-05		DT048992	3	28	0.51	4.95	3.27886	8.00354e-05	0.000330406		TC194152	45	131	7.9	22.31	1.49777	1.52502e-10	3.06809e-09
DW227347	0	19	0.01	3.25	8.3443	2.19748e-06	1.11682e-05		TC194269	3	28	0.51	4.95	3.27886	8.00354e-05	0.000330373		DW504606	22	64	3.86	10.9	1.49766	8.37986e-06	8.54414e-05
TC222055	0	19	0.01	3.25	8.3443	2.19748e-06	1.11664e-05		TC214100	3	28	0.51	4.95	3.27886	8.00354e-05	0.00033034		TC180212	32	93	5.62	15.84	1.49493	7.4491e-08	1.06009e-06
TC221942	0	19	0.01	3.25	8.3443	2.19748e-06	1.11647e-05		ES849070	8	74	1.35	13.07	3.27523	6.27708e-06	3.24889e-05		ES848879	21	61	3.69	10.39	1.4935	1.40368e-05	0.000136612
ES848252	0	19	0.01	3.25	8.3443	2.19748e-06	1.11629e-05		TC207051	22	203	3.71	35.86	3.27288	1.45542e-09	1.36578e-08		TC180140	20	58	3.51	9.88	1.49304	2.35376e-05	0.000219245
EX169022	0	19	0.01	3.25	8.3443	2.19748e-06	1.11611e-05		DR454290	36	332	6.07	58.64	3.27212	4.12558e-13	6.01108e-12		DN827985	158	458	27.74	78	1.49151	0	0
TC202824	0	19	0.01	3.25	8.3443	2.19748e-06	1.11594e-05		TC207629	18	166	3.04	29.32	3.26974	1.70516e-08	1.36853e-07		TC220589	86	249	15.1	42.41	1.48986	0	0
CO117073	0	19	0.01	3.25	8.3443	2.19748e-06	1.11576e-05		AW187369	51	467	8.6	82.49	3.26181	4.4409e-16	9.51309e-15		TC187866	18	52	3.16	8.86	1.48738	6.6423e-05	0.000554377
TC217182	0	19	0.01	3.25	8.3443	2.19748e-06	1.11558e-05		TC217667	7	64	1.18	11.3	3.25946	1.08665e-05	5.45368e-05		TC228484	18	52	3.16	8.86	1.48738	6.6423e-05	0.00055423
CO114858	0	19	0.01	3.25	8.3443	2.19748e-06	1.11541e-05		DW519781	9	82	1.52	14.48	3.25192	3.58172e-06	1.94102e-05		TC212173	17	49	2.98	8.35	1.48646	0.000111815	0.000876932
TC210155	0	19	0.01	3.25	8.3443	2.19748e-06	1.11523e-05		TC223503	4	36	0.67	6.36	3.24679	5.02966e-05	0.000214597		TC221947	34	98	5.97	16.69	1.48318	3.98292e-08	5.90309e-07
DR453106	0	19	0.01	3.25	8.3443	2.19748e-06	1.11506e-05		TC187823	4	36	0.67	6.36	3.24679	5.02966e-05	0.000214575		TC216930	58	167	10.18	28.44	1.48218	6.79678e-13	1.77184e-11
BF272594	0	19	0.01	3.25	8.3443	2.19748e-06	1.11488e-05		DR455003	4	36	0.67	6.36	3.24679	5.02966e-05	0.000214553		TC216937	24	69	4.21	11.75	1.48077	4.43996e-06	4.75829e-05
TC208463	0	19	0.01	3.25	8.3443	2.19748e-06	1.1147e-05		ES829919	22	199	3.71	35.15	3.24403	1.45542e-09	1.36671e-08		TC180780	40	115	7.02	19.59	1.48057	2.809e-09	4.86971e-08
DN779775	0	19	0.01	3.25	8.3443	2.19748e-06	1.11453e-05		DW516441	5	45	0.84	7.95	3.24249	3.09298e-05	0.000139949		TC203382	57	164	10.01	27.93	1.48037	1.18727e-12	3.01028e-11
ES847960	0	19	0.01	3.25	8.3443	2.19748e-06	1.11435e-05		TC227828	6	54	1.01	9.54	3.23963	1.85204e-05	8.826e-05		DW008736	192	552	33.71	94.01	1.47964	0	0
DR453871	0	19	0.01	3.25	8.3443	2.19748e-06	1.11418e-05		TC204863	6	54	1.01	9.54	3.23963	1.85204e-05	8.82499e-05		ES813568	53	152	9.3	25.89	1.47709	8.6977e-12	1.97884e-10
ES791582	0	19	0.01	3.25	8.3443	2.19748e-06	1.114e-05		TC207069	6	54	1.01	9.54	3.23963	1.85204e-05	8.82397e-05		ES828771	144	413	25.28	70.34	1.47635	4.10782e-14	1.38238e-12
BE052543	0	19	0.01	3.25	8.3443	2.19748e-06	1.11382e-05		TC211328	535	4807	90.24	849.07	3.23404	0	0		BM358252	316	906	55.47	154.3	1.47596	2.0628e-13	5.92208e-12
DT526881	0	19	0.01	3.25	8.3443	2.19748e-06	1.11365e-05		TC180145	55	493	9.28	87.08	3.23014	0	0		TC195725	80	229	14.04	39	1.47393	0	0
ES805274	0	19	0.01	3.25	8.3443	2.19748e-06	1.11347e-05		ES806004	37	331	6.24	58.46	3.22783	2.74892e-13	4.14241e-12		TC199616	35	100	6.14	17.03	1.47177	3.53416e-08	5.26776e-07
TC221327	0	19	0.01	3.25	8.3443	2.19748e-06	1.1133e-05		TC217497	15	134	2.53	23.67	3.22585	1.05485e-07	7.41946e-07		TC220558	42	120	7.37	20.44	1.47166	1.50478e-09	2.69023e-08
TC196112	0	19	0.01	3.25	8.3443	2.19748e-06	1.11312e-05		TC187723	2	18	0.34	3.18	3.22542	0.000268354	0.000975951		TC213419	42	120	7.37	20.44	1.47166	1.50478e-09	2.6887e-08
TC220546	0	19	0.01	3.25	8.3443	2.19748e-06	1.11295e-05		BQ414613	2	18	0.34	3.18	3.22542	0.000268354	0.000975865		TC217087	64	183	11.24	31.17	1.47152	0	0
ES806405	0	19	0.01	3.25	8.3443	2.19748e-06	1.11277e-05		TC224300	2	18	0.34	3.18	3.22542	0.000268354	0.000975779		TC217712	21	60	3.69	10.22	1.4697	2.08168e-05	0.000195057
CO497126	0	19	0.01	3.25	8.3443	2.19748e-06	1.1126e-05		DW504452	2	18	0.34	3.18	3.22542	0.000268354	0.000975693		DW500218	48	137	8.43	23.33	1.46858	1.07444e-10	2.19102e-09
TC206420	0	19	0.01	3.25	8.3443	2.19748e-06	1.11242e-05		TC223695	2	18	0.34	3.18	3.22542	0.000268354	0.000975608		TC205588	59	168	10.36	28.61	1.4655	9.07274e-13	2.33803e-11
BQ410790	0	19	0.01	3.25	8.3443	2.19748e-06	1.11224e-05		BQ413349	2	18	0.34	3.18	3.22542	0.000268354	0.000975522		TC196934	32	91	5.62	15.5	1.46363	1.62217e-07	2.18594e-06
TC183453	0	19	0.01	3.25	8.3443	2.19748e-06	1.11207e-05		TC186677	3	27	0.51	4.77	3.22542	8.12288e-05	0.000335132		TC203650	32	91	5.62	15.5	1.46363	1.62217e-07	2.185e-06
TC222419	0	19	0.01	3.25	8.3443	2.19748e-06	1.11189e-05		TC185647	2	18	0.34	3.18	3.22542	0.000268354	0.000975436		TC186474	44	125	7.72	21.29	1.4635	8.05728e-10	1.50102e-08
DW506743	0	19	0.01	3.25	8.3443	2.19748e-06	1.11172e-05		TC223104	2	18	0.34	3.18	3.22542	0.000268354	0.00097535		ES847714	38	108	6.67	18.39	1.46316	1.13675e-08	1.8092e-07
TC228724	0	19	0.01	3.25	8.3443	2.19748e-06	1.11154e-05		TC185019	2	18	0.34	3.18	3.22542	0.000268354	0.000975265		TC219196	219	622	38.45	105.93	1.46206	2.23598e-13	6.36698e-12
FL577059	0	19	0.01	3.25	8.3443	2.19748e-06	1.11137e-05		TC195491	2	18	0.34	3.18	3.22542	0.000268354	0.000975179		TC192602	79	224	13.87	38.15	1.45972	0	0
TC180804	0	19	0.01	3.25	8.3443	2.19748e-06	1.11119e-05		CO109142	2	18	0.34	3.18	3.22542	0.000268354	0.000975093		AW186947	91	258	15.98	43.94	1.45927	0	0
TC218232	0	19	0.01	3.25	8.3443	2.19748e-06	1.11102e-05		TC184282	2	18	0.34	3.18	3.22542	0.000268354	0.000975008		ES805858	144	408	25.28	69.49	1.45881	4.10782e-14	1.38386e-12
ES842536	0	19	0.01	3.25	8.3443	2.19748e-06	1.11084e-05		TC204749	2	18	0.34	3.18	3.22542	0.000268354	0.000974922		TC208237	53	150	9.3	25.55	1.45802	1.87035e-11	4.11254e-10
CO094348	0	19	0.01	3.25	8.3443	2.19748e-06	1.11067e-05		TC218279	3	27	0.51	4.77	3.22542	8.12288e-05	0.000335098		EX167353	29	82	5.09	13.97	1.45659	7.47696e-07	9.05204e-06
TC187640	0	19	0.01	3.25	8.3443	2.19748e-06	1.11049e-05		TC224100	2	18	0.34	3.18	3.22542	0.000268354	0.000974836		TC209664	99	280	17.38	47.69	1.45626	0	0
TC204296	0	19	0.01	3.25	8.3443	2.19748e-06	1.11032e-05		TC212037	2	18	0.34	3.18	3.22542	0.000268354	0.000974751		TC224176	64	181	11.24	30.83	1.45569	1.42109e-14	5.08697e-13
TC213197	0	19	0.01	3.25	8.3443	2.19748e-06	1.11015e-05		TC182067	2	18	0.34	3.18	3.22542	0.000268354	0.000974665		TC199017	63	178	11.06	30.32	1.45492	1.85185e-13	5.34084e-12
TC219700	0	19	0.01	3.25	8.3443	2.19748e-06	1.10997e-05		TC200644	2	18	0.34	3.18	3.22542	0.000268354	0.00097458		TC197345	86	243	15.1	41.39	1.45473	0	0
TC218952	0	19	0.01	3.25	8.3443	2.19748e-06	1.1098e-05		TC204173	7	62	1.18	10.95	3.21407	1.08665e-05	5.45434e-05		TC208903	92	259	16.15	44.11	1.44957	0	0
BQ408877	0	19	0.01	3.25	8.3443	2.19748e-06	1.10962e-05		DR453706	6	53	1.01	9.36	3.21215	1.85204e-05	8.82702e-05		TC226137	26	73	4.56	12.43	1.44672	3.46382e-06	3.78697e-05
TC225353	0	19	0.01	3.25	8.3443	2.19748e-06	1.10945e-05		TC199414	4	35	0.67	6.18	3.20537	5.03368e-05	0.000214702		TC205678	26	73	4.56	12.43	1.44672	3.46382e-06	3.78566e-05
CO079332	0	19	0.01	3.25	8.3443	2.19748e-06	1.10927e-05		TC189762	4	35	0.67	6.18	3.20537	5.03368e-05	0.00021468		TC187416	126	354	22.12	60.29	1.44657	5.4401e-14	1.79051e-12
ES796485	0	19	0.01	3.25	8.3443	2.19748e-06	1.1091e-05		CO074351	4	35	0.67	6.18	3.20537	5.03368e-05	0.000214658		TC184977	47	132	8.25	22.48	1.44618	3.81588e-10	7.36154e-09
DW499977	0	19	0.01	3.25	8.3443	2.19748e-06	1.10892e-05		TC205780	4	35	0.67	6.18	3.20537	5.03368e-05	0.000214636		BQ413033	36	101	6.32	17.2	1.44441	4.59314e-08	6.75026e-07
ES824657	0	19	0.01	3.25	8.3443	2.19748e-06	1.10875e-05		EX170076	799	6963	134.77	1229.88	3.18995	0	0		DW510805	118	331	20.72	56.37	1.4439	0	0
DT461398	0	19	0.01	3.25	8.3443	2.19748e-06	1.10858e-05		TC215614	5	43	0.84	7.6	3.17754	3.09318e-05	0.000139942		TC187733	86	241	15.1	41.05	1.44283	0	0
ES818793	0	19	0.01	3.25	8.3443	2.19748e-06	1.1084e-05		TC196697	5	43	0.84	7.6	3.17754	3.09318e-05	0.000139927		TC190482	10975	30746	1926.7	5236.44	1.44245	0	0
CO069790	0	19	0.01	3.25	8.3443	2.19748e-06	1.10823e-05		DW497700	5	43	0.84	7.6	3.17754	3.09318e-05	0.000139912		TC219604	167	467	29.32	79.54	1.4398	1.03917e-13	3.21193e-12
TC209841	0	19	0.01	3.25	8.3443	2.19748e-06	1.10805e-05		TC214471	13	112	2.19	19.78	3.17504	3.493e-07	2.28801e-06		TC200077	29	81	5.09	13.8	1.43893	1.09842e-06	1.2998e-05
TC182757	0	19	0.01	3.25	8.3443	2.19748e-06	1.10788e-05		DW485347	37	318	6.24	56.17	3.17018	2.74892e-13	4.1409e-12		TC219546	34	95	5.97	16.18	1.43841	1.26612e-07	1.73663e-06
ES829922	0	19	0.01	3.25	8.3443	2.19748e-06	1.10771e-05		CO087063	3	26	0.51	4.59	3.16993	8.34356e-05	0.000344065		TC219221	39	109	6.85	18.56	1.43802	1.47394e-08	2.30964e-07
BF268325	0	19	0.01	3.25	8.3443	2.19748e-06	1.10753e-05		TC190343	3	26	0.51	4.59	3.16993	8.34356e-05	0.00034403		TC198491	434	1212	76.19	206.42	1.43791	0	0
CA993115	0	18	0.01	3.08	8.26679	4.36396e-06	2.08649e-05		TC198449	3	26	0.51	4.59	3.16993	8.34356e-05	0.000343996		TC205653	33	92	5.79	15.67	1.43637	2.10332e-07	2.79362e-06
ES806666	0	18	0.01	3.08	8.26679	4.36396e-06	2.08618e-05		TC218309	3	26	0.51	4.59	3.16993	8.34356e-05	0.000343962		TC179824	33	92	5.79	15.67	1.43637	2.10332e-07	2.79245e-06
TC214758	0	18	0.01	3.08	8.26679	4.36396e-06	2.08587e-05		DR454136	3	26	0.51	4.59	3.16993	8.34356e-05	0.000343928		TC180393	228	636	40.03	108.32	1.43615	9.9254e-14	3.1044e-12
TC226949	0	18	0.01	3.08	8.26679	4.36396e-06	2.08556e-05		TC224408	19	163	3.2	28.79	3.16942	9.24064e-09	7.71732e-08		TC186065	104	290	18.26	49.39	1.43553	0	0
TC229274	0	18	0.01	3.08	8.26679	4.36396e-06	2.08525e-05		DW239708	4	34	0.67	6.01	3.16513	5.0411e-05	0.000214908		TC179954	47	131	8.25	22.31	1.43522	5.5776e-10	1.05914e-08
DR456168	0	18	0.01	3.08	8.26679	4.36396e-06	2.08494e-05		TC194436	13	111	2.19	19.61	3.16259	3.493e-07	2.28982e-06		TC205949	78	217	13.69	36.96	1.43284	0	0
ES797518	0	18	0.01	3.08	8.26679	4.36396e-06	2.08463e-05		TC209918	13	111	2.19	19.61	3.16259	3.493e-07	2.28946e-06		TC200122	28	78	4.92	13.28	1.43252	1.82957e-06	2.0926e-05
ES832962	0	18	0.01	3.08	8.26679	4.36396e-06	2.08432e-05		DW508106	9	77	1.52	13.6	3.16146	3.58172e-06	1.94203e-05		ES811500	32	89	5.62	15.16	1.43163	3.49554e-07	4.43497e-06
TC199087	0	18	0.01	3.08	8.26679	4.36396e-06	2.08401e-05		TC220765	9	77	1.52	13.6	3.16146	3.58172e-06	1.93975e-05		TC204595	459	1275	80.58	217.15	1.4302	9.40802e-13	2.42047e-11
TC226094	0	18	0.01	3.08	8.26679	4.36396e-06	2.0837e-05		TC188395	6	51	1.01	9.01	3.15717	1.85205e-05	8.82299e-05		TC228579	40	111	7.02	18.9	1.42884	1.30011e-08	2.04949e-07
BG445647	0	18	0.01	3.08	8.26679	4.36396e-06	2.08339e-05		TC222745	5	42	0.84	7.42	3.14296	3.09344e-05	0.000139908		TC207124	375	1038	65.83	176.78	1.42514	0	0
TC227375	0	18	0.01	3.08	8.26679	4.36396e-06	2.08308e-05		TC196859	6	50	1.01	8.83	3.12806	1.85206e-05	8.82202e-05		TC187072	146	404	25.63	68.81	1.42478	0	0
TC185275	0	18	0.01	3.08	8.26679	4.36396e-06	2.08277e-05		TC216320	26	217	4.39	38.33	3.12618	1.22601e-10	1.33038e-09		DW239524	51	141	8.95	24.01	1.42368	1.58965e-10	3.18994e-09
ES851486	0	18	0.01	3.08	8.26679	4.36396e-06	2.08246e-05		TC222615	4	33	0.67	5.83	3.12126	5.05472e-05	0.000215466		TC211173	34	94	5.97	16.01	1.42317	1.85223e-07	2.47161e-06
FL576650	0	18	0.01	3.08	8.26679	4.36396e-06	2.08215e-05		TC183152	7	58	1.18	10.24	3.11736	1.08665e-05	5.45236e-05		TC214065	38	105	6.67	17.88	1.42259	3.57056e-08	5.31949e-07
TC185164	0	18	0.01	3.08	8.26679	4.36396e-06	2.08184e-05		TC191314	7	58	1.18	10.24	3.11736	1.08665e-05	5.45104e-05		DR458400	84	232	14.75	39.51	1.4215	0	0
ES843045	0	18	0.01	3.08	8.26679	4.36396e-06	2.08153e-05		DR461983	3	25	0.51	4.42	3.11548	8.75014e-05	0.000351646		TC223354	21	58	3.69	9.88	1.42089	4.52552e-05	0.000394885
TC202973	0	18	0.01	3.08	8.26679	4.36396e-06	2.08122e-05		DT463632	3	25	0.51	4.42	3.11548	8.75014e-05	0.000351612		TC211074	46	127	8.08	21.63	1.42061	1.34555e-09	2.42902e-08
TC228508	0	18	0.01	3.08	8.26679	4.36396e-06	2.08091e-05		ES811430	3	25	0.51	4.42	3.11548	8.75014e-05	0.000351578		BQ412083	66	182	11.59	31	1.41939	1.14575e-13	3.46978e-12
DW511396	0	18	0.01	3.08	8.26679	4.36396e-06	2.08061e-05		TC192499	3	25	0.51	4.42	3.11548	8.75014e-05	0.000351544		DW505021	41	113	7.2	19.25	1.41879	1.14523e-08	1.82085e-07
BF271042	0	18	0.01	3.08	8.26679	4.36396e-06	2.0803e-05		TC211575	3	25	0.51	4.42	3.11548	8.75014e-05	0.00035151		TC228836	20	55	3.51	9.37	1.41658	7.58772e-05	0.000623525
TC214312	0	18	0.01	3.08	8.26679	4.36396e-06	2.07999e-05		TC199083	3	25	0.51	4.42	3.11548	8.75014e-05	0.000351476		DW514493	36	99	6.32	16.86	1.41561	9.81722e-08	1.36923e-06
ES797980	0	18	0.01	3.08	8.26679	4.36396e-06	2.07968e-05		DT049104	204	1686	34.41	297.8	3.11344	1.05693e-13	1.71249e-12		TC190444	158	433	27.74	73.75	1.41068	0	0
TC214171	0	18	0.01	3.08	8.26679	4.36396e-06	2.07937e-05		DW507665	11	91	1.86	16.07	3.111	1.13401e-06	6.77476e-06		TC197638	23	63	4.04	10.73	1.40922	2.36836e-05	0.000220475
ES798773	0	18	0.01	3.08	8.26679	4.36396e-06	2.07906e-05		TC207549	59	486	9.95	85.84	3.10888	8.21566e-15	1.57261e-13		DR463177	53	145	9.3	24.7	1.40921	1.23378e-10	2.50618e-09
DR453946	0	18	0.01	3.08	8.26679	4.36396e-06	2.07875e-05		ES835054	5	41	0.84	7.24	3.10753	3.09392e-05	0.000139915		CO084923	584	1597	102.52	271.99	1.40765	4.10116e-13	1.10767e-11
CO100100	0	18	0.01	3.08	8.26679	4.36396e-06	2.07845e-05		TC203037	5	41	0.84	7.24	3.10753	3.09392e-05	0.000139899		DW496024	19	52	3.34	8.86	1.40746	0.000127365	0.000983931
EX166177	0	18	0.01	3.08	8.26679	4.36396e-06	2.07814e-05		DW514196	105	864	17.71	152.61	3.10721	0	0		TC199357	58	158	10.18	26.91	1.4024	2.12542e-11	4.64419e-10
BG443082	0	18	0.01	3.08	8.26679	4.36396e-06	2.07783e-05		TC212868	18	147	3.04	25.96	3.09415	1.70516e-08	1.36827e-07		TC207826	83	226	14.57	38.49	1.40148	9.9476e-14	3.10825e-12
ES812428	0	18	0.01	3.08	8.26679	4.36396e-06	2.07752e-05		DW225951	25	204	4.22	36.03	3.09388	2.27462e-10	2.3742e-09		DW505754	36	98	6.32	16.69	1.40099	1.42992e-07	1.94352e-06
TC209818	0	18	0.01	3.08	8.26679	4.36396e-06	2.07721e-05		DW501173	7	57	1.18	10.07	3.0932	1.08665e-05	5.4517e-05		TC213983	161	438	28.26	74.6	1.40041	0	0
BE054728	0	18	0.01	3.08	8.26679	4.36396e-06	2.07691e-05		TC215377	27	219	4.55	38.68	3.08765	6.61564e-11	7.35239e-10		CO089136	25	68	4.39	11.58	1.39934	1.24107e-05	0.000121728
ES806075	0	18	0.01	3.08	8.26679	4.36396e-06	2.0766e-05		TC207470	155	1258	26.14	222.2	3.08753	2.99316e-13	4.48107e-12		TC179847	74	201	12.99	34.23	1.39786	3.4417e-14	1.17327e-12
ES824560	0	18	0.01	3.08	8.26679	4.36396e-06	2.07629e-05		TC191169	30	243	5.06	42.92	3.08444	1.06359e-11	1.29857e-10		TC204578	172	467	30.2	79.54	1.39713	2.22044e-14	7.77154e-13
TC216500	0	18	0.01	3.08	8.26679	4.36396e-06	2.07598e-05		TC182107	13	105	2.19	18.55	3.08242	3.493e-07	2.28837e-06		TC219572	154	418	27.04	71.19	1.39658	1.43663e-13	4.25645e-12
TC205471	0	18	0.01	3.08	8.26679	4.36396e-06	2.07568e-05		TC222136	10	81	1.69	14.31	3.08193	2.0236e-06	1.15013e-05		TC196579	21	57	3.69	9.71	1.39585	6.63256e-05	0.000553711
CO091503	0	18	0.01	3.08	8.26679	4.36396e-06	2.07537e-05		TC195731	24	194	4.05	34.27	3.08095	4.22356e-10	4.25597e-09		TC224449	45	122	7.9	20.78	1.39527	4.70134e-09	7.93603e-08
CO094654	0	18	0.01	3.08	8.26679	4.36396e-06	2.07506e-05		BM358364	15	121	2.53	21.37	3.07838	1.05485e-07	7.42199e-07		TC201975	24	65	4.21	11.07	1.39476	2.07162e-05	0.00019423
ES847732	0	18	0.01	3.08	8.26679	4.36396e-06	2.07475e-05		TC219282	4	32	0.67	5.65	3.07602	5.07966e-05	0.000216485		TC216232	197	533	34.58	90.78	1.39244	0	0
DR457802	0	18	0.01	3.08	8.26679	4.36396e-06	2.07445e-05		TC217431	4	32	0.67	5.65	3.07602	5.07966e-05	0.000216462		TC198435	20	54	3.51	9.2	1.39016	0.000111156	0.000872637
CA993561	0	18	0.01	3.08	8.26679	4.36396e-06	2.07414e-05		TC208091	4	32	0.67	5.65	3.07602	5.07966e-05	0.00021644		TC202638	642	1730	112.71	294.64	1.38634	0	0
TC209510	0	18	0.01	3.08	8.26679	4.36396e-06	2.07383e-05		TC209377	6	48	1.01	8.48	3.06971	1.85211e-05	8.82123e-05		TC228953	36	97	6.32	16.52	1.38622	2.07748e-07	2.7628e-06
TC189312	0	18	0.01	3.08	8.26679	4.36396e-06	2.07353e-05		TC215218	7	56	1.18	9.89	3.06718	1.08665e-05	5.45039e-05		TC211318	179	482	31.42	82.09	1.38552	0	0
TC206659	0	18	0.01	3.08	8.26679	4.36396e-06	2.07322e-05		DT046808	3	24	0.51	4.24	3.0555	9.49638e-05	0.000379314		TC222085	29	78	5.09	13.28	1.38352	3.4202e-06	3.74449e-05
TC209975	0	18	0.01	3.08	8.26679	4.36396e-06	2.07291e-05		DW505904	3	24	0.51	4.24	3.0555	9.49638e-05	0.000379278		TC217341	29	78	5.09	13.28	1.38352	3.4202e-06	3.74319e-05
CA994226	0	18	0.01	3.08	8.26679	4.36396e-06	2.07261e-05		TC213142	3	24	0.51	4.24	3.0555	9.49638e-05	0.000379241		TC194154	32	86	5.62	14.65	1.38226	1.08314e-06	1.28268e-05
ES847671	0	18	0.01	3.08	8.26679	4.36396e-06	2.0723e-05		DT051606	3	24	0.51	4.24	3.0555	9.49638e-05	0.000379204		ES794732	217	583	38.1	99.29	1.38186	1.50102e-13	4.42225e-12
ES840743	0	18	0.01	3.08	8.26679	4.36396e-06	2.07199e-05		CO106846	3	24	0.51	4.24	3.0555	9.49638e-05	0.000379168		TC218156	53	142	9.3	24.18	1.37851	3.74904e-10	7.24147e-09
TC184515	0	18	0.01	3.08	8.26679	4.36396e-06	2.07169e-05		TC206409	8	63	1.35	11.13	3.04342	6.27708e-06	3.2497e-05		TC194568	31	83	5.44	14.14	1.3781	1.7984e-06	2.06144e-05
DR457604	0	18	0.01	3.08	8.26679	4.36396e-06	2.07138e-05		TC183671	36	283	6.07	49.99	3.04187	4.12558e-13	6.0132e-12		TC185366	168	450	29.49	76.64	1.37787	7.4607e-14	2.38568e-12
TC217002	0	18	0.01	3.08	8.26679	4.36396e-06	2.07108e-05		EV482082	21	165	3.54	29.14	3.04118	2.6987e-09	2.42942e-08		TC228425	165	442	28.97	75.28	1.37771	0	0
TC196240	0	18	0.01	3.08	8.26679	4.36396e-06	2.07077e-05		TC222192	86	675	14.51	119.23	3.03863	0	0		TC221760	152	407	26.68	69.32	1.37751	4.37428e-14	1.46422e-12
ES812906	0	18	0.01	3.08	8.26679	4.36396e-06	2.07046e-05		TC210633	5	39	0.84	6.89	3.03604	3.09634e-05	0.000139994		TC187313	270	723	47.4	123.14	1.37734	3.15082e-13	8.69654e-12
TC217317	0	18	0.01	3.08	8.26679	4.36396e-06	2.07016e-05		DN800930	40	313	6.75	55.29	3.03406	1.2057e-13	1.93535e-12		TC223900	34	91	5.97	15.5	1.37647	5.70806e-07	7.05159e-06
TC221580	0	18	0.01	3.08	8.26679	4.36396e-06	2.06985e-05		TC215730	4	31	0.67	5.48	3.03194	5.1252e-05	0.000218336		ES825319	28	75	4.92	12.77	1.37603	5.68924e-06	5.99103e-05
DR176763	0	18	0.01	3.08	8.26679	4.36396e-06	2.06955e-05		TC227559	4	31	0.67	5.48	3.03194	5.1252e-05	0.000218313		CD486705	85	227	14.92	38.66	1.37359	0	0
TC206414	0	18	0.01	3.08	8.26679	4.36396e-06	2.06924e-05		TC192715	4	31	0.67	5.48	3.03194	5.1252e-05	0.000218291		TC228496	51	136	8.95	23.16	1.37168	1.0187e-09	1.87118e-08
EH093867	0	18	0.01	3.08	8.26679	4.36396e-06	2.06894e-05		TC215202	19	148	3.2	26.14	3.03012	9.24064e-09	7.71888e-08		TC209828	45	120	7.9	20.44	1.37147	9.85132e-09	1.58553e-07
TC228152	0	18	0.01	3.08	8.26679	4.36396e-06	2.06863e-05		TC216842	10	78	1.69	13.78	3.02748	2.0236e-06	1.15028e-05		DR461364	30	80	5.27	13.63	1.37091	2.98708e-06	3.30945e-05
DW509231	0	18	0.01	3.08	8.26679	4.36396e-06	2.06833e-05		TC191840	33	257	5.57	45.39	3.02663	1.87472e-12	2.52599e-11		TC179890	48	128	8.43	21.8	1.37072	3.16516e-09	5.45708e-08
ES826888	0	17	0.01	2.91	8.18488	8.66634e-06	3.91014e-05		TC212582	31	241	5.23	42.57	3.02495	5.86998e-12	7.41636e-11		TC181416	48	128	8.43	21.8	1.37072	3.16516e-09	5.45409e-08
DN827442	0	17	0.01	2.91	8.18488	8.66634e-06	3.90959e-05		TC216248	30	233	5.06	41.16	3.02403	1.06359e-11	1.29895e-10		TC191585	38	101	6.67	17.2	1.36665	1.58895e-07	2.14669e-06
TC206363	0	17	0.01	2.91	8.18488	8.66634e-06	3.90904e-05		TC203202	25	194	4.22	34.27	3.02163	2.27462e-10	2.3754e-09		DW497123	29	77	5.09	13.11	1.36493	4.96338e-06	5.28146e-05
TC193550	0	17	0.01	2.91	8.18488	8.66634e-06	3.90849e-05		TC201180	23	178	3.88	31.44	3.01847	7.84178e-10	7.6073e-09		TC213448	49	130	8.6	22.14	1.36425	2.76888e-09	4.80545e-08
ES822050	0	17	0.01	2.91	8.18488	8.66634e-06	3.90794e-05		TC189174	6	46	1.01	8.13	3.0089	1.85226e-05	8.82095e-05		TC181257	2037	5399	357.6	919.52	1.36253	0	0
ES801346	0	17	0.01	2.91	8.18488	8.66634e-06	3.9074e-05		TC222371	6	46	1.01	8.13	3.0089	1.85226e-05	8.81993e-05		TC196463	40	106	7.02	18.05	1.36246	8.3924e-08	1.18045e-06
TC210878	0	17	0.01	2.91	8.18488	8.66634e-06	3.90685e-05		TC216040	6	46	1.01	8.13	3.0089	1.85226e-05	8.81892e-05		TC198942	324	858	56.88	146.13	1.36126	0	0
TC198554	0	17	0.01	2.91	8.18488	8.66634e-06	3.9063e-05		TC221930	9	69	1.52	12.19	3.00355	3.58172e-06	1.94076e-05		TC202733	51	135	8.95	22.99	1.36105	1.4688e-09	2.63188e-08
CD809332	0	17	0.01	2.91	8.18488	8.66634e-06	3.90575e-05		TC216336	9	69	1.52	12.19	3.00355	3.58172e-06	1.94e-05		TC198168	31	82	5.44	13.97	1.36065	2.60524e-06	2.91826e-05
CO101090	0	17	0.01	2.91	8.18488	8.66634e-06	3.9052e-05		ES813566	9	69	1.52	12.19	3.00355	3.58172e-06	1.93899e-05		ES813800	37	98	6.5	16.69	1.36047	2.62916e-07	3.41986e-06
TC200865	0	17	0.01	2.91	8.18488	8.66634e-06	3.90465e-05		CO111062	5	38	0.84	6.71	2.99785	3.09918e-05	0.000140107		TC201523	102	270	17.91	45.98	1.36024	0	0
TC192889	0	17	0.01	2.91	8.18488	8.66634e-06	3.90411e-05		TC196956	5	38	0.84	6.71	2.99785	3.09918e-05	0.000140091		DW518418	87	230	15.27	39.17	1.35905	0	0
TC218262	0	17	0.01	2.91	8.18488	8.66634e-06	3.90356e-05		TC211781	5	38	0.84	6.71	2.99785	3.09918e-05	0.000140076		TC222272	53	140	9.3	23.84	1.35808	7.79488e-10	1.45472e-08
TC209146	0	17	0.01	2.91	8.18488	8.66634e-06	3.90301e-05		ES836357	5	38	0.84	6.71	2.99785	3.09918e-05	0.000140061		TC213438	78	206	13.69	35.08	1.35753	0	0
TC197990	0	17	0.01	2.91	8.18488	8.66634e-06	3.90247e-05		TC208882	13	99	2.19	17.49	2.99753	3.493e-07	2.28729e-06		TC190583	28	74	4.92	12.6	1.35669	8.2505e-06	8.43137e-05
TC187637	0	17	0.01	2.91	8.18488	8.66634e-06	3.90192e-05		TC226668	8	61	1.35	10.77	2.99599	6.27708e-06	3.25093e-05		TC222201	39	103	6.85	17.54	1.35647	1.38732e-07	1.88888e-06
TC225268	0	17	0.01	2.91	8.18488	8.66634e-06	3.90137e-05		TC190193	20	152	3.37	26.85	2.9941	4.99784e-09	4.3505e-08		TC220879	143	377	25.1	64.21	1.35511	0	0
TC208618	0	17	0.01	2.91	8.18488	8.66634e-06	3.90082e-05		TC208701	3	23	0.51	4.06	2.99291	0.000108604	0.000428868		TC223718	38	100	6.67	17.03	1.35232	2.29364e-07	3.02597e-06
TC211700	0	17	0.01	2.91	8.18488	8.66634e-06	3.90028e-05		TC181445	3	23	0.51	4.06	2.99291	0.000108604	0.000428827		ES816939	30	79	5.27	13.45	1.35173	4.32416e-06	4.64685e-05
CO123629	0	17	0.01	2.91	8.18488	8.66634e-06	3.89973e-05		TC208220	14	106	2.36	18.72	2.98772	1.92358e-07	1.31715e-06		TC196954	30	79	5.27	13.45	1.35173	4.32416e-06	4.64526e-05
TC222674	0	17	0.01	2.91	8.18488	8.66634e-06	3.89919e-05		TC214628	14	106	2.36	18.72	2.98772	1.92358e-07	1.31606e-06		DR463172	27	71	4.74	12.09	1.35086	1.37205e-05	0.000133823
CO106311	0	17	0.01	2.91	8.18488	8.66634e-06	3.89864e-05		TC225476	156	1181	26.31	208.6	2.98706	8.9706e-14	1.4825e-12		ES838573	24	63	4.21	10.73	1.34976	4.37796e-05	0.000383178
CO074492	0	17	0.01	2.91	8.18488	8.66634e-06	3.89809e-05		TC209677	264	1997	44.53	352.73	2.98571	0	0		DT052659	71	186	12.46	31.68	1.34627	1.68354e-12	4.18756e-11
ES822404	0	17	0.01	2.91	8.18488	8.66634e-06	3.89755e-05		DW505802	23	174	3.88	30.73	2.98552	7.84178e-10	7.61266e-09		TC217255	76	199	13.34	33.89	1.3451	2.84218e-13	7.91409e-12
EX164049	0	17	0.01	2.91	8.18488	8.66634e-06	3.897e-05		TC187707	4	30	0.67	5.3	2.98376	5.20808e-05	0.000221752		TC181947	89	233	15.62	39.68	1.34502	0	0
CO128034	0	17	0.01	2.91	8.18488	8.66634e-06	3.89646e-05		TC217387	11	83	1.86	14.66	2.97851	1.13401e-06	6.7728e-06		TC207668	31	81	5.44	13.8	1.34299	3.76256e-06	4.09084e-05
TC195085	0	17	0.01	2.91	8.18488	8.66634e-06	3.89591e-05		TC218048	11	83	1.86	14.66	2.97851	1.13401e-06	6.77182e-06		TC190065	669	1749	117.45	297.88	1.34268	1.19993e-12	3.03992e-11
DW517816	0	17	0.01	2.91	8.18488	8.66634e-06	3.89537e-05		TC198903	17	128	2.87	22.61	2.97784	3.1392e-08	2.41632e-07		TC221883	49	128	8.6	21.8	1.34192	5.7322e-09	9.51787e-08
TC197149	0	17	0.01	2.91	8.18488	8.66634e-06	3.89482e-05		TC217855	8	60	1.35	10.6	2.97303	6.2771e-06	3.24768e-05		TC200528	75	196	13.17	33.38	1.34173	3.76588e-13	1.02859e-11
TC188811	0	17	0.01	2.91	8.18488	8.66634e-06	3.89428e-05		BE052649	8	60	1.35	10.6	2.97303	6.2771e-06	3.24728e-05		DW505603	41	107	7.2	18.22	1.33945	1.05443e-07	1.46415e-06
DW008852	0	17	0.01	2.91	8.18488	8.66634e-06	3.89373e-05		TC229486	8	60	1.35	10.6	2.97303	6.2771e-06	3.24687e-05		TC180465	56	146	9.83	24.87	1.33914	5.18756e-10	9.87457e-09
EX169466	0	17	0.01	2.91	8.18488	8.66634e-06	3.89319e-05		DT465280	17	127	2.87	22.43	2.96631	3.1392e-08	2.41452e-07		TC210617	23	60	4.04	10.22	1.33897	7.30216e-05	0.000602735
TC212283	0	17	0.01	2.91	8.18488	8.66634e-06	3.89264e-05		TC198066	49	365	8.26	64.47	2.96441	2.4425e-14	4.41775e-13		TC195097	35	91	6.14	15.5	1.33596	1.03739e-06	1.23176e-05
TC209215	0	17	0.01	2.91	8.18488	8.66634e-06	3.8921e-05		TC184176	5	37	0.84	6.54	2.96083	3.10436e-05	0.000140279		ES809025	220	572	38.62	97.42	1.33487	3.02646e-13	8.39009e-12
CO126166	0	17	0.01	2.91	8.18488	8.66634e-06	3.89155e-05		TC216184	11	82	1.86	14.48	2.96069	1.13401e-06	6.76596e-06		TC221461	335	870	58.81	148.17	1.33312	0	0
EX168921	0	17	0.01	2.91	8.18488	8.66634e-06	3.89101e-05		TC217192	7	52	1.18	9.18	2.95971	1.08667e-05	5.44984e-05		TC207304	56	145	9.83	24.7	1.32925	7.43166e-10	1.39189e-08
TC212725	0	17	0.01	2.91	8.18488	8.66634e-06	3.89047e-05		TC221695	7	52	1.18	9.18	2.95971	1.08667e-05	5.44918e-05		ES837145	73	189	12.82	32.19	1.32822	1.86184e-12	4.6092e-11
TC209585	0	17	0.01	2.91	8.18488	8.66634e-06	3.88992e-05		TC209722	7	52	1.18	9.18	2.95971	1.08667e-05	5.44852e-05		TC217595	34	88	5.97	14.99	1.3282	1.71608e-06	1.97068e-05
TC192320	0	17	0.01	2.91	8.18488	8.66634e-06	3.88938e-05		TC210401	7	52	1.18	9.18	2.95971	1.08667e-05	5.44786e-05		DW503169	24	62	4.21	10.56	1.32672	6.3276e-05	0.000530786
TC180376	0	17	0.01	2.91	8.18488	8.66634e-06	3.88884e-05		TC212246	6	44	1.01	7.77	2.94356	1.85277e-05	8.82033e-05		ES842105	390	1008	68.47	171.68	1.32618	0	0
TC209881	0	17	0.01	2.91	8.18488	8.66634e-06	3.88829e-05		TC184883	6	44	1.01	7.77	2.94356	1.85277e-05	8.81931e-05		TC210073	142	367	24.93	62.5	1.32597	2.24044e-13	6.37391e-12
AI725768	0	17	0.01	2.91	8.18488	8.66634e-06	3.88775e-05		BF271524	9	66	1.52	11.66	2.93942	3.58172e-06	1.94025e-05		TC180824	41	106	7.2	18.05	1.32593	1.51405e-07	2.05255e-06
TC196583	0	17	0.01	2.91	8.18488	8.66634e-06	3.88721e-05		TC217117	9	66	1.52	11.66	2.93942	3.58172e-06	1.93949e-05		TC209491	69	178	12.11	30.32	1.32407	1.00651e-11	2.27186e-10
DT527004	0	17	0.01	2.91	8.18488	8.66634e-06	3.88666e-05		DT048644	25	183	4.22	32.32	2.93711	2.27462e-10	2.3748e-09		TC221678	212	547	37.22	93.16	1.32363	0	0
DR455255	0	17	0.01	2.91	8.18488	8.66634e-06	3.88612e-05		TC203861	25	183	4.22	32.32	2.93711	2.27462e-10	2.37061e-09		TC199263	57	147	10.01	25.04	1.32279	6.47248e-10	1.21877e-08
BG444879	0	17	0.01	2.91	8.18488	8.66634e-06	3.88558e-05		TC188978	4	29	0.67	5.12	2.93391	5.35836e-05	0.000227706		TC218545	80	206	14.04	35.08	1.32111	1.48992e-13	4.39366e-12
ES796976	0	17	0.01	2.91	8.18488	8.66634e-06	3.88504e-05		TC205035	4	29	0.67	5.12	2.93391	5.35836e-05	0.000227682		TC180829	1204	3097	211.37	527.46	1.31929	4.7451e-13	1.26422e-11
TC180586	0	17	0.01	2.91	8.18488	8.66634e-06	3.88449e-05		TC213428	7	51	1.18	9.01	2.93274	1.0867e-05	5.44731e-05		TC192497	187	481	32.83	81.92	1.3192	2.56906e-13	7.2239e-12
TC199739	0	17	0.01	2.91	8.18488	8.66634e-06	3.88395e-05		TC211637	3	22	0.51	3.89	2.9312	0.000133425	0.000518617		TC211028	216	555	37.92	94.52	1.31766	1.52767e-13	4.49234e-12
TC189886	0	17	0.01	2.91	8.18488	8.66634e-06	3.88341e-05		DW236232	3	22	0.51	3.89	2.9312	0.000133425	0.000518569		TC186902	28	72	4.92	12.26	1.31723	1.71766e-05	0.000163628
ES828922	0	17	0.01	2.91	8.18488	8.66634e-06	3.88287e-05		TC217408	3	22	0.51	3.89	2.9312	0.000133425	0.00051852		TC203177	32	82	5.62	13.97	1.31369	4.69796e-06	5.01259e-05
EX171144	0	17	0.01	2.91	8.18488	8.66634e-06	3.88233e-05		TC225737	11	80	1.86	14.13	2.92539	1.13401e-06	6.77378e-06		CO491574	146	374	25.63	63.7	1.31346	0	0
BF277219	0	17	0.01	2.91	8.18488	8.66634e-06	3.88179e-05		TC226476	8	58	1.35	10.24	2.92318	6.27712e-06	3.24647e-05		CO113060	15737	40288	2762.68	6861.57	1.31247	0	0
TC193925	0	17	0.01	2.91	8.18488	8.66634e-06	3.88124e-05		TC200462	5	36	0.84	6.36	2.92057	3.11372e-05	0.000140626		ES826186	70	179	12.29	30.49	1.31085	1.24929e-11	2.80377e-10
EV484128	0	17	0.01	2.91	8.18488	8.66634e-06	3.8807e-05		DW502620	5	36	0.84	6.36	2.92057	3.11372e-05	0.00014061		TC216419	79	202	13.87	34.4	1.31044	4.98268e-13	1.32081e-11
ES832602	0	17	0.01	2.91	8.18488	8.66634e-06	3.88016e-05		CO089369	5	36	0.84	6.36	2.92057	3.11372e-05	0.000140595		TC219273	295	754	51.79	128.42	1.31012	2.14718e-13	6.1475e-12
TC195592	0	17	0.01	2.91	8.18488	8.66634e-06	3.87962e-05		TC186086	5	36	0.84	6.36	2.92057	3.11372e-05	0.00014058		TC205716	47	120	8.25	20.44	1.30893	3.18296e-08	4.78052e-07
TC221365	0	17	0.01	2.91	8.18488	8.66634e-06	3.87908e-05		TC228940	5	36	0.84	6.36	2.92057	3.11372e-05	0.000140564		TC216034	47	120	8.25	20.44	1.30893	3.18296e-08	4.77824e-07
TC202807	0	17	0.01	2.91	8.18488	8.66634e-06	3.87854e-05		BQ412969	40	289	6.75	51.05	2.91895	1.2057e-13	1.9346e-12		TC196033	38	97	6.67	16.52	1.30846	6.79304e-07	8.31361e-06
CO073132	0	17	0.01	2.91	8.18488	8.66634e-06	3.878e-05		TC194933	46	332	7.76	58.64	2.91776	6.55032e-14	1.1155e-12		EX172439	245	625	43.01	106.45	1.30743	2.74892e-13	7.68842e-12
TC211021	0	17	0.01	2.91	8.18488	8.66634e-06	3.87746e-05		ES830559	9	65	1.52	11.48	2.91698	3.58174e-06	1.93823e-05		TC226080	315	803	55.3	136.76	1.30629	3.16414e-13	8.72565e-12
TC206352	0	17	0.01	2.91	8.18488	8.66634e-06	3.87692e-05		TC208589	6	43	1.01	7.6	2.91164	1.85336e-05	8.82113e-05		TC183488	443	1129	77.77	192.28	1.30592	0	0
DT461590	0	17	0.01	2.91	8.18488	8.66634e-06	3.87638e-05		CO084080	6	43	1.01	7.6	2.91164	1.85336e-05	8.82011e-05		DW237200	372	948	65.31	161.46	1.3058	2.06724e-13	5.92942e-12
TC228203	0	17	0.01	2.91	8.18488	8.66634e-06	3.87584e-05		BM358328	13	93	2.19	16.43	2.90733	3.493e-07	2.2891e-06		TC192974	324	825	56.88	140.51	1.30468	0	0
EV481788	0	17	0.01	2.91	8.18488	8.66634e-06	3.8753e-05		TC190837	11	79	1.86	13.95	2.90689	1.13401e-06	6.76401e-06		TC217486	26	66	4.56	11.24	1.30154	4.7335e-05	0.000409625
CO089515	0	17	0.01	2.91	8.18488	8.66634e-06	3.87476e-05		TC198578	7	50	1.18	8.83	2.90363	1.08673e-05	5.44684e-05		BF277611	165	419	28.97	71.36	1.30056	0	0
TC221198	0	17	0.01	2.91	8.18488	8.66634e-06	3.87422e-05		DW493545	25	178	4.22	31.44	2.89729	2.27462e-10	2.37301e-09		TC200416	65	165	11.41	28.1	1.30027	1.04057e-10	2.12746e-09
TC219348	0	17	0.01	2.91	8.18488	8.66634e-06	3.87368e-05		TC214534	62	441	10.46	77.89	2.89656	0	0		TC187666	1464	3713	257.01	632.37	1.29894	3.23008e-12	7.77616e-11
TC203548	0	17	0.01	2.91	8.18488	8.66634e-06	3.87314e-05		TC222794	14	99	2.36	17.49	2.88967	1.92358e-07	1.31584e-06		TC187120	656	1662	115.16	283.06	1.29747	8.09352e-13	2.10118e-11
ES794007	0	17	0.01	2.91	8.18488	8.66634e-06	3.8726e-05		ES826015	4	28	0.67	4.95	2.8852	5.62982e-05	0.000238922		DW243767	32	81	5.62	13.8	1.29603	6.72822e-06	6.9777e-05
TC214010	0	17	0.01	2.91	8.18488	8.66634e-06	3.87207e-05		TC213064	82	578	13.83	102.09	2.88397	0	0		DT461200	30	76	5.27	12.94	1.29596	1.2868e-05	0.000125978
TC217507	0	17	0.01	2.91	8.18488	8.66634e-06	3.87153e-05		TC211074	23	162	3.88	28.61	2.88239	7.84178e-10	7.60552e-09		TC206774	183	463	32.13	78.85	1.29519	2.21378e-13	6.31519e-12
ES839456	0	17	0.01	2.91	8.18488	8.66634e-06	3.87099e-05		TC217343	5	35	0.84	6.18	2.87915	3.13058e-05	0.00014131		ES842650	129	326	22.65	55.52	1.2935	0	0
TC190558	0	17	0.01	2.91	8.18488	8.66634e-06	3.87045e-05		ES809474	5	35	0.84	6.18	2.87915	3.13058e-05	0.000141295		TC206108	154	389	27.04	66.25	1.29283	1.43663e-13	4.25245e-12
TC222298	0	17	0.01	2.91	8.18488	8.66634e-06	3.86991e-05		CO107055	5	35	0.84	6.18	2.87915	3.13058e-05	0.000141279		TC179697	185	467	32.48	79.54	1.29213	0	0
CO104979	0	17	0.01	2.91	8.18488	8.66634e-06	3.86938e-05		TC193748	15	105	2.53	18.55	2.87421	1.05485e-07	7.43717e-07		ES798712	25	63	4.39	10.73	1.28936	7.8613e-05	0.000642984
DW232023	0	16	0.01	2.74	8.09803	1.72104e-05	7.25266e-05		TC187208	7	49	1.18	8.65	2.87391	1.0868e-05	5.44652e-05		TC222019	90	226	15.8	38.49	1.28456	0	0
TC196747	0	16	0.01	2.74	8.09803	1.72104e-05	7.2517e-05		DW226986	7	49	1.18	8.65	2.87391	1.0868e-05	5.44586e-05		TC206377	43	108	7.55	18.39	1.28437	2.32494e-07	3.05957e-06
TC200058	0	16	0.01	2.74	8.09803	1.72104e-05	7.25075e-05		TC190366	7	49	1.18	8.65	2.87391	1.0868e-05	5.4452e-05		TC190811	230	576	40.38	98.1	1.28061	2.50022e-13	7.04923e-12
TC216416	0	16	0.01	2.74	8.09803	1.72104e-05	7.2498e-05		TC185307	10	70	1.69	12.36	2.87058	2.0236e-06	1.1506e-05		TC195317	40	100	7.02	17.03	1.27854	7.26392e-07	8.80429e-06
ES850522	0	16	0.01	2.74	8.09803	1.72104e-05	7.24885e-05		TC216342	3	21	0.51	3.71	2.86285	0.000178376	0.000666232		DW229761	38	95	6.67	16.18	1.27845	1.38245e-06	1.61406e-05
ES847401	0	16	0.01	2.74	8.09803	1.72104e-05	7.2479e-05		TC212228	3	21	0.51	3.71	2.86285	0.000178376	0.000666171		TC210314	30	75	5.27	12.77	1.27688	1.83866e-05	0.000174626
TC209101	0	16	0.01	2.74	8.09803	1.72104e-05	7.24695e-05		TC208875	3	21	0.51	3.71	2.86285	0.000178376	0.000666111		FL577253	59	147	10.36	25.04	1.27321	1.99961e-09	3.53471e-08
DW232861	0	16	0.01	2.74	8.09803	1.72104e-05	7.246e-05		TC189821	3	21	0.51	3.71	2.86285	0.000178376	0.000666051		TC190023	45	112	7.9	19.08	1.27214	1.74008e-07	2.33085e-06
TC183487	0	16	0.01	2.74	8.09803	1.72104e-05	7.24505e-05		TC201392	3	21	0.51	3.71	2.86285	0.000178376	0.000665991		TC207470	92	229	16.15	39	1.27194	3.26406e-14	1.11634e-12
TC205759	0	16	0.01	2.74	8.09803	1.72104e-05	7.2441e-05		DW238389	3	21	0.51	3.71	2.86285	0.000178376	0.000665931		TC184062	174	433	30.55	73.75	1.27147	5.10702e-14	1.69686e-12
TC196126	0	16	0.01	2.74	8.09803	1.72104e-05	7.24315e-05		TC212295	17	118	2.87	20.84	2.86023	3.1392e-08	2.41677e-07		DW500378	107	266	18.78	45.3	1.27031	0	0
BG442495	0	16	0.01	2.74	8.09803	1.72104e-05	7.2422e-05		EX172441	12	83	2.02	14.66	2.85946	6.31186e-07	3.94396e-06		TC225311	39	97	6.85	16.52	1.27004	1.19453e-06	1.40351e-05
TC194510	0	16	0.01	2.74	8.09803	1.72104e-05	7.24125e-05		TC224990	12	83	2.02	14.66	2.85946	6.31186e-07	3.94336e-06		TC199726	37	92	6.5	15.67	1.26949	2.27532e-06	2.57251e-05
CO086972	0	16	0.01	2.74	8.09803	1.72104e-05	7.24031e-05		DW234831	211	1461	35.59	258.06	2.85816	2.04726e-13	3.1423e-12		TC218646	29	72	5.09	12.26	1.26822	3.03966e-05	0.000274442
ES845752	0	16	0.01	2.74	8.09803	1.72104e-05	7.23936e-05		TC215786	104	718	17.54	126.82	2.85406	0	0		DR454558	27	67	4.74	11.41	1.26734	5.83834e-05	0.000492767
ES842996	0	16	0.01	2.74	8.09803	1.72104e-05	7.23841e-05		CO111092	28	193	4.72	34.09	2.85249	3.57852e-11	4.09249e-10		TC207528	52	129	9.13	21.97	1.26685	2.21078e-08	3.37353e-07
DT467331	0	16	0.01	2.74	8.09803	1.72104e-05	7.23746e-05		BE052253	79	545	13.33	96.26	2.85226	0	0		DT049864	25	62	4.39	10.56	1.26632	0.000112407	0.000879601
TC211649	0	16	0.01	2.74	8.09803	1.72104e-05	7.23652e-05		TC186044	9	62	1.52	10.95	2.84879	3.58174e-06	1.93849e-05		TC188243	50	124	8.78	21.12	1.26632	4.18596e-08	6.18363e-07
TC204171	0	16	0.01	2.74	8.09803	1.72104e-05	7.23557e-05		TC229443	8	55	1.35	9.71	2.84651	6.27726e-06	3.24614e-05		TC215517	67	166	11.76	28.27	1.26538	2.22956e-10	4.39831e-09
DW506048	0	16	0.01	2.74	8.09803	1.72104e-05	7.23462e-05		DW498011	7	48	1.18	8.48	2.84528	1.08693e-05	5.44516e-05		TC202291	116	287	20.36	48.88	1.26351	6.32828e-14	2.05066e-12
TC191513	0	16	0.01	2.74	8.09803	1.72104e-05	7.23367e-05		TC199774	7	48	1.18	8.48	2.84528	1.08693e-05	5.4445e-05		TC185390	116	287	20.36	48.88	1.26351	6.32828e-14	2.04855e-12
ES823507	0	16	0.01	2.74	8.09803	1.72104e-05	7.23273e-05		ES792134	19	130	3.2	22.96	2.84298	9.24064e-09	7.70799e-08		DW506802	53	131	9.3	22.31	1.26239	1.91163e-08	2.9485e-07
TC186308	0	16	0.01	2.74	8.09803	1.72104e-05	7.23178e-05		TC214781	5	34	0.84	6.01	2.8389	3.16092e-05	0.000142291		TC205783	55	136	9.66	23.16	1.26154	1.01054e-08	1.61815e-07
TC222621	0	16	0.01	2.74	8.09803	1.72104e-05	7.23084e-05		DW480218	5	34	0.84	6.01	2.8389	3.16092e-05	0.000142276		DW496700	221	546	38.8	92.99	1.26102	0	0
ES806388	0	16	0.01	2.74	8.09803	1.72104e-05	7.22989e-05		TC185372	5	34	0.84	6.01	2.8389	3.16092e-05	0.00014226		TC222462	45	111	7.9	18.9	1.25846	2.46578e-07	3.22334e-06
ES851596	0	16	0.01	2.74	8.09803	1.72104e-05	7.22894e-05		TC182950	5	34	0.84	6.01	2.8389	3.16092e-05	0.000142245		TC200759	425	1048	74.61	178.49	1.2584	1.46883e-12	3.67674e-11
DW503374	0	16	0.01	2.74	8.09803	1.72104e-05	7.228e-05		TC213261	5	34	0.84	6.01	2.8389	3.16092e-05	0.000142229		TC201656	30	74	5.27	12.6	1.25755	2.6182e-05	0.0002399
TC215494	0	16	0.01	2.74	8.09803	1.72104e-05	7.22705e-05		TC181350	63	429	10.63	75.77	2.83349	0	0		TC188960	127	313	22.3	53.31	1.25736	4.66294e-14	1.55588e-12
ES813973	0	16	0.01	2.74	8.09803	1.72104e-05	7.22611e-05		DW238040	11	75	1.86	13.25	2.83262	1.13401e-06	6.76987e-06		FL576765	127	313	22.3	53.31	1.25736	4.66294e-14	1.55423e-12
EX172129	0	16	0.01	2.74	8.09803	1.72104e-05	7.22517e-05		TC189144	11	75	1.86	13.25	2.83262	1.13401e-06	6.76206e-06		TC200962	698	1719	122.54	292.77	1.25651	0	0
TC206137	0	16	0.01	2.74	8.09803	1.72104e-05	7.22422e-05		ES812904	4	27	0.67	4.77	2.83176	6.11818e-05	0.000257744		TC201885	41	101	7.2	17.2	1.25634	8.90276e-07	1.06633e-05
DR463308	0	16	0.01	2.74	8.09803	1.72104e-05	7.22328e-05		TC219631	4	27	0.67	4.77	2.83176	6.11818e-05	0.000257717		TC198588	104	256	18.26	43.6	1.25564	0	0
ES845512	0	16	0.01	2.74	8.09803	1.72104e-05	7.22233e-05		TC198310	4	27	0.67	4.77	2.83176	6.11818e-05	0.000257691		TC194219	270	664	47.4	113.09	1.25451	3.15082e-13	8.70417e-12
ES790912	0	16	0.01	2.74	8.09803	1.72104e-05	7.22139e-05		ES792006	4	27	0.67	4.77	2.83176	6.11818e-05	0.000257665		TC219048	403	990	70.75	168.61	1.25289	0	0
DV849698	0	16	0.01	2.74	8.09803	1.72104e-05	7.22045e-05		ES799857	4	27	0.67	4.77	2.83176	6.11818e-05	0.000257639		TC229472	44	108	7.72	18.39	1.25225	4.0412e-07	5.05994e-06
ES848007	0	16	0.01	2.74	8.09803	1.72104e-05	7.2195e-05		TC227573	4	27	0.67	4.77	2.83176	6.11818e-05	0.000257612		TC215944	206	505	36.16	86.01	1.25011	1.81855e-13	5.28352e-12
TC209088	0	16	0.01	2.74	8.09803	1.72104e-05	7.21856e-05		ES818445	10	68	1.69	12.01	2.82914	2.0236e-06	1.14886e-05		TC192875	38	93	6.67	15.84	1.24781	2.78252e-06	3.10578e-05
TC196900	0	16	0.01	2.74	8.09803	1.72104e-05	7.21762e-05		TC196727	37	250	6.24	44.16	2.82312	2.74892e-13	4.13939e-12		ES799140	76	186	13.34	31.68	1.24781	3.0439e-11	6.56452e-10
ES811264	0	16	0.01	2.74	8.09803	1.72104e-05	7.21668e-05		ES805205	53	358	8.94	63.23	2.82226	3.79696e-14	6.73793e-13		DW513802	47	115	8.25	19.59	1.24765	1.83676e-07	2.45304e-06
TC204742	0	16	0.01	2.74	8.09803	1.72104e-05	7.21573e-05		TC222208	16	108	2.7	19.08	2.82103	5.76352e-08	4.23761e-07		TC227868	103	252	18.08	42.92	1.24726	0	0
TC209590	0	16	0.01	2.74	8.09803	1.72104e-05	7.21479e-05		ES790904	8	54	1.35	9.54	2.82103	6.2774e-06	3.24581e-05		ES820943	27	66	4.74	11.24	1.24568	8.30746e-05	0.000676486
TC200298	0	16	0.01	2.74	8.09803	1.72104e-05	7.21385e-05		BM358310	8	54	1.35	9.54	2.82103	6.2774e-06	3.2454e-05		TC222188	223	545	39.15	92.82	1.24542	0	0
TC197530	0	16	0.01	2.74	8.09803	1.72104e-05	7.21291e-05		TC222859	8	54	1.35	9.54	2.82103	6.2774e-06	3.245e-05		ES794179	34	83	5.97	14.14	1.24398	1.01345e-05	0.00010149
EX169975	0	16	0.01	2.74	8.09803	1.72104e-05	7.21197e-05		ES815598	19	128	3.2	22.61	2.82082	9.24064e-09	7.71577e-08		TC218266	423	1032	74.26	175.76	1.24295	1.37668e-14	4.97898e-13
ES826863	0	16	0.01	2.74	8.09803	1.72104e-05	7.21103e-05		TC194111	15	101	2.53	17.84	2.81791	1.05485e-07	7.4321e-07		TC181408	57	139	10.01	23.67	1.24162	1.06425e-08	1.70069e-07
ES827802	0	16	0.01	2.74	8.09803	1.72104e-05	7.21009e-05		TC197714	7	47	1.18	8.3	2.81432	1.08715e-05	5.44494e-05		TC209673	64	156	11.24	26.57	1.24116	1.36417e-09	2.4584e-08
TC222348	0	16	0.01	2.74	8.09803	1.72104e-05	7.20915e-05		DR460759	7	47	1.18	8.3	2.81432	1.08715e-05	5.44429e-05		TC220541	319	777	56	132.33	1.24064	0	0
ES794578	0	16	0.01	2.74	8.09803	1.72104e-05	7.20821e-05		DT050579	7	47	1.18	8.3	2.81432	1.08715e-05	5.44363e-05		DN803750	55	134	9.66	22.82	1.2402	2.0123e-08	3.08562e-07
ES843283	0	16	0.01	2.74	8.09803	1.72104e-05	7.20727e-05		TC180928	16	107	2.7	18.9	2.80735	5.76352e-08	4.23836e-07		TC223423	51	124	8.95	21.12	1.23865	7.2086e-08	1.02912e-06
DW229212	0	16	0.01	2.74	8.09803	1.72104e-05	7.20633e-05		TC208105	10	67	1.69	11.83	2.80735	2.0236e-06	1.14965e-05		ES819749	51	124	8.95	21.12	1.23865	7.2086e-08	1.02866e-06
TC198305	0	16	0.01	2.74	8.09803	1.72104e-05	7.20539e-05		TC215465	6	40	1.01	7.07	2.80735	1.85979e-05	8.84968e-05		TC225474	49	119	8.6	20.27	1.23694	1.36584e-07	1.86205e-06
TC191623	0	16	0.01	2.74	8.09803	1.72104e-05	7.20445e-05		TC194753	16	107	2.7	18.9	2.80735	5.76352e-08	4.2346e-07		TC185704	222	539	38.97	91.8	1.23613	0	0
TC197014	0	16	0.01	2.74	8.09803	1.72104e-05	7.20351e-05		TC219090	6	40	1.01	7.07	2.80735	1.85979e-05	8.84867e-05		EX169175	89	216	15.62	36.79	1.23592	1.11222e-12	2.83829e-11
TC193651	0	16	0.01	2.74	8.09803	1.72104e-05	7.20257e-05		DW519733	6	40	1.01	7.07	2.80735	1.85979e-05	8.84765e-05		TC224775	103	250	18.08	42.58	1.23578	0	0
ES791677	0	16	0.01	2.74	8.09803	1.72104e-05	7.20163e-05		TC213164	9	60	1.52	10.6	2.80192	3.58176e-06	1.93799e-05		TC196752	138	335	24.23	57.05	1.23543	1.12355e-13	3.4091e-12
CO114033	0	16	0.01	2.74	8.09803	1.72104e-05	7.2007e-05		TC201799	9	60	1.52	10.6	2.80192	3.58176e-06	1.93774e-05		DW505678	146	354	25.63	60.29	1.23409	0	0
TC183833	0	16	0.01	2.74	8.09803	1.72104e-05	7.19976e-05		TC208258	14	93	2.36	16.43	2.79947	1.92358e-07	1.3178e-06		TC222490	45	109	7.9	18.56	1.23227	4.91552e-07	6.10126e-06
CO120903	0	16	0.01	2.74	8.09803	1.72104e-05	7.19882e-05		CO083458	5	33	0.84	5.83	2.79503	3.21526e-05	0.000144564		TC195731	152	368	26.68	62.68	1.23225	4.37428e-14	1.46266e-12
TC227377	0	16	0.01	2.74	8.09803	1.72104e-05	7.19788e-05		DW234692	5	33	0.84	5.83	2.79503	3.21526e-05	0.000144549		TC219730	204	493	35.81	83.96	1.22934	1.06581e-13	3.28139e-12
BM358261	0	16	0.01	2.74	8.09803	1.72104e-05	7.19695e-05		TC182897	5	33	0.84	5.83	2.79503	3.21526e-05	0.000144533		DW518981	34	82	5.97	13.97	1.22653	1.43224e-05	0.000139134
EV490405	0	16	0.01	2.74	8.09803	1.72104e-05	7.19601e-05		TC223524	5	33	0.84	5.83	2.79503	3.21526e-05	0.000144517		TC203361	34	82	5.97	13.97	1.22653	1.43224e-05	0.000139091
DT464061	0	16	0.01	2.74	8.09803	1.72104e-05	7.19507e-05		CO108072	8	53	1.35	9.36	2.79355	6.27766e-06	3.24473e-05		TC217818	236	569	41.43	96.91	1.22597	3.38618e-13	9.30534e-12
TC194293	0	16	0.01	2.74	8.09803	1.72104e-05	7.19414e-05		TC197836	3	20	0.51	3.53	2.7911	0.000259356	0.000944306		TC205349	54	130	9.48	22.14	1.2237	4.61472e-08	6.77565e-07
TC196478	0	16	0.01	2.74	8.09803	1.72104e-05	7.1932e-05		TC223710	3	20	0.51	3.53	2.7911	0.000259356	0.000944223		TC185951	42	101	7.37	17.2	1.22267	1.52756e-06	1.76578e-05
DT458071	0	16	0.01	2.74	8.09803	1.72104e-05	7.19226e-05		DT047481	3	20	0.51	3.53	2.7911	0.000259356	0.00094414		TC218120	32	77	5.62	13.11	1.22203	2.7404e-05	0.000249499
ES791979	0	16	0.01	2.74	8.09803	1.72104e-05	7.19133e-05		TC227385	3	20	0.51	3.53	2.7911	0.000259356	0.000944057		TC206871	198	476	34.76	81.07	1.22174	0	0
CO088555	0	16	0.01	2.74	8.09803	1.72104e-05	7.19039e-05		TC209979	3	20	0.51	3.53	2.7911	0.000259356	0.000943974		TC193931	30	72	5.27	12.26	1.21808	5.25302e-05	0.000446478
TC194322	0	16	0.01	2.74	8.09803	1.72104e-05	7.18946e-05		TC201200	3	20	0.51	3.53	2.7911	0.000259356	0.000943891		EV488111	126	302	22.12	51.43	1.21726	5.4401e-14	1.78864e-12
TC188423	0	16	0.01	2.74	8.09803	1.72104e-05	7.18852e-05		TC216931	3	20	0.51	3.53	2.7911	0.000259356	0.000943808		TC216682	104	249	18.26	42.41	1.21572	0	0
ES813485	0	16	0.01	2.74	8.09803	1.72104e-05	7.18759e-05		TC194239	15	99	2.53	17.49	2.78932	1.05485e-07	7.4359e-07		CO071977	94	225	16.5	38.32	1.21563	6.28608e-13	1.64689e-11
TC225824	0	16	0.01	2.74	8.09803	1.72104e-05	7.18665e-05		BM360155	10	66	1.69	11.66	2.78647	2.0236e-06	1.14949e-05		TC216231	61	146	10.71	24.87	1.21545	8.25768e-09	1.34417e-07
DR455236	0	16	0.01	2.74	8.09803	1.72104e-05	7.18572e-05		TC187087	7	46	1.18	8.13	2.78447	1.08754e-05	5.44494e-05		TC198860	143	342	25.1	58.25	1.21457	0	0
TC184264	0	16	0.01	2.74	8.09803	1.72104e-05	7.18479e-05		TC202709	14	92	2.36	16.25	2.78358	1.92358e-07	1.31628e-06		DW231479	164	392	28.79	66.76	1.21342	6.79456e-14	2.18824e-12
TC206894	0	16	0.01	2.74	8.09803	1.72104e-05	7.18385e-05		TC206653	31	203	5.23	35.86	2.77749	5.86998e-12	7.4209e-11		TC206764	200	478	35.11	81.41	1.21332	0	0
BQ407161	0	16	0.01	2.74	8.09803	1.72104e-05	7.18292e-05		TC225108	4	26	0.67	4.59	2.77626	6.99298e-05	0.000292246		TC228042	31	74	5.44	12.6	1.21175	4.50416e-05	0.000393348
TC205484	0	16	0.01	2.74	8.09803	1.72104e-05	7.18199e-05		ES802291	4	26	0.67	4.59	2.77626	6.99298e-05	0.000292216		TC222225	31	74	5.44	12.6	1.21175	4.50416e-05	0.000393239
EX164030	0	16	0.01	2.74	8.09803	1.72104e-05	7.18105e-05		TC197500	4	26	0.67	4.59	2.77626	6.99298e-05	0.000292186		TC206984	52	124	9.13	21.12	1.20992	1.22463e-07	1.68267e-06
TC203943	0	16	0.01	2.74	8.09803	1.72104e-05	7.18012e-05		TC196981	4	26	0.67	4.59	2.77626	6.99298e-05	0.000292157		TC203961	656	1563	115.16	266.2	1.20887	8.09352e-13	2.10291e-11
DR462371	0	16	0.01	2.74	8.09803	1.72104e-05	7.17919e-05		TC223904	15	98	2.53	17.31	2.7744	1.05485e-07	7.42073e-07		TC183293	34	81	5.97	13.8	1.20887	2.01756e-05	0.0001895
TC193288	0	16	0.01	2.74	8.09803	1.72104e-05	7.17825e-05		TC192794	11	72	1.86	12.72	2.77372	1.13401e-06	6.7611e-06		DW508625	76	181	13.34	30.83	1.20858	1.6486e-10	3.29983e-09
TC216235	0	16	0.01	2.74	8.09803	1.72104e-05	7.17732e-05		TC222848	23	150	3.88	26.49	2.77132	7.84178e-10	7.61087e-09		TC183131	42	100	7.37	17.03	1.20834	2.14582e-06	2.43397e-05
TC215880	0	16	0.01	2.74	8.09803	1.72104e-05	7.17639e-05		TC206346	87	566	14.67	99.97	2.76863	0	0		TC213287	42	100	7.37	17.03	1.20834	2.14582e-06	2.43309e-05
FL576891	0	15	0.01	2.56	8	3.4178e-05	0.000134765		TC221457	95	617	16.02	108.98	2.76612	0	0		TC228029	63	150	11.06	25.55	1.20797	6.12234e-09	1.01336e-07
TC182969	0	15	0.01	2.56	8	3.4178e-05	0.000134749		TC196277	24	156	4.05	27.55	2.76606	4.22356e-10	4.25286e-09		TC183963	37	88	6.5	14.99	1.20549	9.06406e-06	9.20893e-05
DR459436	0	15	0.01	2.56	8	3.4178e-05	0.000134732		CO497789	8	52	1.35	9.18	2.76553	6.27812e-06	3.24456e-05		TC215233	80	190	14.04	32.36	1.20467	6.49612e-11	1.35185e-09
ES838158	0	15	0.01	2.56	8	3.4178e-05	0.000134716		TC197687	8	52	1.35	9.18	2.76553	6.27812e-06	3.24415e-05		TC209434	184	437	32.3	74.43	1.20435	2.26264e-13	6.41387e-12
ES819487	0	15	0.01	2.56	8	3.4178e-05	0.000134699		TC221625	17	110	2.87	19.43	2.75916	3.1392e-08	2.41587e-07		DW505802	64	152	11.24	25.89	1.20375	5.26966e-09	8.7823e-08
AJ513039	0	15	0.01	2.56	8	3.4178e-05	0.000134683		DT050805	21	135	3.54	23.85	2.75217	2.6987e-09	2.43048e-08		TC225856	32	76	5.62	12.94	1.2032	3.86044e-05	0.000342842
TC213301	0	15	0.01	2.56	8	3.4178e-05	0.000134666		DR453238	30	193	5.06	34.09	2.75214	1.06359e-11	1.29972e-10		ES810755	32	76	5.62	12.94	1.2032	3.86044e-05	0.000342745
TC194842	0	15	0.01	2.56	8	3.4178e-05	0.000134649		BF273760	9	58	1.52	10.24	2.75207	3.58184e-06	1.93753e-05		TC203908	54	128	9.48	21.8	1.20137	9.05644e-08	1.26818e-06
TC181897	0	15	0.01	2.56	8	3.4178e-05	0.000134633		TC187250	12	77	2.02	13.6	2.75118	6.31186e-07	3.94277e-06		DW498768	49	116	8.6	19.76	1.20017	3.77602e-07	4.77734e-06
DW511492	0	15	0.01	2.56	8	3.4178e-05	0.000134616		TC195987	5	32	0.84	5.65	2.74979	3.31222e-05	0.000148746		TC201330	63	149	11.06	25.38	1.19834	8.55086e-09	1.39045e-07
ES843192	0	15	0.01	2.56	8	3.4178e-05	0.0001346		TC183386	5	32	0.84	5.65	2.74979	3.31222e-05	0.00014873		DW514905	41	97	7.2	16.52	1.19814	3.50372e-06	3.82528e-05
EV496043	0	15	0.01	2.56	8	3.4178e-05	0.000134583		EX169086	29	186	4.89	32.85	2.74799	1.94711e-11	2.30384e-10		EX170374	173	409	30.37	69.66	1.19768	2.8355e-13	7.90248e-12
TC193172	0	15	0.01	2.56	8	3.4178e-05	0.000134567		TC228794	104	667	17.54	117.81	2.74774	0	0		TC190054	80	189	14.04	32.19	1.19707	9.0588e-11	1.86663e-09
TC186392	0	15	0.01	2.56	8	3.4178e-05	0.00013455		CO121010	20	128	3.37	22.61	2.74614	4.99784e-09	4.34592e-08		TC214439	94	222	16.5	37.81	1.1963	1.97797e-12	4.88133e-11
DN817448	0	15	0.01	2.56	8	3.4178e-05	0.000134534		TC194633	17	109	2.87	19.25	2.74574	3.1392e-08	2.41497e-07		TC210393	75	177	13.17	30.15	1.1949	3.72324e-10	7.19605e-09
AI728342	0	15	0.01	2.56	8	3.4178e-05	0.000134518		TC200992	13	83	2.19	14.66	2.74288	3.493e-07	2.28765e-06		ES832793	42	99	7.37	16.86	1.19387	3.00612e-06	3.32469e-05
TC179634	0	15	0.01	2.56	8	3.4178e-05	0.000134501		TC217811	19	121	3.2	21.37	2.73944	9.24064e-09	7.71265e-08		TC183365	3012	7086	528.77	1206.84	1.19052	0	0
TC185001	0	15	0.01	2.56	8	3.4178e-05	0.000134485		TC222470	16	102	2.7	18.02	2.73857	5.76352e-08	4.23686e-07		DW503156	54	127	9.48	21.63	1.19007	1.26462e-07	1.73533e-06
TC220369	0	15	0.01	2.56	8	3.4178e-05	0.000134468		ES808081	8	51	1.35	9.01	2.73857	6.27892e-06	3.24416e-05		TC209875	29	68	5.09	11.58	1.1859	0.000121531	0.000943256
ES805264	0	15	0.01	2.56	8	3.4178e-05	0.000134452		ES825208	14	89	2.36	15.72	2.73574	1.92358e-07	1.31737e-06		TC196932	300	703	52.67	119.73	1.18473	5.5067e-14	1.80676e-12
DW520480	0	15	0.01	2.56	8	3.4178e-05	0.000134435		TC217991	14	89	2.36	15.72	2.73574	1.92358e-07	1.31693e-06		TC223416	62	145	10.88	24.7	1.18283	1.93109e-08	2.97559e-07
CO111752	0	15	0.01	2.56	8	3.4178e-05	0.000134419		DT050247	6	38	1.01	6.71	2.73196	1.87687e-05	8.91966e-05		TC218280	152	355	26.68	60.46	1.18022	4.37428e-14	1.46578e-12
ES826025	0	15	0.01	2.56	8	3.4178e-05	0.000134402		TC204030	9	57	1.52	10.07	2.72792	3.58194e-06	1.93733e-05		ES851814	51	119	8.95	20.27	1.17939	3.8835e-07	4.9015e-06
ES847140	0	15	0.01	2.56	8	3.4178e-05	0.000134386		TC209717	28	177	4.72	31.26	2.72746	3.57852e-11	4.10043e-10		TC188878	63	147	11.06	25.04	1.17888	1.65858e-08	2.58225e-07
CO105291	0	15	0.01	2.56	8	3.4178e-05	0.000134369		TC215348	49	309	8.26	54.58	2.72416	2.4425e-14	4.41969e-13		CO091034	54	126	9.48	21.46	1.17869	1.76201e-07	2.35922e-06
TC206917	0	15	0.01	2.56	8	3.4178e-05	0.000134353		TC187607	16	101	2.7	17.84	2.72408	5.76352e-08	4.2331e-07		TC210884	57	133	10.01	22.65	1.17807	8.0056e-08	1.13672e-06
TC228681	0	15	0.01	2.56	8	3.4178e-05	0.000134336		DW510056	4	25	0.67	4.42	2.72181	8.5528e-05	0.000352307		TC188325	283	658	49.68	112.07	1.17366	0	0
CO110856	0	15	0.01	2.56	8	3.4178e-05	0.00013432		TC185645	4	25	0.67	4.42	2.72181	8.5528e-05	0.000352272		ES812458	213	495	37.39	84.3	1.17288	1.83187e-13	5.30264e-12
DR461265	0	15	0.01	2.56	8	3.4178e-05	0.000134304		ES799043	4	25	0.67	4.42	2.72181	8.5528e-05	0.000352237		TC197198	62	144	10.88	24.53	1.17287	2.68378e-08	4.05596e-07
TC213059	0	15	0.01	2.56	8	3.4178e-05	0.000134287		DW499066	4	25	0.67	4.42	2.72181	8.5528e-05	0.000352202		TC214789	423	981	74.26	167.08	1.16988	1.37668e-14	4.98471e-13
ES815370	0	15	0.01	2.56	8	3.4178e-05	0.000134271		DW486301	4	25	0.67	4.42	2.72181	8.5528e-05	0.000352167		TC217770	290	672	50.91	114.45	1.1687	1.2168e-13	3.6568e-12
TC196170	0	15	0.01	2.56	8	3.4178e-05	0.000134254		TC184318	4	25	0.67	4.42	2.72181	8.5528e-05	0.000352132		TC187722	630	1459	110.6	248.49	1.16784	4.07452e-13	1.10236e-11
TC193819	0	15	0.01	2.56	8	3.4178e-05	0.000134238		TC221422	4	25	0.67	4.42	2.72181	8.5528e-05	0.000352097		TC220114	486	1123	85.32	191.26	1.16458	0	0
TC204667	0	15	0.01	2.56	8	3.4178e-05	0.000134221		TC213367	7	44	1.18	7.77	2.71913	1.08949e-05	5.45405e-05		TC216449	55	127	9.66	21.63	1.16294	2.10004e-07	2.79045e-06
TC197262	0	15	0.01	2.56	8	3.4178e-05	0.000134205		TC204930	7	44	1.18	7.77	2.71913	1.08949e-05	5.45339e-05		TC222663	82	189	14.4	32.19	1.16054	2.48572e-10	4.87613e-09
TC217300	0	15	0.01	2.56	8	3.4178e-05	0.000134189		TC184013	7	44	1.18	7.77	2.71913	1.08949e-05	5.45273e-05		TC201166	168	387	29.49	65.91	1.16027	7.4607e-14	2.38326e-12
TC219393	0	15	0.01	2.56	8	3.4178e-05	0.000134172		DT527084	7	44	1.18	7.77	2.71913	1.08949e-05	5.45207e-05		TC211994	33	76	5.79	12.94	1.1602	6.47392e-05	0.000541472
DW510650	0	15	0.01	2.56	8	3.4178e-05	0.000134156		TC218142	7	44	1.18	7.77	2.71913	1.08949e-05	5.45141e-05		CO090406	33	76	5.79	12.94	1.1602	6.47392e-05	0.000541328
TC214706	0	15	0.01	2.56	8	3.4178e-05	0.000134139		TC202389	7	44	1.18	7.77	2.71913	1.08949e-05	5.45075e-05		TC210153	46	106	8.08	18.05	1.15957	2.25968e-06	2.55575e-05
ES801491	0	15	0.01	2.56	8	3.4178e-05	0.000134123		TC206737	45	282	7.59	49.81	2.71426	1.79856e-14	3.33472e-13		TC225558	43	99	7.55	16.86	1.15906	5.00684e-06	5.3259e-05
ES806467	0	15	0.01	2.56	8	3.4178e-05	0.000134107		TC187668	35	219	5.9	38.68	2.7128	6.50812e-13	9.21e-12		CO077969	40	92	7.02	15.67	1.15846	1.11186e-05	0.000110467
TC184488	0	15	0.01	2.56	8	3.4178e-05	0.00013409		BM359733	11	69	1.86	12.19	2.71232	1.13402e-06	6.76013e-06		TC207395	60	138	10.53	23.5	1.15816	7.0138e-08	1.00222e-06
DR454459	0	15	0.01	2.56	8	3.4178e-05	0.000134074		TC200780	20	125	3.37	22.08	2.71192	4.99784e-09	4.34867e-08		TC221242	534	1228	93.75	209.14	1.15758	0	0
TC215304	0	15	0.01	2.56	8	3.4178e-05	0.000134058		TC181359	155	966	26.14	170.63	2.70654	2.99316e-13	4.48432e-12		TC199282	67	154	11.76	26.23	1.15733	1.24771e-08	1.97184e-07
TC222142	0	15	0.01	2.56	8	3.4178e-05	0.000134041		DR456420	35	218	5.9	38.51	2.70645	6.50812e-13	9.19114e-12		TC190164	154	354	27.04	60.29	1.15682	1.43663e-13	4.24845e-12
ES826094	0	15	0.01	2.56	8	3.4178e-05	0.000134025		TC219962	5	31	0.84	5.48	2.70571	3.48464e-05	0.000155947		TC195917	235	540	41.26	91.97	1.15642	2.79332e-13	7.79874e-12
TC185216	0	15	0.01	2.56	8	3.4178e-05	0.000134008		TC197808	5	31	0.84	5.48	2.70571	3.48464e-05	0.00015593		TC193818	84	193	14.75	32.87	1.15606	1.8321e-10	3.64624e-09
DR460621	0	15	0.01	2.56	8	3.4178e-05	0.000133992		TC225499	5	31	0.84	5.48	2.70571	3.48464e-05	0.000155914		TC204135	71	163	12.46	27.76	1.1557	4.88316e-09	8.18586e-08
BF269277	0	15	0.01	2.56	8	3.4178e-05	0.000133976		TC180025	5	31	0.84	5.48	2.70571	3.48464e-05	0.000155897		BF272786	37	85	6.5	14.48	1.15555	2.47546e-05	0.00022795
TC201936	0	15	0.01	2.56	8	3.4178e-05	0.000133959		TC208767	5	31	0.84	5.48	2.70571	3.48464e-05	0.00015588		DW499434	95	218	16.68	37.13	1.15447	1.2979e-11	2.90251e-10
TC198378	0	15	0.01	2.56	8	3.4178e-05	0.000133943		TC190596	225	1401	37.95	247.46	2.70502	0	0		TC188906	45	103	7.9	17.54	1.15072	3.66466e-06	3.99268e-05
TC191514	0	15	0.01	2.56	8	3.4178e-05	0.000133927		TC190363	14	87	2.36	15.37	2.70326	1.92358e-07	1.31563e-06		TC224539	49	112	8.6	19.08	1.14965	1.41699e-06	1.6428e-05
ES831559	0	15	0.01	2.56	8	3.4178e-05	0.00013391		TC205126	42	261	7.08	46.1	2.70295	9.83658e-14	1.60953e-12		TC198705	155	354	27.21	60.29	1.14778	3.04202e-13	8.42581e-12
DR459690	0	15	0.01	2.56	8	3.4178e-05	0.000133894		TC195412	9	56	1.52	9.89	2.7019	3.5821e-06	1.93716e-05		TC186983	39	89	6.85	15.16	1.14609	1.807e-05	0.000171826
TC187801	0	15	0.01	2.56	8	3.4178e-05	0.000133878		DW519574	9	56	1.52	9.89	2.7019	3.5821e-06	1.93691e-05		ES850088	46	105	8.08	17.88	1.14592	3.13454e-06	3.45943e-05
TC229252	0	15	0.01	2.56	8	3.4178e-05	0.000133861		TC186052	15	93	2.53	16.43	2.69912	1.05485e-07	7.42957e-07		BQ415765	32	73	5.62	12.43	1.14518	0.00010565	0.00083294
DT047283	0	15	0.01	2.56	8	3.4178e-05	0.000133845		TC206761	6	37	1.01	6.54	2.69494	1.89627e-05	9.00255e-05		TC211848	79	180	13.87	30.66	1.14439	1.03556e-09	1.89882e-08
TC179732	0	15	0.01	2.56	8	3.4178e-05	0.000133829		TC224610	14	86	2.36	15.19	2.68626	1.92358e-07	1.31759e-06		TC184790	614	1399	107.79	238.27	1.14437	0	0
ES801361	0	15	0.01	2.56	8	3.4178e-05	0.000133812		TC222944	8	49	1.35	8.65	2.67974	6.2829e-06	3.24581e-05		CO115856	36	82	6.32	13.97	1.14434	4.02838e-05	0.000356048
DN826452	0	15	0.01	2.56	8	3.4178e-05	0.000133796		TC229179	28	171	4.72	30.2	2.67769	3.57852e-11	4.09476e-10		TC198122	104	237	18.26	40.36	1.14424	2.24776e-12	5.49967e-11
TC210885	0	15	0.01	2.56	8	3.4178e-05	0.00013378		TC200000	9	55	1.52	9.71	2.6754	3.5824e-06	1.93682e-05		TC208681	44	100	7.72	17.03	1.14141	5.9383e-06	6.19936e-05
TC180063	0	15	0.01	2.56	8	3.4178e-05	0.000133764		TC190556	9	55	1.52	9.71	2.6754	3.5824e-06	1.93657e-05		BQ403709	33	75	5.79	12.77	1.14112	9.00936e-05	0.000728926
TC224197	0	15	0.01	2.56	8	3.4178e-05	0.000133747		BQ402745	9	55	1.52	9.71	2.6754	3.5824e-06	1.93631e-05		ES846230	348	790	61.09	134.55	1.13913	0	0
TC196875	0	15	0.01	2.56	8	3.4178e-05	0.000133731		CO089531	12	73	2.02	12.89	2.67383	6.31188e-07	3.94099e-06		TC200601	184	417	32.3	71.02	1.13669	2.26264e-13	6.4081e-12
TC222197	0	15	0.01	2.56	8	3.4178e-05	0.000133715		TC200925	13	79	2.19	13.95	2.67126	3.49302e-07	2.28658e-06		TC186643	147	333	25.81	56.71	1.13567	3.64154e-14	1.23604e-12
ES816823	0	15	0.01	2.56	8	3.4178e-05	0.000133698		TC196116	4	24	0.67	4.24	2.66183	0.000113203	0.000446347		TC192948	87	197	15.27	33.55	1.13561	2.19618e-10	4.33518e-09
TC191387	0	15	0.01	2.56	8	3.4178e-05	0.000133682		TC221623	4	24	0.67	4.24	2.66183	0.000113203	0.000446304		TC188622	285	645	50.03	109.85	1.13467	4.66072e-13	1.24596e-11
GE653379	0	15	0.01	2.56	8	3.4178e-05	0.000133666		CO105554	4	24	0.67	4.24	2.66183	0.000113203	0.000446262		CO098331	126	285	22.12	48.54	1.13382	7.74936e-14	2.46795e-12
TC184852	0	15	0.01	2.56	8	3.4178e-05	0.00013365		TC213404	4	24	0.67	4.24	2.66183	0.000113203	0.000446219		TC229615	150	339	26.33	57.74	1.13286	0	0
AI730141	0	15	0.01	2.56	8	3.4178e-05	0.000133633		TC199626	25	151	4.22	26.67	2.6599	2.27462e-10	2.376e-09		TC205328	120	271	21.07	46.15	1.13114	0	0
ES794372	0	15	0.01	2.56	8	3.4178e-05	0.000133617		BQ415784	5	30	0.84	5.3	2.65753	3.78988e-05	0.000169095		EX168953	66	149	11.59	25.38	1.13081	3.82726e-08	5.68309e-07
TC205903	0	15	0.01	2.56	8	3.4178e-05	0.000133601		TC207042	5	30	0.84	5.3	2.65753	3.78988e-05	0.000169077		DW496513	39	88	6.85	14.99	1.12982	2.50374e-05	0.000230351
ES832716	0	15	0.01	2.56	8	3.4178e-05	0.000133584		TC217639	6	36	1.01	6.36	2.65467	1.93057e-05	9.15804e-05		TC223865	43	97	7.55	16.52	1.12967	9.6139e-06	9.67695e-05
TC190484	0	15	0.01	2.56	8	3.4178e-05	0.000133568		TC210682	6	36	1.01	6.36	2.65467	1.93057e-05	9.15699e-05		TC189323	562	1267	98.66	215.79	1.12909	2.69118e-13	7.54034e-12
ES813744	0	15	0.01	2.56	8	3.4178e-05	0.000133552		DW511790	6	36	1.01	6.36	2.65467	1.93057e-05	9.15594e-05		TC206640	322	725	56.53	123.48	1.12719	1.54987e-13	4.53644e-12
TC180889	0	15	0.01	2.56	8	3.4178e-05	0.000133536		TC199674	7	42	1.18	7.42	2.65263	1.09561e-05	5.47936e-05		ES836496	138	310	24.23	52.8	1.12374	1.14575e-13	3.46644e-12
DR458023	0	15	0.01	2.56	8	3.4178e-05	0.00013352		TC203230	42	252	7.08	44.51	2.65231	9.83658e-14	1.61081e-12		TC205141	77	173	13.52	29.46	1.12366	3.6728e-09	6.2841e-08
DR460879	0	15	0.01	2.56	8	3.4178e-05	0.000133503		EX167098	35	210	5.9	37.09	2.65224	6.50812e-13	9.188e-12		CO107400	111	249	19.49	42.41	1.12167	1.46239e-12	3.66645e-11
TC187802	0	15	0.01	2.56	8	3.4178e-05	0.000133487		DR462398	8	48	1.35	8.48	2.6511	6.2874e-06	3.24773e-05		TC203219	37	83	6.5	14.14	1.12127	4.75968e-05	0.000411551
DW511530	0	15	0.01	2.56	8	3.4178e-05	0.000133471		TC219279	8	48	1.35	8.48	2.6511	6.2874e-06	3.24733e-05		TC183749	183	410	32.13	69.83	1.11993	2.21378e-13	6.32092e-12
CO085880	0	15	0.01	2.56	8	3.4178e-05	0.000133455		ES832198	9	54	1.52	9.54	2.64992	3.58292e-06	1.93634e-05		TC184635	300	672	52.67	114.45	1.11966	5.5067e-14	1.80865e-12
ES851023	0	15	0.01	2.56	8	3.4178e-05	0.000133438		TC210673	9	54	1.52	9.54	2.64992	3.58292e-06	1.93609e-05		DW243229	42	94	7.37	16.01	1.11924	1.55492e-05	0.000149803
TC226269	0	15	0.01	2.56	8	3.4178e-05	0.000133422		TC222999	9	54	1.52	9.54	2.64992	3.58292e-06	1.93583e-05		EV491218	38	85	6.67	14.48	1.1183	4.05718e-05	0.000358392
DW498471	0	15	0.01	2.56	8	3.4178e-05	0.000133406		DW491020	17	101	2.87	17.84	2.63599	3.1392e-08	2.41542e-07		TC194726	292	653	51.26	111.21	1.11738	0	0
TC184843	0	15	0.01	2.56	8	3.4178e-05	0.00013339		TC194122	14	83	2.36	14.66	2.63503	1.92358e-07	1.31671e-06		TC220905	85	190	14.92	32.36	1.11696	7.74282e-10	1.44586e-08
TC211886	0	15	0.01	2.56	8	3.4178e-05	0.000133374		ES791344	12	71	2.02	12.54	2.63411	6.3119e-07	3.94041e-06		DW503392	106	237	18.61	40.36	1.11685	6.12798e-12	1.41777e-10
DW496561	0	15	0.01	2.56	8	3.4178e-05	0.000133357		EX167465	32	189	5.4	33.38	2.62795	3.2927e-12	4.30204e-11		TC179702	481	1075	84.44	183.09	1.11655	0	0
TC200846	0	15	0.01	2.56	8	3.4178e-05	0.000133341		ES830036	11	65	1.86	11.48	2.62575	1.13404e-06	6.75932e-06		TC180028	47	105	8.25	17.88	1.11588	5.1076e-06	5.41843e-05
ES805910	0	15	0.01	2.56	8	3.4178e-05	0.000133325		TC213994	50	294	8.43	51.93	2.62296	2.73114e-14	4.91403e-13		TC189265	133	297	23.35	50.58	1.11514	6.9722e-14	2.23857e-12
DN804290	0	15	0.01	2.56	8	3.4178e-05	0.000133309		TC189939	9	53	1.52	9.36	2.62244	3.58384e-06	1.93608e-05		TC189398	302	674	53.02	114.79	1.11439	4.0612e-13	1.0997e-11
TC180155	0	15	0.01	2.56	8	3.4178e-05	0.000133293		TC204100	65	382	10.96	67.47	2.622	0	0		TC220576	531	1185	93.22	201.82	1.11436	0	0
TC225363	0	15	0.01	2.56	8	3.4178e-05	0.000133276		TC183488	288	1692	48.58	298.86	2.62104	0	0		TC225476	190	424	33.36	72.21	1.11408	1.93845e-13	5.58036e-12
TC196757	0	15	0.01	2.56	8	3.4178e-05	0.00013326		TC186802	8	47	1.35	8.3	2.62015	6.2953e-06	3.25059e-05		TC226735	5372	11983	943.07	2040.86	1.11374	1.36875e-11	3.05662e-10
TC192716	0	15	0.01	2.56	8	3.4178e-05	0.000133244		DW235716	8	47	1.35	8.3	2.62015	6.2953e-06	3.25019e-05		TC219336	139	310	24.4	52.8	1.11366	1.11022e-13	3.39487e-12
TC208404	0	15	0.01	2.56	8	3.4178e-05	0.000133228		TC195467	15	88	2.53	15.54	2.61878	1.05485e-07	7.43337e-07		TC184808	110	245	19.31	41.73	1.11174	3.29158e-12	7.90004e-11
TC207347	0	15	0.01	2.56	8	3.4178e-05	0.000133212		ES834808	7	41	1.18	7.24	2.6172	1.10248e-05	5.50975e-05		ES814527	458	1019	80.4	173.55	1.11008	1.49258e-12	3.73324e-11
TC228522	0	15	0.01	2.56	8	3.4178e-05	0.000133196		TC197188	19	111	3.2	19.61	2.61545	9.24064e-09	7.72044e-08		TC217477	85	189	14.92	32.19	1.10937	1.06011e-09	1.94157e-08
EX172043	0	15	0.01	2.56	8	3.4178e-05	0.000133179		TC199631	108	632	18.22	111.63	2.61513	0	0		TC213442	166	368	29.14	62.68	1.105	1.26121e-13	3.77944e-12
TC223602	0	15	0.01	2.56	8	3.4178e-05	0.000133163		CO492285	6	35	1.01	6.18	2.61325	1.99099e-05	9.40906e-05		TC225198	51	113	8.95	19.25	1.1049	2.71106e-06	3.0314e-05
TC208454	0	14	0.01	2.39	7.90087	6.78736e-05	0.000247964		TC224945	6	35	1.01	6.18	2.61325	1.99099e-05	9.40798e-05		TC207499	212	470	37.22	80.05	1.10482	0	0
DR460335	0	14	0.01	2.39	7.90087	6.78736e-05	0.000247936		TC194043	12	70	2.02	12.36	2.61325	6.31192e-07	3.93983e-06		TC194849	139	308	24.4	52.46	1.10434	1.14797e-13	3.46982e-12
TC185438	0	14	0.01	2.39	7.90087	6.78736e-05	0.000247908		TC221636	25	146	4.22	25.79	2.6115	2.27462e-10	2.36882e-09		TC207901	116	257	20.36	43.77	1.1042	1.39555e-12	3.51007e-11
TC228882	0	14	0.01	2.39	7.90087	6.78736e-05	0.000247879		DW515923	29	169	4.89	29.85	2.60982	1.94711e-11	2.30516e-10		EX165182	37	82	6.5	13.97	1.10382	6.5671e-05	0.000548391
CO114850	0	14	0.01	2.39	7.90087	6.78736e-05	0.000247851		TC199252	5	29	0.84	5.12	2.60768	4.32798e-05	0.000191575		TC210151	108	239	18.96	40.7	1.10207	8.44968e-12	1.92519e-10
DW243203	0	14	0.01	2.39	7.90087	6.78736e-05	0.000247823		TC213734	5	29	0.84	5.12	2.60768	4.32798e-05	0.000191555		TC224968	38	84	6.67	14.31	1.10127	5.59168e-05	0.000473855
CO107750	0	14	0.01	2.39	7.90087	6.78736e-05	0.000247795		TC206809	5	29	0.84	5.12	2.60768	4.32798e-05	0.000191534		TC192527	611	1351	107.26	230.09	1.10109	1.82743e-13	5.30443e-12
TC194651	0	14	0.01	2.39	7.90087	6.78736e-05	0.000247767		TC187485	5	29	0.84	5.12	2.60768	4.32798e-05	0.000191514		ES831956	92	203	16.15	34.57	1.09799	3.56496e-10	6.90286e-09
TC215424	0	14	0.01	2.39	7.90087	6.78736e-05	0.000247739		ES831956	138	803	23.28	141.83	2.607	1.14797e-13	1.85058e-12		TC212270	342	754	60.04	128.42	1.09687	5.17364e-14	1.71718e-12
TC209237	0	14	0.01	2.39	7.90087	6.78736e-05	0.00024771		TC208507	16	93	2.7	16.43	2.6053	5.76352e-08	4.23385e-07		TC185533	49	108	8.6	18.39	1.09651	5.10796e-06	5.41699e-05
ES832934	0	14	0.01	2.39	7.90087	6.78736e-05	0.000247682		EV492362	61	354	10.29	62.53	2.60331	1.22125e-14	2.2848e-13		TC195313	218	480	38.27	81.75	1.095	0	0
TC201930	0	14	0.01	2.39	7.90087	6.78736e-05	0.000247654		TC207851	15	87	2.53	15.37	2.60291	1.05485e-07	7.43084e-07		TC221364	40	88	7.02	14.99	1.09446	4.054e-05	0.000358211
TC197442	0	14	0.01	2.39	7.90087	6.78736e-05	0.000247626		ES801712	19	110	3.2	19.43	2.60214	9.24064e-09	7.70022e-08		TC218237	35	77	6.14	13.11	1.09436	0.000124825	0.000967634
TC216684	0	14	0.01	2.39	7.90087	6.78736e-05	0.000247598		DW224488	4	23	0.67	4.06	2.59925	0.000162044	0.000622776		DW490733	105	231	18.43	39.34	1.09394	2.51774e-11	5.46727e-10
TC181199	0	14	0.01	2.39	7.90087	6.78736e-05	0.00024757		TC204676	4	23	0.67	4.06	2.59925	0.000162044	0.000622718		TC185690	70	154	12.29	26.23	1.09373	5.27758e-08	7.67371e-07
TC212333	0	14	0.01	2.39	7.90087	6.78736e-05	0.000247542		CO098726	4	23	0.67	4.06	2.59925	0.000162044	0.00062266		TC200843	66	145	11.59	24.7	1.09163	1.3528e-07	1.84587e-06
DN803003	0	14	0.01	2.39	7.90087	6.78736e-05	0.000247514		TC193502	4	23	0.67	4.06	2.59925	0.000162044	0.000622602		ES815430	117	257	20.54	43.77	1.09151	2.19158e-12	5.36639e-11
ES834616	0	14	0.01	2.39	7.90087	6.78736e-05	0.000247486		ES844660	4	23	0.67	4.06	2.59925	0.000162044	0.000622544		TC185795	386	847	67.76	144.26	1.09017	0	0
TC212764	0	14	0.01	2.39	7.90087	6.78736e-05	0.000247457		DR462789	4	23	0.67	4.06	2.59925	0.000162044	0.000622486		CO112904	36	79	6.32	13.45	1.08961	0.000106166	0.000836595
EX164376	0	14	0.01	2.39	7.90087	6.78736e-05	0.000247429		TC204613	231	1336	38.96	235.98	2.5986	0	0		TC228460	667	1462	117.09	249	1.08853	0	0
TC183726	0	14	0.01	2.39	7.90087	6.78736e-05	0.000247401		TC206514	13	75	2.19	13.25	2.59699	3.49302e-07	2.28621e-06		TC203022	63	138	11.06	23.5	1.08731	2.96582e-07	3.83715e-06
TC210305	0	14	0.01	2.39	7.90087	6.78736e-05	0.000247373		TC211561	9	52	1.52	9.18	2.59442	3.58544e-06	1.93669e-05		DT457796	63	138	11.06	23.5	1.08731	2.96582e-07	3.83557e-06
TC222407	0	14	0.01	2.39	7.90087	6.78736e-05	0.000247345		TC210018	9	52	1.52	9.18	2.59442	3.58544e-06	1.93644e-05		DW499344	100	219	17.56	37.3	1.08688	1.02381e-10	2.09728e-09
CO077098	0	14	0.01	2.39	7.90087	6.78736e-05	0.000247317		ES805335	75	432	12.65	76.3	2.59255	0	0		TC224652	37	81	6.5	13.8	1.08616	9.03004e-05	0.000730412
ES820252	0	14	0.01	2.39	7.90087	6.78736e-05	0.000247289		TC213515	17	98	2.87	17.31	2.59248	3.1392e-08	2.41407e-07		DW234566	709	1548	124.47	263.64	1.08277	1.36535e-12	3.44237e-11
ES820285	0	14	0.01	2.39	7.90087	6.78736e-05	0.000247261		TC184614	28	161	4.72	28.44	2.59106	3.57852e-11	4.09929e-10		TC188232	294	640	51.61	109	1.07861	0	0
TC203442	0	14	0.01	2.39	7.90087	6.78736e-05	0.000247233		TC211494	8	46	1.35	8.13	2.5903	6.30916e-06	3.25694e-05		TC186601	74	161	12.99	27.42	1.07783	3.83134e-08	5.68647e-07
FL576964	0	14	0.01	2.39	7.90087	6.78736e-05	0.000247205		TC225992	8	46	1.35	8.13	2.5903	6.30916e-06	3.25653e-05		TC204981	103	224	18.08	38.15	1.07729	8.70268e-11	1.79561e-09
DN800502	0	14	0.01	2.39	7.90087	6.78736e-05	0.000247177		TC219476	30	172	5.06	30.38	2.58591	1.06359e-11	1.30011e-10		TC199548	58	126	10.18	21.46	1.07591	1.2194e-06	1.43112e-05
TC180583	0	14	0.01	2.39	7.90087	6.78736e-05	0.000247149		TC197052	15	86	2.53	15.19	2.58591	1.05485e-07	7.42325e-07		TC209596	1032	2242	181.17	381.84	1.07562	1.79856e-12	4.46307e-11
DN800427	0	14	0.01	2.39	7.90087	6.78736e-05	0.000247121		TC205082	15	86	2.53	15.19	2.58591	1.05485e-07	7.4182e-07		ES820691	112	243	19.66	41.39	1.07402	1.56033e-11	3.46722e-10
TC190408	0	14	0.01	2.39	7.90087	6.78736e-05	0.000247093		BE055515	44	252	7.42	44.51	2.58464	7.08322e-14	1.20278e-12		DW235536	71	154	12.46	26.23	1.07391	8.37024e-08	1.17944e-06
EX172626	0	14	0.01	2.39	7.90087	6.78736e-05	0.000247065		ES794834	7	40	1.18	7.07	2.58292	1.11455e-05	5.5687e-05		TC224128	142	308	24.93	52.46	1.07333	2.55574e-13	7.19288e-12
DN780649	0	14	0.01	2.39	7.90087	6.78736e-05	0.000247037		TC229460	7	40	1.18	7.07	2.58292	1.11455e-05	5.56803e-05		TC217982	252	546	44.24	92.99	1.07172	2.9754e-14	1.02206e-12
DW236702	0	14	0.01	2.39	7.90087	6.78736e-05	0.000247009		TC221456	7	40	1.18	7.07	2.58292	1.11455e-05	5.56736e-05		TC202556	134	290	23.52	49.39	1.07033	7.83818e-14	2.48868e-12
ES835470	0	14	0.01	2.39	7.90087	6.78736e-05	0.000246981		TC207207	7	40	1.18	7.07	2.58292	1.11455e-05	5.56668e-05		TC196030	177	383	31.07	65.23	1.07001	0	0
TC186552	0	14	0.01	2.39	7.90087	6.78736e-05	0.000246953		TC206608	11	63	1.86	11.13	2.58108	1.1341e-06	6.7587e-06		TC221521	155	335	27.21	57.05	1.06809	3.07088e-13	8.49826e-12
TC221096	0	14	0.01	2.39	7.90087	6.78736e-05	0.000246925		DN818147	31	177	5.23	31.26	2.57943	5.86998e-12	7.41863e-11		ES835359	56	121	9.83	20.61	1.06808	2.2845e-06	2.57918e-05
TC208963	0	14	0.01	2.39	7.90087	6.78736e-05	0.000246897		TC206864	13	74	2.19	13.07	2.57726	3.49304e-07	2.28587e-06		TC203806	119	257	20.89	43.77	1.06713	5.02842e-12	1.17286e-10
BG445553	0	14	0.01	2.39	7.90087	6.78736e-05	0.000246869		ES849455	6	34	1.01	6.01	2.57301	2.09702e-05	9.89881e-05		DW239664	321	693	56.35	118.03	1.06667	0	0
TC185084	0	14	0.01	2.39	7.90087	6.78736e-05	0.000246841		TC222727	6	34	1.01	6.01	2.57301	2.09702e-05	9.89768e-05		TC199269	38	82	6.67	13.97	1.06657	0.000105149	0.000829408
TC197871	0	14	0.01	2.39	7.90087	6.78736e-05	0.000246813		TC192316	6	34	1.01	6.01	2.57301	2.09702e-05	9.89655e-05		TC212904	166	358	29.14	60.97	1.0651	1.26121e-13	3.77584e-12
TC204425	0	14	0.01	2.39	7.90087	6.78736e-05	0.000246785		TC223598	27	153	4.55	27.02	2.57009	6.61564e-11	7.34647e-10		TC183616	58	125	10.18	21.29	1.06444	1.6598e-06	1.91022e-05
TC214356	0	14	0.01	2.39	7.90087	6.78736e-05	0.000246757		TC191237	15	85	2.53	15.01	2.56871	1.05485e-07	7.42451e-07		ES844740	45	97	7.9	16.52	1.06429	2.47788e-05	0.000228106
TC223700	0	14	0.01	2.39	7.90087	6.78736e-05	0.000246729		ES828290	28	158	4.72	27.91	2.56392	3.57852e-11	4.09816e-10		TC199495	117	252	20.54	42.92	1.06321	9.80838e-12	2.2187e-10
CO097477	0	14	0.01	2.39	7.90087	6.78736e-05	0.000246701		TC200843	33	186	5.57	32.85	2.56014	1.87472e-12	2.52517e-11		DW232659	85	183	14.92	31.17	1.06291	6.75426e-09	1.10978e-07
TC188876	0	14	0.01	2.39	7.90087	6.78736e-05	0.000246673		DW497369	5	28	0.84	4.95	2.55897	5.27222e-05	0.000224391		EX167271	365	786	64.08	133.87	1.06289	5.32462e-13	1.41026e-11
TC185387	0	14	0.01	2.39	7.90087	6.78736e-05	0.000246646		TC209354	5	28	0.84	4.95	2.55897	5.27222e-05	0.000224368		TC188443	39	84	6.85	14.31	1.06285	8.9361e-05	0.00072393
DR456087	0	14	0.01	2.39	7.90087	6.78736e-05	0.000246618		TC214986	5	28	0.84	4.95	2.55897	5.27222e-05	0.000224345		TC220300	79	170	13.87	28.95	1.0616	2.36172e-08	3.59514e-07
CO075076	0	14	0.01	2.39	7.90087	6.78736e-05	0.00024659		TC212711	5	28	0.84	4.95	2.55897	5.27222e-05	0.000224322		ES838639	60	129	10.53	21.97	1.06103	1.20603e-06	1.41596e-05
TC199958	0	14	0.01	2.39	7.90087	6.78736e-05	0.000246562		TC195197	5	28	0.84	4.95	2.55897	5.27222e-05	0.000224298		TC214678	87	187	15.27	31.85	1.06059	4.92612e-09	8.25348e-08
DW513732	0	14	0.01	2.39	7.90087	6.78736e-05	0.000246534		TC223818	5	28	0.84	4.95	2.55897	5.27222e-05	0.000224275		TC221457	114	245	20.01	41.73	1.06036	2.11074e-11	4.61532e-10
CO069558	0	14	0.01	2.39	7.90087	6.78736e-05	0.000246506		TC201044	45	253	7.59	44.69	2.55778	1.79856e-14	3.33173e-13		TC190804	129	277	22.65	47.18	1.05866	9.65672e-13	2.48242e-11
TC194277	0	14	0.01	2.39	7.90087	6.78736e-05	0.000246478		TC226218	302	1698	50.94	299.92	2.55771	4.3543e-13	6.31985e-12		ES834198	68	146	11.94	24.87	1.0586	2.48404e-07	3.24586e-06
TC182013	0	14	0.01	2.39	7.90087	6.78736e-05	0.00024645		TC221518	69	388	11.64	68.53	2.55764	0	0		TC220195	75	161	13.17	27.42	1.05797	6.03008e-08	8.67168e-07
DW480647	0	14	0.01	2.39	7.90087	6.78736e-05	0.000246423		TC188575	11	62	1.86	10.95	2.55756	1.13417e-06	6.75812e-06		TC214728	82	176	14.4	29.98	1.05793	1.46953e-08	2.30388e-07
TC201054	0	14	0.01	2.39	7.90087	6.78736e-05	0.000246395		TC215061	126	707	21.25	124.88	2.55501	4.10782e-14	7.23064e-13		ES803071	48	103	8.43	17.54	1.05704	1.52713e-05	0.00014717
TC197824	0	14	0.01	2.39	7.90087	6.78736e-05	0.000246367		TC202375	12	67	2.02	11.83	2.55002	6.31218e-07	3.9394e-06		TC192003	194	416	34.06	70.85	1.05669	4.54748e-13	1.21879e-11
TC182364	0	14	0.01	2.39	7.90087	6.78736e-05	0.000246339		BF276210	10	56	1.69	9.89	2.54895	2.02494e-06	1.14899e-05		TC184315	134	287	23.52	48.88	1.05536	3.7792e-13	1.03044e-11
EV498353	0	14	0.01	2.39	7.90087	6.78736e-05	0.000246311		DW505844	19	106	3.2	18.72	2.54844	9.24064e-09	7.71421e-08		TC207676	71	152	12.46	25.89	1.05509	1.54164e-07	2.08636e-06
TC225383	0	14	0.01	2.39	7.90087	6.78736e-05	0.000246283		BM358250	7	39	1.18	6.89	2.54572	1.13564e-05	5.6618e-05		DW518577	271	580	47.57	98.78	1.05417	0	0
TC228612	0	14	0.01	2.39	7.90087	6.78736e-05	0.000246256		TC207491	7	39	1.18	6.89	2.54572	1.13564e-05	5.66111e-05		AI055583	185	396	32.48	67.44	1.05405	0	0
ES850534	0	14	0.01	2.39	7.90087	6.78736e-05	0.000246228		ES797315	13	72	2.19	12.72	2.5381	3.49308e-07	2.28553e-06		TC203358	57	122	10.01	20.78	1.05375	2.64564e-06	2.9614e-05
DW513498	0	14	0.01	2.39	7.90087	6.78736e-05	0.0002462		TC202952	13	72	2.19	12.72	2.5381	3.49308e-07	2.28517e-06		TC199316	64	137	11.24	23.33	1.05354	6.36938e-07	7.8225e-06
DW519468	0	14	0.01	2.39	7.90087	6.78736e-05	0.000246172		DW234955	4	22	0.67	3.89	2.53754	0.000247746	0.000904582		TC217337	50	107	8.78	18.22	1.05323	1.10628e-05	0.000109946
TC213589	0	14	0.01	2.39	7.90087	6.78736e-05	0.000246144		TC200609	4	22	0.67	3.89	2.53754	0.000247746	0.000904502		DW507214	44	94	7.72	16.01	1.0523	3.96688e-05	0.000351303
ES809800	0	14	0.01	2.39	7.90087	6.78736e-05	0.000246117		TC204138	4	22	0.67	3.89	2.53754	0.000247746	0.000904423		TC200623	197	421	34.58	71.7	1.05204	0	0
CO492393	0	14	0.01	2.39	7.90087	6.78736e-05	0.000246089		TC198163	4	22	0.67	3.89	2.53754	0.000247746	0.000904343		TC212692	73	156	12.82	26.57	1.0514	1.12178e-07	1.55082e-06
DR459943	0	14	0.01	2.39	7.90087	6.78736e-05	0.000246061		TC184689	4	22	0.67	3.89	2.53754	0.000247746	0.000904263		TC191112	73	156	12.82	26.57	1.0514	1.12178e-07	1.55014e-06
TC189218	0	14	0.01	2.39	7.90087	6.78736e-05	0.000246033		CO075765	11	61	1.86	10.77	2.53364	1.13429e-06	6.75785e-06		TC196530	1104	2358	193.81	401.6	1.05112	3.8629e-12	9.18716e-11
TC202766	0	14	0.01	2.39	7.90087	6.78736e-05	0.000246005		DW234260	11	61	1.86	10.77	2.53364	1.13429e-06	6.75688e-06		DR454392	67	143	11.76	24.35	1.05003	3.94702e-07	4.96375e-06
TC229584	0	14	0.01	2.39	7.90087	6.78736e-05	0.000245978		BG442620	70	386	11.81	68.18	2.52934	0	0		ES837190	75	160	13.17	27.25	1.049	8.16322e-08	1.15805e-06
TC224923	0	14	0.01	2.39	7.90087	6.78736e-05	0.00024595		TC224290	6	33	1.01	5.83	2.52914	2.28232e-05	0.000104898		TC214062	69	147	12.11	25.04	1.04804	2.86932e-07	3.71842e-06
TC198952	0	14	0.01	2.39	7.90087	6.78736e-05	0.000245922		TC194809	6	33	1.01	5.83	2.52914	2.28232e-05	0.000104886		TC224148	138	294	24.23	50.07	1.04715	4.7451e-13	1.26529e-11
TC218965	0	14	0.01	2.39	7.90087	6.78736e-05	0.000245894		TC213929	6	33	1.01	5.83	2.52914	2.28232e-05	0.000104875		TC182694	156	332	27.39	56.54	1.04562	1.07025e-13	3.28542e-12
TC216997	0	14	0.01	2.39	7.90087	6.78736e-05	0.000245867		TC180917	6	33	1.01	5.83	2.52914	2.28232e-05	0.000104863		TC181359	133	283	23.35	48.2	1.04561	1.12532e-12	2.86939e-11
ES847402	0	14	0.01	2.39	7.90087	6.78736e-05	0.000245839		DW508344	6	33	1.01	5.83	2.52914	2.28232e-05	0.000104851		TC187668	86	183	15.1	31.17	1.04561	1.05487e-08	1.68742e-07
BG440596	0	14	0.01	2.39	7.90087	6.78736e-05	0.000245811		TC219798	6	33	1.01	5.83	2.52914	2.28232e-05	0.00010484		TC197206	39	83	6.85	14.14	1.04561	0.000121807	0.000945168
ES830047	0	14	0.01	2.39	7.90087	6.78736e-05	0.000245784		TC192769	14	77	2.36	13.6	2.52675	1.9236e-07	1.31542e-06		DN801702	48	102	8.43	17.37	1.04299	2.07472e-05	0.000194463
CO109908	0	14	0.01	2.39	7.90087	6.78736e-05	0.000245756		TC201857	14	77	2.36	13.6	2.52675	1.9236e-07	1.3152e-06		ES819526	113	240	19.84	40.88	1.04298	6.07392e-11	1.27072e-09
ES802605	0	14	0.01	2.39	7.90087	6.78736e-05	0.000245728		DR460965	14	77	2.36	13.6	2.52675	1.9236e-07	1.31498e-06		TC207598	251	533	44.06	90.78	1.0429	5.26246e-14	1.74482e-12
ES798310	0	14	0.01	2.39	7.90087	6.78736e-05	0.0002457		TC209927	16	88	2.7	15.54	2.52496	5.76354e-08	4.23236e-07		TC201165	114	242	20.01	41.22	1.04262	5.17944e-11	1.09011e-09
TC186082	0	14	0.01	2.39	7.90087	6.78736e-05	0.000245673		TC226446	8	44	1.35	7.77	2.52496	6.3757e-06	3.28759e-05		TC184452	180	382	31.6	65.06	1.04185	2.2271e-13	6.34744e-12
TC211310	0	14	0.01	2.39	7.90087	6.78736e-05	0.000245645		TC216118	30	164	5.06	28.97	2.51735	1.06359e-11	1.29934e-10		ES792668	74	157	12.99	26.74	1.0416	1.29346e-07	1.77106e-06
ES835958	0	14	0.01	2.39	7.90087	6.78736e-05	0.000245617		TC200570	15	82	2.53	14.48	2.51685	1.05485e-07	7.4157e-07		TC199756	156	331	27.39	56.37	1.04128	1.11244e-13	3.39835e-12
DW242884	0	14	0.01	2.39	7.90087	6.78736e-05	0.00024559		TC216055	83	452	14	79.84	2.51168	9.28146e-14	1.53081e-12		TC180838	184	390	32.3	66.42	1.04008	2.26264e-13	6.40234e-12
ES811161	0	13	0.01	2.22	7.79442	0.00013479	0.000444821		TC214552	43	234	7.25	41.33	2.51114	1.03473e-13	1.68179e-12		DR462017	76	161	13.34	27.42	1.03947	9.40648e-08	1.31603e-06
DT460941	0	13	0.01	2.22	7.79442	0.00013479	0.000444775		TC208313	23	125	3.88	22.08	2.50861	7.84178e-10	7.61623e-09		TC217894	1047	2216	183.8	377.41	1.038	4.03278e-12	9.55508e-11
ES842258	0	13	0.01	2.22	7.79442	0.00013479	0.00044473		TC211600	7	38	1.18	6.71	2.50753	1.1724e-05	5.71554e-05		TC195083	53	112	9.3	19.08	1.03676	9.2445e-06	9.36504e-05
DN762209	0	13	0.01	2.22	7.79442	0.00013479	0.000444684		DR455801	7	38	1.18	6.71	2.50753	1.1724e-05	5.71486e-05		DW240508	55	116	9.66	19.76	1.03249	6.69394e-06	6.94444e-05
BF277041	0	13	0.01	2.22	7.79442	0.00013479	0.000444638		TC228382	7	38	1.18	6.71	2.50753	1.1724e-05	5.71419e-05		TC202791	47	99	8.25	16.86	1.03114	3.30652e-05	0.000296917
CO072123	0	13	0.01	2.22	7.79442	0.00013479	0.000444593		ES841145	7	38	1.18	6.71	2.50753	1.1724e-05	5.71352e-05		ES850171	96	202	16.85	34.4	1.02966	2.91344e-09	5.03966e-08
TC206095	0	13	0.01	2.22	7.79442	0.00013479	0.000444547		TC208453	12	65	2.02	11.48	2.5067	6.31284e-07	3.93922e-06		TC216598	87	183	15.27	31.17	1.02946	1.63477e-08	2.55023e-07
DW483225	0	13	0.01	2.22	7.79442	0.00013479	0.000444501		TC199787	5	27	0.84	4.77	2.50553	6.92096e-05	0.00028944		TC199301	98	206	17.2	35.08	1.02824	2.1221e-09	3.73863e-08
TC188292	0	13	0.01	2.22	7.79442	0.00013479	0.000444456		EV492258	5	27	0.84	4.77	2.50553	6.92096e-05	0.000289411		TC204246	59	124	10.36	21.12	1.02759	3.51274e-06	3.8338e-05
BG447325	0	13	0.01	2.22	7.79442	0.00013479	0.00044441		TC226734	5	27	0.84	4.77	2.50553	6.92096e-05	0.000289382		TC195913	50	105	8.78	17.88	1.02605	2.03138e-05	0.000190741
CO115855	0	13	0.01	2.22	7.79442	0.00013479	0.000444364		TC189605	5	27	0.84	4.77	2.50553	6.92096e-05	0.000289353		TC216306	92	193	16.15	32.87	1.02524	7.38698e-09	1.20744e-07
TC196104	0	13	0.01	2.22	7.79442	0.00013479	0.000444319		GE654001	5	27	0.84	4.77	2.50553	6.92096e-05	0.000289323		AJ513079	41	86	7.2	14.65	1.02483	0.000119177	0.000926816
TC214881	0	13	0.01	2.22	7.79442	0.00013479	0.000444273		TC223692	22	119	3.71	21.02	2.50227	1.45542e-09	1.36454e-08		TC198123	116	243	20.36	41.39	1.02354	9.1707e-11	1.88722e-09
TC205884	0	13	0.01	2.22	7.79442	0.00013479	0.000444228		ES821305	61	330	10.29	58.29	2.50201	1.22125e-14	2.28376e-13		DW505499	1200	2514	210.66	428.17	1.02327	1.36979e-12	3.45081e-11
EV496534	0	13	0.01	2.22	7.79442	0.00013479	0.000444182		TC182048	76	411	12.82	72.6	2.50157	0	0		TC212682	158	331	27.74	56.37	1.02296	0	0
DR460593	0	13	0.01	2.22	7.79442	0.00013479	0.000444136		BQ403709	28	151	4.72	26.67	2.49836	3.57852e-11	4.09702e-10		TC190084	255	534	44.77	90.95	1.02254	0	0
TC217849	0	13	0.01	2.22	7.79442	0.00013479	0.000444091		TC197150	42	226	7.08	39.92	2.49529	9.83658e-14	1.61145e-12		ES805335	139	291	24.4	49.56	1.0223	1.46305e-12	3.6652e-11
TC212215	0	13	0.01	2.22	7.79442	0.00013479	0.000444045		EX169953	8	43	1.35	7.6	2.49304	6.44922e-06	3.32012e-05		TC219095	44	92	7.72	15.67	1.02133	7.29322e-05	0.000602155
DR459413	0	13	0.01	2.22	7.79442	0.00013479	0.000444		DT456254	8	43	1.35	7.6	2.49304	6.44922e-06	3.31971e-05		TC192182	55	115	9.66	19.59	1.02002	9.03626e-06	9.18365e-05
TC226119	0	13	0.01	2.22	7.79442	0.00013479	0.000443954		TC224717	20	107	3.37	18.9	2.48757	4.99784e-09	4.34958e-08		TC198205	45	94	7.9	16.01	1.01905	6.1937e-05	0.000520943
TC190982	0	13	0.01	2.22	7.79442	0.00013479	0.000443909		TC203814	20	107	3.37	18.9	2.48757	4.99784e-09	4.34684e-08		EX166623	1420	2964	249.29	504.81	1.01792	3.99858e-12	9.48833e-11
DN817505	0	13	0.01	2.22	7.79442	0.00013479	0.000443863		TC219634	11	59	1.86	10.42	2.48598	1.13484e-06	6.7592e-06		TC219012	277	578	48.63	98.44	1.0174	0	0
TC214840	0	13	0.01	2.22	7.79442	0.00013479	0.000443818		TC225724	55	294	9.28	51.93	2.48437	0	0		TC180573	224	467	39.32	79.54	1.01642	0	0
DR459015	0	13	0.01	2.22	7.79442	0.00013479	0.000443772		TC193904	6	32	1.01	5.65	2.4839	2.60474e-05	0.000118937		DW518073	153	319	26.86	54.33	1.01629	4.10782e-14	1.38534e-12
DW241370	0	13	0.01	2.22	7.79442	0.00013479	0.000443727		TC180856	6	32	1.01	5.65	2.4839	2.60474e-05	0.000118924		CO109265	59	123	10.36	20.95	1.01593	4.73396e-06	5.04929e-05
TC195526	0	13	0.01	2.22	7.79442	0.00013479	0.000443681		DW504164	6	32	1.01	5.65	2.4839	2.60474e-05	0.000118911		TC192895	179	373	31.42	63.53	1.01575	0	0
TC188387	0	13	0.01	2.22	7.79442	0.00013479	0.000443636		TC185146	6	32	1.01	5.65	2.4839	2.60474e-05	0.000118898		TC197926	48	100	8.43	17.03	1.01447	3.7965e-05	0.000337735
TC197153	0	13	0.01	2.22	7.79442	0.00013479	0.00044359		TC184889	6	32	1.01	5.65	2.4839	2.60474e-05	0.000118885		TC205084	48	100	8.43	17.03	1.01447	3.7965e-05	0.00033764
TC226792	0	13	0.01	2.22	7.79442	0.00013479	0.000443545		TC183676	12	64	2.02	11.3	2.4839	6.31356e-07	3.93907e-06		CO090244	452	941	79.35	160.26	1.01411	4.52748e-13	1.21447e-11
ES795844	0	13	0.01	2.22	7.79442	0.00013479	0.000443499		TC215414	9	48	1.52	8.48	2.47999	3.61648e-06	1.95244e-05		CO108710	61	127	10.71	21.63	1.01408	3.42808e-06	3.7492e-05
EV485039	0	13	0.01	2.22	7.79442	0.00013479	0.000443454		TC189203	154	820	25.98	144.84	2.47899	1.27232e-13	2.03359e-12		TC203230	74	154	12.99	26.23	1.01382	3.15756e-07	4.06683e-06
DW229901	0	13	0.01	2.22	7.79442	0.00013479	0.000443409		DW236482	19	101	3.2	17.84	2.47897	9.24064e-09	7.70488e-08		TC179621	88	183	15.45	31.17	1.01255	2.51416e-08	3.81796e-07
TC189245	0	13	0.01	2.22	7.79442	0.00013479	0.000443363		TC204247	22	117	3.71	20.67	2.47805	1.45542e-09	1.36485e-08		TC209554	51	106	8.95	18.05	1.01204	2.32966e-05	0.000217065
TC225654	0	13	0.01	2.22	7.79442	0.00013479	0.000443318		DR453074	167	888	28.17	156.85	2.47715	1.10356e-13	1.78177e-12		TC227372	90	187	15.8	31.85	1.01137	1.82806e-08	2.82931e-07
BQ411632	0	13	0.01	2.22	7.79442	0.00013479	0.000443272		TC197023	25	133	4.22	23.49	2.47673	2.27462e-10	2.36942e-09		ES796326	158	328	27.74	55.86	1.00985	3.59712e-14	1.22228e-12
ES850570	0	13	0.01	2.22	7.79442	0.00013479	0.000443227		TC202275	29	154	4.89	27.2	2.4757	1.94711e-11	2.30648e-10		TC213859	285	591	50.03	100.65	1.00848	4.66072e-13	1.24385e-11
CO096944	0	13	0.01	2.22	7.79442	0.00013479	0.000443182		TC222116	95	504	16.02	89.02	2.47426	0	0		TC183003	110	228	19.31	38.83	1.00782	5.68874e-10	1.07764e-08
CO078575	0	13	0.01	2.22	7.79442	0.00013479	0.000443136		TC184315	89	472	15.01	83.37	2.4736	0	0		TC187709	345	715	60.57	121.77	1.00748	7.34302e-13	1.90949e-11
ES814499	0	13	0.01	2.22	7.79442	0.00013479	0.000443091		TC202214	7	37	1.18	6.54	2.4705	1.2362e-05	6.00956e-05		TC191327	101	209	17.73	35.6	1.00568	3.17534e-09	5.46864e-08
TC189375	0	13	0.01	2.22	7.79442	0.00013479	0.000443046		TC215926	7	37	1.18	6.54	2.4705	1.2362e-05	6.00885e-05		EX166375	130	269	22.82	45.81	1.00536	1.77491e-11	3.91364e-10
DR462843	0	13	0.01	2.22	7.79442	0.00013479	0.000443		ES832550	7	37	1.18	6.54	2.4705	1.2362e-05	6.00815e-05		TC218033	318	656	55.83	111.73	1.0009	2.22044e-15	8.37724e-14
TC182845	0	13	0.01	2.22	7.79442	0.00013479	0.000442955		ES814902	7	37	1.18	6.54	2.4705	1.2362e-05	6.00744e-05		ES850995	114	235	20.01	40.02	1	4.03068e-10	7.74742e-09
TC202426	0	13	0.01	2.22	7.79442	0.00013479	0.00044291		TC211687	31	164	5.23	28.97	2.46968	5.86998e-12	7.42316e-11		EX166616	9964	0	1749.21	0.01	-17.4163	0	0
TC185406	0	13	0.01	2.22	7.79442	0.00013479	0.000442864		TC183076	14	74	2.36	13.07	2.4694	1.92365e-07	1.3148e-06		TC190942	6329	0	1111.08	0.01	-16.7616	0	0
DW008216	0	13	0.01	2.22	7.79442	0.00013479	0.000442819		TC200382	128	676	21.59	119.4	2.46737	0	0		TC221941	5761	0	1011.36	0.01	-16.6259	0	0
ES791862	0	13	0.01	2.22	7.79442	0.00013479	0.000442774		TC211660	63	332	10.63	58.64	2.46374	0	0		TC223173	4716	0	827.91	0.01	-16.3372	0	0
CO109872	0	13	0.01	2.22	7.79442	0.00013479	0.000442728		TC213610	8	42	1.35	7.42	2.45846	6.57658e-06	3.38358e-05		EX165750	4241	0	744.52	0.01	-16.184	0	0
TC219891	0	13	0.01	2.22	7.79442	0.00013479	0.000442683		TC189138	8	42	1.35	7.42	2.45846	6.57658e-06	3.38316e-05		TC189164	3831	0	672.55	0.01	-16.0374	0	0
TC219721	0	13	0.01	2.22	7.79442	0.00013479	0.000442638		TC224697	29	152	4.89	26.85	2.45702	1.94711e-11	2.3045e-10		TC191577	3416	0	599.69	0.01	-15.8719	0	0
TC217316	0	13	0.01	2.22	7.79442	0.00013479	0.000442593		TC213448	44	230	7.42	40.63	2.45305	7.08322e-14	1.20229e-12		EX166690	3103	0	544.74	0.01	-15.7333	0	0
DT462555	0	13	0.01	2.22	7.79442	0.00013479	0.000442547		TC207300	66	345	11.13	60.94	2.45294	0	0		TC212256	3072	0	539.3	0.01	-15.7188	0	0
TC212912	0	13	0.01	2.22	7.79442	0.00013479	0.000442502		TC195978	73	381	12.31	67.3	2.45078	0	0		EX164676	2720	0	477.51	0.01	-15.5432	0	0
TC203794	0	13	0.01	2.22	7.79442	0.00013479	0.000442457		DW504465	5	26	0.84	4.59	2.45003	9.78488e-05	0.000389897		TC204614	2657	0	466.45	0.01	-15.5094	0	0
ES832245	0	13	0.01	2.22	7.79442	0.00013479	0.000442412		TC229090	5	26	0.84	4.59	2.45003	9.78488e-05	0.000389859		EX166646	2522	0	442.75	0.01	-15.4342	0	0
TC186188	0	13	0.01	2.22	7.79442	0.00013479	0.000442367		DW508891	5	26	0.84	4.59	2.45003	9.78488e-05	0.000389821		TC196278	2224	0	390.43	0.01	-15.2528	0	0
TC201986	0	13	0.01	2.22	7.79442	0.00013479	0.000442321		TC184022	5	26	0.84	4.59	2.45003	9.78488e-05	0.000389784		EX164410	2148	0	377.09	0.01	-15.2026	0	0
ES843152	0	13	0.01	2.22	7.79442	0.00013479	0.000442276		TC225487	46	240	7.76	42.39	2.4496	6.55032e-14	1.11642e-12		TC213606	2014	0	353.56	0.01	-15.1097	0	0
ES839553	0	13	0.01	2.22	7.79442	0.00013479	0.000442231		DW242591	9	47	1.52	8.3	2.44904	3.64208e-06	1.96574e-05		EX165281	1859	0	326.35	0.01	-14.9941	0	0
ES800330	0	13	0.01	2.22	7.79442	0.00013479	0.000442186		TC189033	49	255	8.26	45.04	2.44699	2.4425e-14	4.41582e-13		TC212355	1733	0	304.23	0.01	-14.8929	0	0
DW503823	0	13	0.01	2.22	7.79442	0.00013479	0.000442141		TC195463	64	333	10.79	58.82	2.44661	0	0		TC199577	1560	0	273.86	0.01	-14.7412	0	0
ES830761	0	13	0.01	2.22	7.79442	0.00013479	0.000442096		TC228279	130	674	21.93	119.05	2.44059	0	0		TC217618	1513	0	265.61	0.01	-14.697	0	0
TC224078	0	13	0.01	2.22	7.79442	0.00013479	0.00044205		AI729245	6	31	1.01	5.48	2.43982	3.16326e-05	0.000142319		DN802923	1402	0	246.13	0.01	-14.5871	0	0
AW186896	0	13	0.01	2.22	7.79442	0.00013479	0.000442005		ES836708	6	31	1.01	5.48	2.43982	3.16326e-05	0.000142304		EX165909	1362	0	239.1	0.01	-14.5453	0	0
TC195611	0	13	0.01	2.22	7.79442	0.00013479	0.00044196		TC225226	6	31	1.01	5.48	2.43982	3.16326e-05	0.000142288		TC196072	1345	0	236.12	0.01	-14.5272	0	0
CO119592	0	13	0.01	2.22	7.79442	0.00013479	0.000441915		TC209380	57	295	9.61	52.11	2.43895	4.57412e-14	7.90345e-13		TC186991	1277	0	224.18	0.01	-14.4524	0	0
ES794836	0	13	0.01	2.22	7.79442	0.00013479	0.00044187		TC220554	12	62	2.02	10.95	2.4385	6.31694e-07	3.94059e-06		EX166459	1245	0	218.56	0.01	-14.4157	0	0
ES847915	0	13	0.01	2.22	7.79442	0.00013479	0.000441825		TC227473	23	119	3.88	21.02	2.43763	7.84178e-10	7.60908e-09		TC223141	1236	0	216.98	0.01	-14.4053	0	0
TC225090	0	13	0.01	2.22	7.79442	0.00013479	0.00044178		TC190023	17	88	2.87	15.54	2.43686	3.1392e-08	2.41722e-07		TC185526	1224	0	214.88	0.01	-14.3912	0	0
AI055101	0	13	0.01	2.22	7.79442	0.00013479	0.000441735		ES818521	11	57	1.86	10.07	2.43669	1.1365e-06	6.7681e-06		CO104884	1038	0	182.22	0.01	-14.1534	0	0
TC181795	0	13	0.01	2.22	7.79442	0.00013479	0.00044169		TC204511	470	2430	79.28	429.21	2.43665	1.47971e-12	2.01078e-11		EX164142	1022	0	179.42	0.01	-14.1311	0	0
TC186947	0	13	0.01	2.22	7.79442	0.00013479	0.000441645		TC213082	136	702	22.94	124	2.4344	1.16573e-13	1.87483e-12		CO118546	954	0	167.48	0.01	-14.0317	3.05542e-294	3.48329e-292
TC202244	0	13	0.01	2.22	7.79442	0.00013479	0.0004416		TC213850	25	129	4.22	22.79	2.43309	2.27462e-10	2.37002e-09		TC227690	869	0	152.56	0.01	-13.8971	4.32744e-268	4.88039e-266
DT458545	0	13	0.01	2.22	7.79442	0.00013479	0.000441555		TC212305	26	134	4.39	23.67	2.43077	1.22601e-10	1.33003e-09		DR459482	804	0	141.14	0.01	-13.7848	4.307e-248	4.82277e-246
CO110029	0	13	0.01	2.22	7.79442	0.00013479	0.000441509		TC211305	7	36	1.18	6.36	2.43024	1.34649e-05	6.53265e-05		TC196710	786	0	137.98	0.01	-13.7522	1.48617e-242	1.65823e-240
ES842990	0	13	0.01	2.22	7.79442	0.00013479	0.000441464		TC209696	7	36	1.18	6.36	2.43024	1.34649e-05	6.53189e-05		TC199326	772	0	135.53	0.01	-13.7263	3.0152e-238	3.35241e-236
AI731894	0	13	0.01	2.22	7.79442	0.00013479	0.000441419		TC229469	7	36	1.18	6.36	2.43024	1.34649e-05	6.53112e-05		TC214648	733	0	128.68	0.01	-13.6515	3.00666e-226	3.33115e-224
TC196816	0	13	0.01	2.22	7.79442	0.00013479	0.000441374		TC192703	7	36	1.18	6.36	2.43024	1.34649e-05	6.53035e-05		CO125678	673	0	118.15	0.01	-13.5283	8.66414e-208	9.46587e-206
TC191289	0	13	0.01	2.22	7.79442	0.00013479	0.000441329		DT050248	7	36	1.18	6.36	2.43024	1.34649e-05	6.52959e-05		AJ513503	667	0	117.09	0.01	-13.5153	6.077e-206	6.61636e-204
TC225534	0	13	0.01	2.22	7.79442	0.00013479	0.000441284		TC200694	7	36	1.18	6.36	2.43024	1.34649e-05	6.52882e-05		TC193173	631	0	110.77	0.01	-13.4353	7.2356e-195	7.79685e-193
ES794450	0	13	0.01	2.22	7.79442	0.00013479	0.000441239		TC182728	60	307	10.12	54.23	2.42188	0	0		TC212719	578	0	101.47	0.01	-13.3088	1.46383e-178	1.56134e-176
ES793302	0	13	0.01	2.22	7.79442	0.00013479	0.000441195		TC228784	86	440	14.51	77.72	2.42124	0	0		TC211506	558	0	97.96	0.01	-13.258	2.08308e-172	2.20687e-170
CO074652	0	13	0.01	2.22	7.79442	0.00013479	0.00044115		TC202456	19	97	3.2	17.13	2.42038	9.24064e-09	7.7111e-08		DT049616	473	0	83.04	0.01	-13.0196	2.95028e-146	3.08407e-144
BQ407015	0	13	0.01	2.22	7.79442	0.00013479	0.000441105		TC187044	19	97	3.2	17.13	2.42038	9.24064e-09	7.70954e-08		EX166664	460	0	80.75	0.01	-12.9792	2.94748e-142	3.06081e-140
TC212313	0	13	0.01	2.22	7.79442	0.00013479	0.00044106		TC195351	9	46	1.52	8.13	2.41918	3.6862e-06	1.98722e-05		TC225338	447	0	78.47	0.01	-12.9379	2.9447e-138	3.04786e-136
TC188612	0	13	0.01	2.22	7.79442	0.00013479	0.000441015		TC195123	11	56	1.86	9.89	2.41067	1.13831e-06	6.77789e-06		TC197343	424	0	74.43	0.01	-12.8617	3.50944e-131	3.59689e-129
AI729190	0	13	0.01	2.22	7.79442	0.00013479	0.00044097		TC183006	25	127	4.22	22.43	2.41011	2.27462e-10	2.3772e-09		DW499073	404	0	70.92	0.01	-12.792	4.99402e-125	5.08533e-123
AI729543	0	13	0.01	2.22	7.79442	0.00013479	0.000440925		TC199033	14	71	2.36	12.54	2.40968	1.92395e-07	1.31479e-06		TC201189	380	0	66.71	0.01	-12.7037	1.20867e-117	1.21504e-115
CO096940	0	13	0.01	2.22	7.79442	0.00013479	0.00044088		DN800630	14	71	2.36	12.54	2.40968	1.92395e-07	1.31457e-06		TC203999	378	0	66.36	0.01	-12.6961	4.98458e-117	4.97904e-115
DW517445	0	13	0.01	2.22	7.79442	0.00013479	0.000440835		TC210813	15	76	2.53	13.42	2.40718	1.05493e-07	7.41496e-07		EX165463	367	0	64.43	0.01	-12.6535	1.20753e-113	1.19857e-111
TC186926	0	13	0.01	2.22	7.79442	0.00013479	0.00044079		TC227527	31	157	5.23	27.73	2.40656	5.86998e-12	7.40957e-11		TC229137	366	0	64.25	0.01	-12.6495	2.4522e-113	2.42637e-111
EX171017	0	13	0.01	2.22	7.79442	0.00013479	0.000440745		ES806284	35	177	5.9	31.26	2.40553	6.50812e-13	9.20056e-12		TC196532	366	0	64.25	0.01	-12.6495	2.4522e-113	2.41876e-111
ES819748	0	13	0.01	2.22	7.79442	0.00013479	0.000440701		TC190735	20	101	3.37	17.84	2.4043	4.99784e-09	4.34775e-08		EX166762	362	0	63.55	0.01	-12.6337	4.17062e-112	4.10089e-110
ES839977	0	13	0.01	2.22	7.79442	0.00013479	0.000440656		TC227814	22	111	3.71	19.61	2.4021	1.45542e-09	1.3664e-08		TC221753	361	0	63.37	0.01	-12.6296	8.46956e-112	8.30202e-110
TC196476	0	13	0.01	2.22	7.79442	0.00013479	0.000440611		ES793728	26	131	4.39	23.14	2.3981	1.22601e-10	1.33143e-09		TC204902	340	0	59.69	0.01	-12.5433	2.44756e-105	2.36235e-103
TC201544	0	13	0.01	2.22	7.79442	0.00013479	0.000440566		ES849968	31	156	5.23	27.55	2.39717	5.86998e-12	7.4141e-11		TC204294	338	0	59.34	0.01	-12.5348	1.00938e-104	9.71262e-103
TC205808	0	13	0.01	2.22	7.79442	0.00013479	0.000440521		DW500628	5	25	0.84	4.42	2.39559	0.000147318	0.000568769		BF269476	324	0	56.88	0.01	-12.4737	2.04788e-100	1.94086e-98
ES810817	0	13	0.01	2.22	7.79442	0.00013479	0.000440476		ES837919	5	25	0.84	4.42	2.39559	0.000147318	0.000568716		TC183289	322	0	56.53	0.01	-12.4648	8.44554e-100	7.95625e-98
TC193320	0	13	0.01	2.22	7.79442	0.00013479	0.000440432		TC203558	5	25	0.84	4.42	2.39559	0.000147318	0.000568663		EX165508	295	0	51.79	0.01	-12.3385	1.71185e-91	1.58422e-89
DR462221	0	13	0.01	2.22	7.79442	0.00013479	0.000440387		DT459583	5	25	0.84	4.42	2.39559	0.000147318	0.00056861		TC202664	288	0	50.56	0.01	-12.3038	2.43832e-89	2.24333e-87
TC197155	0	13	0.01	2.22	7.79442	0.00013479	0.000440342		TC192772	5	25	0.84	4.42	2.39559	0.000147318	0.000568557		TC190247	285	0	50.03	0.01	-12.2886	2.04208e-88	1.8733e-86
ES816911	0	13	0.01	2.22	7.79442	0.00013479	0.000440297		TC210804	5	25	0.84	4.42	2.39559	0.000147318	0.000568504		CO089081	281	0	49.33	0.01	-12.2682	3.47308e-87	3.17676e-85
FL576604	0	13	0.01	2.22	7.79442	0.00013479	0.000440252		TC193389	5	25	0.84	4.42	2.39559	0.000147318	0.000568451		EX164528	279	0	48.98	0.01	-12.258	1.43231e-86	1.30631e-84
TC225410	0	13	0.01	2.22	7.79442	0.00013479	0.000440208		TC189946	5	25	0.84	4.42	2.39559	0.000147318	0.000568398		TC210493	269	0	47.22	0.01	-12.2052	1.70861e-83	1.54487e-81
DW502647	0	13	0.01	2.22	7.79442	0.00013479	0.000440163		TC207966	6	30	1.01	5.3	2.39164	4.12614e-05	0.000183524		TC184811	267	0	46.87	0.01	-12.1944	7.04636e-83	6.33468e-81
TC219592	0	13	0.01	2.22	7.79442	0.00013479	0.000440118		TC184236	6	30	1.01	5.3	2.39164	4.12614e-05	0.000183505		TC192795	266	0	46.7	0.01	-12.1892	1.43095e-82	1.28276e-80
TC181294	0	13	0.01	2.22	7.79442	0.00013479	0.000440073		BE054257	6	30	1.01	5.3	2.39164	4.12614e-05	0.000183485		TC205128	264	0	46.35	0.01	-12.1784	5.9013e-82	5.27513e-80
TC216404	0	13	0.01	2.22	7.79442	0.00013479	0.000440029		TC222976	19	95	3.2	16.78	2.3906	9.24066e-09	7.69869e-08		EX165254	263	0	46.17	0.01	-12.1727	1.19842e-81	1.0622e-79
CO086771	0	13	0.01	2.22	7.79442	0.00013479	0.000439984		TC224402	8	40	1.35	7.07	2.38875	7.17438e-06	3.67925e-05		TC208001	255	0	44.77	0.01	-12.1283	3.46652e-79	3.06388e-77
DW498051	0	13	0.01	2.22	7.79442	0.00013479	0.000439939		CO087322	8	40	1.35	7.07	2.38875	7.17438e-06	3.67879e-05		TC190258	252	0	44.24	0.01	-12.1111	2.9032e-78	2.55165e-76
TC211386	0	13	0.01	2.22	7.79442	0.00013479	0.000439895		TC192144	23	115	3.88	20.31	2.38806	7.84178e-10	7.61444e-09		TC206768	243	0	42.66	0.01	-12.0587	1.70538e-75	1.48642e-73
TC194620	0	13	0.01	2.22	7.79442	0.00013479	0.00043985		TC204204	16	80	2.7	14.13	2.38773	5.7638e-08	4.2318e-07		TC203734	237	0	41.61	0.01	-12.0227	1.19615e-73	1.03115e-71
CO111643	0	13	0.01	2.22	7.79442	0.00013479	0.000439805		TC212964	25	125	4.22	22.08	2.38743	2.27462e-10	2.37241e-09		TC182662	221	0	38.8	0.01	-11.9218	1.00082e-68	8.5573e-67
BF274879	0	13	0.01	2.22	7.79442	0.00013479	0.00043976		TC199747	9	45	1.52	7.95	2.38688	3.76202e-06	2.02572e-05		EX166400	196	0	34.41	0.01	-11.7486	4.91896e-61	4.11636e-59
TC194534	0	13	0.01	2.22	7.79442	0.00013479	0.000439716		EX166213	26	130	4.39	22.96	2.38683	1.22601e-10	1.32933e-09		TC187167	193	0	33.88	0.01	-11.7262	4.11962e-60	3.4292e-58
TC193725	0	13	0.01	2.22	7.79442	0.00013479	0.000439671		DW503129	25	124	4.22	21.9	2.37562	2.27462e-10	2.37121e-09		TC184647	175	0	30.72	0.01	-11.585	1.42151e-54	1.13522e-52
DW498864	0	13	0.01	2.22	7.79442	0.00013479	0.000439627		TC216691	19	94	3.2	16.6	2.37504	9.24068e-09	7.69716e-08		TC205408	174	0	30.55	0.01	-11.577	2.88676e-54	2.29954e-52
DN803949	0	13	0.01	2.22	7.79442	0.00013479	0.000439582		TC215002	203	1005	34.24	177.51	2.37415	1.24789e-13	1.99687e-12		TC228066	162	0	28.44	0.01	-11.4737	1.42016e-50	1.10334e-48
TC190082	0	13	0.01	2.22	7.79442	0.00013479	0.000439537		ES805505	111	549	18.72	96.97	2.37296	0	0		EX164770	161	0	28.26	0.01	-11.4645	2.88402e-50	2.23512e-48
TC197065	0	13	0.01	2.22	7.79442	0.00013479	0.000439493		DR462367	18	89	3.04	15.72	2.37046	1.70518e-08	1.36749e-07		TC200920	160	0	28.09	0.01	-11.4558	5.85678e-50	4.51675e-48
CO071395	0	13	0.01	2.22	7.79442	0.00013479	0.000439448		TC185513	27	133	4.55	23.49	2.36811	6.61564e-11	7.35041e-10		EX165348	158	0	27.74	0.01	-11.4378	2.41536e-49	1.85364e-47
BQ407434	0	13	0.01	2.22	7.79442	0.00013479	0.000439403		TC211520	13	64	2.19	11.3	2.36732	3.4983e-07	2.28822e-06		TC182625	157	0	27.56	0.01	-11.4284	4.90502e-49	3.74603e-47
TC214083	0	13	0.01	2.22	7.79442	0.00013479	0.000439359		TC215698	26	128	4.39	22.61	2.36467	1.22601e-10	1.33108e-09		TC210342	156	0	27.39	0.01	-11.4194	9.96098e-49	7.53419e-47
TC226683	0	13	0.01	2.22	7.79442	0.00013479	0.000439314		DW517610	26	128	4.39	22.61	2.36467	1.22601e-10	1.32968e-09		TC184912	154	0	27.04	0.01	-11.4009	4.10794e-48	3.09967e-46
ES818546	0	13	0.01	2.22	7.79442	0.00013479	0.00043927		TC182630	260	1278	43.85	225.73	2.36395	3.25518e-13	4.81755e-12		TC197185	148	0	25.98	0.01	-11.3432	2.8813e-46	2.13318e-44
DW499487	0	13	0.01	2.22	7.79442	0.00013479	0.000439225		TC223773	24	118	4.05	20.84	2.36336	4.22356e-10	4.25701e-09		TC183250	144	0	25.28	0.01	-11.3038	4.90038e-45	3.56922e-43
FL576878	0	13	0.01	2.22	7.79442	0.00013479	0.000439181		TC194481	139	683	23.45	120.64	2.36305	1.05249e-13	1.70865e-12		TC184588	141	0	24.75	0.01	-11.2732	4.10404e-44	2.9823e-42
TC228957	0	12	0.01	2.05	7.67948	0.000267678	0.000824731		TC193547	22	108	3.71	19.08	2.36257	1.45542e-09	1.36516e-08		TC185465	138	0	24.23	0.01	-11.2426	3.43712e-43	2.47481e-41
TC194725	0	12	0.01	2.05	7.67948	0.000267678	0.000824652		TC198130	32	157	5.4	27.73	2.36042	3.2927e-12	4.30068e-11		TC218327	133	0	23.35	0.01	-11.1892	1.18713e-41	8.37511e-40
CO081142	0	12	0.01	2.05	7.67948	0.000267678	0.000824572		TC190205	113	553	19.06	97.68	2.35752	1.9873e-13	3.06505e-12		TC220643	6674	3	1171.64	0.51	-11.1657	0	0
TC206697	0	12	0.01	2.05	7.67948	0.000267678	0.000824493		TC199357	72	352	12.14	62.17	2.35645	0	0		CO123476	127	0	22.3	0.01	-11.1228	8.32648e-40	5.67084e-38
ES798396	0	12	0.01	2.05	7.67948	0.000267678	0.000824414		DW500333	290	1418	48.91	250.46	2.35638	1.64757e-13	2.56402e-12		TC188509	117	0	20.54	0.01	-11.0042	9.93274e-37	6.51112e-35
TC195344	0	12	0.01	2.05	7.67948	0.000267678	0.000824335		TC218356	10	49	1.69	8.65	2.35568	2.0862e-06	1.1831e-05		TC219722	15855	8	2783.4	1.36	-10.999	0	0
ES817684	0	12	0.01	2.05	7.67948	0.000267678	0.000824256		TC216315	9	44	1.52	7.77	2.35384	3.89182e-06	2.09316e-05		TC196691	116	0	20.36	0.01	-10.9915	2.0171e-36	1.31676e-34
EX172444	0	12	0.01	2.05	7.67948	0.000267678	0.000824177		DT461826	17	83	2.87	14.66	2.35276	3.13936e-08	2.41375e-07		TC225813	115	0	20.19	0.01	-10.9794	4.09628e-36	2.66301e-34
TC228546	0	12	0.01	2.05	7.67948	0.000267678	0.000824098		TC227890	16	78	2.7	13.78	2.35154	5.7643e-08	4.23142e-07		TC192493	114	0	20.01	0.01	-10.9665	8.3186e-36	5.36362e-34
TC228217	0	12	0.01	2.05	7.67948	0.000267678	0.000824019		TC181891	8	39	1.35	6.89	2.35154	7.82188e-06	3.99941e-05		TC181711	109	0	19.14	0.01	-10.9024	2.87312e-34	1.79727e-32
TC212425	0	12	0.01	2.05	7.67948	0.000267678	0.00082394		TC202048	48	234	8.1	41.33	2.3512	9.32588e-14	1.53569e-12		TC185573	108	0	18.96	0.01	-10.8887	5.83466e-34	3.62106e-32
TC221031	0	12	0.01	2.05	7.67948	0.000267678	0.000823861		ES822802	7	34	1.18	6.01	2.34858	1.86176e-05	8.85192e-05		TC193517	108	0	18.96	0.01	-10.8887	5.83466e-34	3.61393e-32
TC218791	0	12	0.01	2.05	7.67948	0.000267678	0.000823782		TC213368	7	34	1.18	6.01	2.34858	1.86176e-05	8.8509e-05		TC200545	107	0	18.78	0.01	-10.875	1.18488e-33	7.32463e-32
ES800474	0	12	0.01	2.05	7.67948	0.000267678	0.000823704		DW008493	7	34	1.18	6.01	2.34858	1.86176e-05	8.84989e-05		TC190424	102	0	17.91	0.01	-10.8065	4.0924e-32	2.47154e-30
TC215830	0	12	0.01	2.05	7.67948	0.000267678	0.000823625		TC212740	7	34	1.18	6.01	2.34858	1.86176e-05	8.84887e-05		TC181053	101	0	17.73	0.01	-10.792	8.31074e-32	4.99041e-30
DT047499	0	12	0.01	2.05	7.67948	0.000267678	0.000823546		TC222520	29	141	4.89	24.9	2.34824	1.94711e-11	2.30318e-10		TC186315	101	0	17.73	0.01	-10.792	8.31074e-32	4.9809e-30
DR456579	0	12	0.01	2.05	7.67948	0.000267678	0.000823467		DW238804	73	354	12.31	62.53	2.34472	0	0		ES841085	100	0	17.56	0.01	-10.7781	1.68772e-31	1.00196e-29
TC193021	0	12	0.01	2.05	7.67948	0.000267678	0.000823388		TC197345	65	315	10.96	55.64	2.34387	0	0		TC180512	99	0	17.38	0.01	-10.7632	3.42738e-31	2.03093e-29
TC196362	0	12	0.01	2.05	7.67948	0.000267678	0.000823309		TC214454	188	911	31.71	160.91	2.34324	9.4591e-14	1.55701e-12		TC202926	97	0	17.03	0.01	-10.7339	1.41346e-30	8.25128e-29
TC188383	0	12	0.01	2.05	7.67948	0.000267678	0.00082323		TC200378	6	29	1.01	5.12	2.34179	5.77766e-05	0.00024387		TC193311	96	0	16.85	0.01	-10.7185	2.8704e-30	1.66945e-28
EX170186	0	12	0.01	2.05	7.67948	0.000267678	0.000823151		TC209159	6	29	1.01	5.12	2.34179	5.77766e-05	0.000243845		CO122075	96	0	16.85	0.01	-10.7185	2.8704e-30	1.66637e-28
TC192880	0	12	0.01	2.05	7.67948	0.000267678	0.000823073		TC198680	6	29	1.01	5.12	2.34179	5.77766e-05	0.000243821		TC209540	94	0	16.5	0.01	-10.6883	1.18376e-29	6.77219e-28
TC213298	0	12	0.01	2.05	7.67948	0.000267678	0.000822994		CA997801	6	29	1.01	5.12	2.34179	5.77766e-05	0.000243796		TC218078	3167	2	555.98	0.34	-10.6753	0	0
DR455880	0	12	0.01	2.05	7.67948	0.000267678	0.000822915		TC229574	6	29	1.01	5.12	2.34179	5.77766e-05	0.000243771		DR453604	88	0	15.45	0.01	-10.5934	8.30288e-28	4.58334e-26
TC199724	0	12	0.01	2.05	7.67948	0.000267678	0.000822836		TC207822	24	116	4.05	20.49	2.33893	4.22356e-10	4.25804e-09		CO132877	87	0	15.27	0.01	-10.5765	1.68612e-27	9.27516e-26
TC213516	0	12	0.01	2.05	7.67948	0.000267678	0.000822758		AI054634	5	24	0.84	4.24	2.3356	0.000232256	0.000851406		CO125899	87	0	15.27	0.01	-10.5765	1.68612e-27	9.25897e-26
TC229301	0	12	0.01	2.05	7.67948	0.000267678	0.000822679		CB350517	5	24	0.84	4.24	2.3356	0.000232256	0.000851331		BE055573	86	0	15.1	0.01	-10.5603	3.42412e-27	1.86724e-25
TC217150	0	12	0.01	2.05	7.67948	0.000267678	0.0008226		DT467449	5	24	0.84	4.24	2.3356	0.000232256	0.000851255		EE593137	84	0	14.75	0.01	-10.5265	1.41212e-26	7.59527e-25
ES818080	0	12	0.01	2.05	7.67948	0.000267678	0.000822522		TC204018	5	24	0.84	4.24	2.3356	0.000232256	0.00085118		DW505928	83	0	14.57	0.01	-10.5088	2.86768e-26	1.52418e-24
TC192020	0	12	0.01	2.05	7.67948	0.000267678	0.000822443		CO109581	5	24	0.84	4.24	2.3356	0.000232256	0.000851105		TC221416	81	0	14.22	0.01	-10.4737	1.18264e-25	6.19165e-24
CO071521	0	12	0.01	2.05	7.67948	0.000267678	0.000822364		CO121163	22	106	3.71	18.72	2.33509	1.45542e-09	1.36423e-08		BQ415350	78	0	13.69	0.01	-10.4189	9.90456e-25	5.07568e-23
TC195570	0	12	0.01	2.05	7.67948	0.000267678	0.000822286		TC218737	118	568	19.9	100.33	2.33391	0	0		TC201368	77	0	13.52	0.01	-10.4009	2.01138e-24	1.02078e-22
ES825312	0	12	0.01	2.05	7.67948	0.000267678	0.000822207		TC190341	11	53	1.86	9.36	2.33121	1.15576e-06	6.87097e-06		CO109347	77	0	13.52	0.01	-10.4009	2.01138e-24	1.01913e-22
DT048705	0	12	0.01	2.05	7.67948	0.000267678	0.000822128		TC180098	11	53	1.86	9.36	2.33121	1.15576e-06	6.86998e-06		CO104811	74	0	12.99	0.01	-10.3432	1.68453e-23	8.39995e-22
TC201195	0	12	0.01	2.05	7.67948	0.000267678	0.00082205		TC198205	41	197	6.92	34.8	2.33024	1.48326e-13	2.34986e-12		TC188526	73	0	12.82	0.01	-10.3242	3.42088e-23	1.68448e-21
TC216791	0	12	0.01	2.05	7.67948	0.000267678	0.000821971		TC195700	14	67	2.36	11.83	2.32559	1.92675e-07	1.31627e-06		TC209259	73	0	12.82	0.01	-10.3242	3.42088e-23	1.68184e-21
BF274961	0	12	0.01	2.05	7.67948	0.000267678	0.000821892		TC209023	14	67	2.36	11.83	2.32559	1.92675e-07	1.31605e-06		EV495338	72	0	12.64	0.01	-10.3038	6.94704e-23	3.39951e-21
TC219769	0	12	0.01	2.05	7.67948	0.000267678	0.000821814		TC194914	33	158	5.57	27.91	2.32503	1.87472e-12	2.52846e-11		TC223383	70	0	12.29	0.01	-10.2633	2.86498e-22	1.3805e-20
TC224187	0	12	0.01	2.05	7.67948	0.000267678	0.000821735		TC182654	13	62	2.19	10.95	2.32193	3.50846e-07	2.29342e-06		TC201134	70	0	12.29	0.01	-10.2633	2.86498e-22	1.37839e-20
TC182361	0	12	0.01	2.05	7.67948	0.000267678	0.000821657		TC224000	13	62	2.19	10.95	2.32193	3.50846e-07	2.29305e-06		EX163938	69	0	12.11	0.01	-10.242	5.8181e-22	2.76536e-20
TC227470	0	12	0.01	2.05	7.67948	0.000267678	0.000821578		TC193724	35	167	5.9	29.5	2.32193	6.50812e-13	9.20685e-12		DW510560	68	0	11.94	0.01	-10.2216	1.18152e-21	5.59889e-20
ES818364	0	12	0.01	2.05	7.67948	0.000267678	0.0008215		BE054637	9	43	1.52	7.6	2.32193	4.11328e-06	2.20997e-05		CO120088	67	0	11.76	0.01	-10.1997	2.3994e-21	1.12851e-19
DT526973	0	12	0.01	2.05	7.67948	0.000267678	0.000821421		TC212786	13	62	2.19	10.95	2.32193	3.50846e-07	2.29269e-06		TC228218	67	0	11.76	0.01	-10.1997	2.3994e-21	1.12682e-19
TC187972	0	12	0.01	2.05	7.67948	0.000267678	0.000821343		TC186807	39	186	6.58	32.85	2.31973	1.41887e-13	2.26084e-12		CO108448	64	0	11.24	0.01	-10.1344	2.00948e-20	9.15026e-19
EX170487	0	12	0.01	2.05	7.67948	0.000267678	0.000821264		TC216990	55	262	9.28	46.28	2.31819	0	0		TC197337	63	0	11.06	0.01	-10.1111	4.0808e-20	1.83958e-18
TC222956	0	12	0.01	2.05	7.67948	0.000267678	0.000821186		TC215469	12	57	2.02	10.07	2.31764	6.38748e-07	3.98399e-06		TC222958	60	0	10.53	0.01	-10.0403	3.41766e-19	1.51247e-17
TC208368	0	12	0.01	2.05	7.67948	0.000267678	0.000821108		DW497785	53	252	8.94	44.51	2.31578	3.79696e-14	6.74952e-13		TC205252	59	0	10.36	0.01	-10.0168	6.94046e-19	3.02468e-17
TC190239	0	12	0.01	2.05	7.67948	0.000267678	0.000821029		TC218781	8	38	1.35	6.71	2.31335	8.9265e-06	4.53729e-05		TC193675	59	0	10.36	0.01	-10.0168	6.94046e-19	3.02049e-17
DR463926	0	12	0.01	2.05	7.67948	0.000267678	0.000820951		DW519149	8	38	1.35	6.71	2.31335	8.9265e-06	4.53673e-05		TC180496	57	0	10.01	0.01	-9.96723	2.86226e-18	1.22199e-16
DR459128	0	12	0.01	2.05	7.67948	0.000267678	0.000820872		TC186704	22	104	3.71	18.37	2.30786	1.45543e-09	1.36393e-08		CO117772	56	0	9.83	0.01	-9.94105	5.8126e-18	2.46155e-16
CO091124	0	12	0.01	2.05	7.67948	0.000267678	0.000820794		TC220884	22	104	3.71	18.37	2.30786	1.45543e-09	1.36362e-08		TC210392	56	0	9.83	0.01	-9.94105	5.8126e-18	2.45825e-16
TC189404	0	12	0.01	2.05	7.67948	0.000267678	0.000820716		TC197928	36	170	6.07	30.03	2.30664	4.12558e-13	6.00262e-12		TC181740	55	0	9.66	0.01	-9.91588	1.18041e-17	4.92593e-16
TC218595	0	12	0.01	2.05	7.67948	0.000267678	0.000820637		DW482099	47	222	7.93	39.21	2.30583	0	0		EX163918	53	0	9.3	0.01	-9.86109	4.86802e-17	1.97897e-15
TC216533	0	12	0.01	2.05	7.67948	0.000267678	0.000820559		DW240057	7	33	1.18	5.83	2.30471	2.4169e-05	0.000110825		TC190397	52	0	9.13	0.01	-9.83447	9.88584e-17	3.97264e-15
ES837916	0	12	0.01	2.05	7.67948	0.000267678	0.000820481		CO105741	14	66	2.36	11.66	2.30471	1.92897e-07	1.31735e-06		TC192777	52	0	9.13	0.01	-9.83447	9.88584e-17	3.96758e-15
DN804412	0	12	0.01	2.05	7.67948	0.000267678	0.000820402		TC200037	11	52	1.86	9.18	2.30319	1.17116e-06	6.95548e-06		TC203395	50	0	8.78	0.01	-9.77808	4.07694e-16	1.58176e-14
BM357929	0	12	0.01	2.05	7.67948	0.000267678	0.000820324		TC189014	11	52	1.86	9.18	2.30319	1.17116e-06	6.95449e-06		EV484561	50	0	8.78	0.01	-9.77808	4.07694e-16	1.57981e-14
ES823062	0	12	0.01	2.05	7.67948	0.000267678	0.000820246		TC189394	11	52	1.86	9.18	2.30319	1.17116e-06	6.95349e-06		TC217410	49	0	8.6	0.01	-9.74819	8.27934e-16	3.18082e-14
TC212753	0	12	0.01	2.05	7.67948	0.000267678	0.000820168		TC207747	66	311	11.13	54.93	2.30314	0	0		DW242560	49	0	8.6	0.01	-9.74819	8.27934e-16	3.17694e-14
ES838260	0	12	0.01	2.05	7.67948	0.000267678	0.000820089		TC205135	83	391	14	69.06	2.30242	9.28146e-14	1.53265e-12		TC179625	49	0	8.6	0.01	-9.74819	8.27934e-16	3.17307e-14
TC206425	0	12	0.01	2.05	7.67948	0.000267678	0.000820011		TC214377	34	160	5.73	28.26	2.30215	1.0778e-12	1.49508e-11		TC199060	49	0	8.6	0.01	-9.74819	8.27934e-16	3.16921e-14
ES843105	0	12	0.01	2.05	7.67948	0.000267678	0.000819933		TC217870	31	146	5.23	25.79	2.30193	5.86998e-12	7.41184e-11		TC201717	48	0	8.43	0.01	-9.71939	1.68134e-15	6.3893e-14
TC188672	0	12	0.01	2.05	7.67948	0.000267678	0.000819855		TC197281	20	94	3.37	16.6	2.30036	4.99794e-09	4.34419e-08		EX165491	47	0	8.25	0.01	-9.68825	3.41442e-15	1.27443e-13
ES805412	0	12	0.01	2.05	7.67948	0.000267678	0.000819777		TC215015	10	47	1.69	8.3	2.29609	2.2068e-06	1.24893e-05		TC202138	46	0	8.08	0.01	-9.65821	6.9339e-15	2.55774e-13
BQ416055	0	12	0.01	2.05	7.67948	0.000267678	0.000819698		TC214969	32	150	5.4	26.49	2.29442	3.2927e-12	4.29932e-11		TC197906	46	0	8.08	0.01	-9.65821	6.9339e-15	2.55474e-13
CO107259	0	12	0.01	2.05	7.67948	0.000267678	0.00081962		TC213090	22	103	3.71	18.19	2.29365	1.45543e-09	1.36331e-08		CO117080	46	0	8.08	0.01	-9.65821	6.9339e-15	2.55176e-13
EY198077	0	12	0.01	2.05	7.67948	0.000267678	0.000819542		ES813561	6	28	1.01	4.95	2.29307	8.59516e-05	0.000345653		TC185328	46	0	8.08	0.01	-9.65821	6.9339e-15	2.54878e-13
DW513700	0	12	0.01	2.05	7.67948	0.000267678	0.000819464		DW508999	6	28	1.01	4.95	2.29307	8.59516e-05	0.00034562		TC209239	46	0	8.08	0.01	-9.65821	6.9339e-15	2.5458e-13
ES840849	0	12	0.01	2.05	7.67948	0.000267678	0.000819386		TC205603	6	28	1.01	4.95	2.29307	8.59516e-05	0.000345586		TC182677	46	0	8.08	0.01	-9.65821	6.9339e-15	2.54283e-13
TC211644	0	12	0.01	2.05	7.67948	0.000267678	0.000819308		TC180449	6	28	1.01	4.95	2.29307	8.59516e-05	0.000345552		EX164907	45	0	7.9	0.01	-9.62571	1.40812e-14	5.0578e-13
TC218829	0	12	0.01	2.05	7.67948	0.000267678	0.00081923		TC183935	122	571	20.58	100.86	2.29304	0	0		DW506930	45	0	7.9	0.01	-9.62571	1.40812e-14	5.05204e-13
ES817293	0	12	0.01	2.05	7.67948	0.000267678	0.000819152		TC205107	9	42	1.52	7.42	2.28735	4.48966e-06	2.40376e-05		TC188346	44	0	7.72	0.01	-9.59246	2.85956e-14	9.87663e-13
ES841086	0	12	0.01	2.05	7.67948	0.000267678	0.000819074		TC227350	18	84	3.04	14.84	2.28735	1.70544e-08	1.36743e-07		TC192015	44	0	7.72	0.01	-9.59246	2.85956e-14	9.8658e-13
DW501643	0	12	0.01	2.05	7.67948	0.000267678	0.000818996		TC193137	53	247	8.94	43.63	2.28697	3.79696e-14	6.74662e-13		TC196198	44	0	7.72	0.01	-9.59246	2.85956e-14	9.85499e-13
DW226376	0	12	0.01	2.05	7.67948	0.000267678	0.000818918		TC226328	20	93	3.37	16.43	2.28551	4.99804e-09	4.34336e-08		TC218017	43	0	7.55	0.01	-9.56033	5.8071e-14	1.89544e-12
DR463314	0	12	0.01	2.05	7.67948	0.000267678	0.00081884		TC180193	64	297	10.79	52.46	2.28152	0	0		DW506088	43	0	7.55	0.01	-9.56033	5.8071e-14	1.89348e-12
TC204501	0	12	0.01	2.05	7.67948	0.000267678	0.000818762		ES841775	8	37	1.35	6.54	2.27633	1.08029e-05	5.42969e-05		EV488057	43	0	7.55	0.01	-9.56033	5.8071e-14	1.89152e-12
CO107650	0	12	0.01	2.05	7.67948	0.000267678	0.000818684		ES834326	8	37	1.35	6.54	2.27633	1.08029e-05	5.42903e-05		TC193249	43	0	7.55	0.01	-9.56033	5.8071e-14	1.88956e-12
DW229665	0	12	0.01	2.05	7.67948	0.000267678	0.000818606		TC206276	8	37	1.35	6.54	2.27633	1.08029e-05	5.42837e-05		TC216611	42	0	7.37	0.01	-9.52552	1.17929e-13	3.55766e-12
TC221651	0	12	0.01	2.05	7.67948	0.000267678	0.000818528		TC221770	13	60	2.19	10.6	2.27506	3.53768e-07	2.31142e-06		ES805988	42	0	7.37	0.01	-9.52552	1.17929e-13	3.55425e-12
TC201941	0	12	0.01	2.05	7.67948	0.000267678	0.00081845		DW229761	13	60	2.19	10.6	2.27506	3.53768e-07	2.31106e-06		TC207925	41	0	7.2	0.01	-9.49185	2.39486e-13	6.75823e-12
ES834717	0	12	0.01	2.05	7.67948	0.000267678	0.000818372		DW243229	36	166	6.07	29.32	2.27212	4.12558e-13	6.01532e-12		DW008852	40	0	7.02	0.01	-9.45533	4.86342e-13	1.29355e-11
TC211110	0	12	0.01	2.05	7.67948	0.000267678	0.000818294		ES826567	59	272	9.95	48.04	2.27147	8.21566e-15	1.57188e-13		TC195482	40	0	7.02	0.01	-9.45533	4.86342e-13	1.29246e-11
TC217202	0	12	0.01	2.05	7.67948	0.000267678	0.000818216		TC181439	38	175	6.41	30.91	2.26968	2.01394e-13	3.10036e-12		DW497700	40	0	7.02	0.01	-9.45533	4.86342e-13	1.29137e-11
DT461531	0	12	0.01	2.05	7.67948	0.000267678	0.000818138		TC190519	20	92	3.37	16.25	2.26962	4.99818e-09	4.34257e-08		TC209657	39	0	6.85	0.01	-9.41996	9.87648e-13	2.53684e-11
TC199417	0	12	0.01	2.05	7.67948	0.000267678	0.000818061		TC203130	40	184	6.75	32.5	2.26748	1.2057e-13	1.9331e-12		CO130615	39	0	6.85	0.01	-9.41996	9.87648e-13	2.53478e-11
DR463215	0	12	0.01	2.05	7.67948	0.000267678	0.000817983		TC199621	25	115	4.22	20.31	2.26688	2.27462e-10	2.3736e-09		EV491607	39	0	6.85	0.01	-9.41996	9.87648e-13	2.53271e-11
DT464299	0	12	0.01	2.05	7.67948	0.000267678	0.000817905		TC222943	10	46	1.69	8.13	2.26623	2.33546e-06	1.31994e-05		TC202529	39	0	6.85	0.01	-9.41996	9.87648e-13	2.53065e-11
TC212076	0	12	0.01	2.05	7.67948	0.000267678	0.000817827		EX164110	10	46	1.69	8.13	2.26623	2.33546e-06	1.31976e-05		TC186646	39	0	6.85	0.01	-9.41996	9.87648e-13	2.52859e-11
TC212982	0	12	0.01	2.05	7.67948	0.000267678	0.000817749		TC218416	10	46	1.69	8.13	2.26623	2.33546e-06	1.31958e-05		TC192616	38	0	6.67	0.01	-9.38154	2.00568e-12	4.94195e-11
ES798741	0	12	0.01	2.05	7.67948	0.000267678	0.000817672		TC185851	12	55	2.02	9.71	2.26512	6.5305e-07	4.06829e-06		DT050294	38	0	6.67	0.01	-9.38154	2.00568e-12	4.93808e-11
TC220806	0	12	0.01	2.05	7.67948	0.000267678	0.000817594		TC203508	218	999	36.77	176.45	2.26266	0	0		TC212986	38	0	6.67	0.01	-9.38154	2.00568e-12	4.93422e-11
TC199974	0	12	0.01	2.05	7.67948	0.000267678	0.000817516		TC184402	178	814	30.02	143.78	2.25987	2.19824e-14	3.99869e-13		TC197122	38	0	6.67	0.01	-9.38154	2.00568e-12	4.93037e-11
TC196624	0	12	0.01	2.05	7.67948	0.000267678	0.000817438		TC197448	7	32	1.18	5.65	2.25946	3.35936e-05	0.000150504		CO497932	37	0	6.5	0.01	-9.3443	4.07308e-12	9.6433e-11
TC188304	0	12	0.01	2.05	7.67948	0.000267678	0.000817361		DW477917	7	32	1.18	5.65	2.25946	3.35936e-05	0.000150487		TC191135	37	0	6.5	0.01	-9.3443	4.07308e-12	9.63605e-11
TC210926	0	12	0.01	2.05	7.67948	0.000267678	0.000817283		EX170052	7	32	1.18	5.65	2.25946	3.35936e-05	0.000150471		CO120087	37	0	6.5	0.01	-9.3443	4.07308e-12	9.62881e-11
TC181457	0	12	0.01	2.05	7.67948	0.000267678	0.000817205		TC223953	72	329	12.14	58.11	2.25902	0	0		CO122585	37	0	6.5	0.01	-9.3443	4.07308e-12	9.62158e-11
TC192669	0	12	0.01	2.05	7.67948	0.000267678	0.000817128		ES845555	461	2104	77.76	371.63	2.25677	4.96936e-13	7.1798e-12		TC217071	36	0	6.32	0.01	-9.30378	8.2715e-12	1.8942e-10
DW239687	0	12	0.01	2.05	7.67948	0.000267678	0.00081705		TC218643	16	73	2.7	12.89	2.25522	5.77464e-08	4.23825e-07		CO122392	36	0	6.32	0.01	-9.30378	8.2715e-12	1.89282e-10
ES816046	0	12	0.01	2.05	7.67948	0.000267678	0.000816972		DW501890	25	114	4.22	20.14	2.25475	2.27464e-10	2.36825e-09		DW504171	36	0	6.32	0.01	-9.30378	8.2715e-12	1.89144e-10
TC208930	0	12	0.01	2.05	7.67948	0.000267678	0.000816895		TC187422	9	41	1.52	7.24	2.25192	5.12682e-06	2.72445e-05		CO125369	36	0	6.32	0.01	-9.30378	8.2715e-12	1.89007e-10
TC203419	0	12	0.01	2.05	7.67948	0.000267678	0.000816817		TC182044	9	41	1.52	7.24	2.25192	5.12682e-06	2.7241e-05		AI729404	3012	5	528.77	0.85	-9.28096	0	0
TC209623	0	12	0.01	2.05	7.67948	0.000267678	0.00081674		TC184356	9	41	1.52	7.24	2.25192	5.12682e-06	2.72375e-05		TC226022	35	0	6.14	0.01	-9.26209	1.67975e-11	3.71684e-10
ES819886	0	12	0.01	2.05	7.67948	0.000267678	0.000816662		TC185386	9	41	1.52	7.24	2.25192	5.12682e-06	2.7234e-05		TC209642	35	0	6.14	0.01	-9.26209	1.67975e-11	3.71422e-10
TC209360	0	12	0.01	2.05	7.67948	0.000267678	0.000816584		TC219258	18	82	3.04	14.48	2.25192	1.70597e-08	1.36758e-07		TC191772	35	0	6.14	0.01	-9.26209	1.67975e-11	3.71161e-10
TC183746	0	12	0.01	2.05	7.67948	0.000267678	0.000816507		TC225130	11	50	1.86	8.83	2.24711	1.24136e-06	7.34183e-06		TC193888	35	0	6.14	0.01	-9.26209	1.67975e-11	3.70901e-10
DW498791	0	12	0.01	2.05	7.67948	0.000267678	0.000816429		ES817727	15	68	2.53	12.01	2.24703	1.06024e-07	7.45107e-07		CA992627	34	0	5.97	0.01	-9.22159	3.41118e-11	7.33649e-10
TC187469	0	12	0.01	2.05	7.67948	0.000267678	0.000816352		TC227387	15	68	2.53	12.01	2.24703	1.06024e-07	7.4498e-07		TC191024	34	0	5.97	0.01	-9.22159	3.41118e-11	7.33147e-10
ES847057	0	12	0.01	2.05	7.67948	0.000267678	0.000816274		TC213930	15	68	2.53	12.01	2.24703	1.06024e-07	7.44854e-07		TC181193	34	0	5.97	0.01	-9.22159	3.41118e-11	7.32647e-10
CO128616	0	12	0.01	2.05	7.67948	0.000267678	0.000816197		TC190049	57	258	9.61	45.57	2.24548	4.57412e-14	7.89355e-13		EX165626	34	0	5.97	0.01	-9.22159	3.41118e-11	7.32147e-10
TC209561	0	12	0.01	2.05	7.67948	0.000267678	0.000816119		DR462518	59	267	9.95	47.16	2.2448	8.21566e-15	1.57115e-13		ES831648	34	0	5.97	0.01	-9.22159	3.41118e-11	7.31648e-10
TC221546	0	12	0.01	2.05	7.67948	0.000267678	0.000816042		TC201058	6	27	1.01	4.77	2.23963	0.000133743	0.000519708		TC207835	33	0	5.79	0.01	-9.17742	6.92734e-11	1.43779e-09
CO125013	0	12	0.01	2.05	7.67948	0.000267678	0.000815964		DW517465	6	27	1.01	4.77	2.23963	0.000133743	0.000519659		TC224363	33	0	5.79	0.01	-9.17742	6.92734e-11	1.43684e-09
TC183297	0	12	0.01	2.05	7.67948	0.000267678	0.000815887		TC222957	6	27	1.01	4.77	2.23963	0.000133743	0.00051961		EV495363	33	0	5.79	0.01	-9.17742	6.92734e-11	1.43589e-09
ES847378	0	12	0.01	2.05	7.67948	0.000267678	0.00081581		TC195977	6	27	1.01	4.77	2.23963	0.000133743	0.000519561		TC194289	32	0	5.62	0.01	-9.13443	1.40678e-10	2.84111e-09
AJ512988	0	12	0.01	2.05	7.67948	0.000267678	0.000815732		TC223462	12	54	2.02	9.54	2.23963	6.68204e-07	4.15831e-06		TC183180	32	0	5.62	0.01	-9.13443	1.40678e-10	2.83929e-09
TC214260	0	12	0.01	2.05	7.67948	0.000267678	0.000815655		TC215571	6	27	1.01	4.77	2.23963	0.000133743	0.000519512		TC195838	1084	2	190.3	0.34	-9.12853	0	0
ES809660	0	12	0.01	2.05	7.67948	0.000267678	0.000815577		CO494579	6	27	1.01	4.77	2.23963	0.000133743	0.000519464		TC180719	31	0	5.44	0.01	-9.08746	2.85686e-10	5.57291e-09
TC214557	0	12	0.01	2.05	7.67948	0.000267678	0.0008155		TC190428	132	595	22.26	105.1	2.23924	1.84297e-14	3.40789e-13		TC225559	30	0	5.27	0.01	-9.04166	5.80162e-10	1.09836e-08
TC203002	0	12	0.01	2.05	7.67948	0.000267678	0.000815423		TC190970	14	63	2.36	11.13	2.23759	1.94982e-07	1.33115e-06		TC218865	30	0	5.27	0.01	-9.04166	5.80162e-10	1.0977e-08
TC207672	0	12	0.01	2.05	7.67948	0.000267678	0.000815345		TC213627	28	126	4.72	22.26	2.23759	3.57852e-11	4.09362e-10		CO115726	29	0	5.09	0.01	-8.99152	1.17817e-09	2.14906e-08
TC206202	0	12	0.01	2.05	7.67948	0.000267678	0.000815268		TC219753	14	63	2.36	11.13	2.23759	1.94982e-07	1.33093e-06		TC222200	29	0	5.09	0.01	-8.99152	1.17817e-09	2.14781e-08
TC191296	0	12	0.01	2.05	7.67948	0.000267678	0.000815191		TC203260	38	171	6.41	30.2	2.23615	2.01394e-13	3.0969e-12		TC180791	29	0	5.09	0.01	-8.99152	1.17817e-09	2.14657e-08
ES841393	0	12	0.01	2.05	7.67948	0.000267678	0.000815114		ES837291	10	45	1.69	7.95	2.23393	2.55264e-06	1.43212e-05		TC225281	29	0	5.09	0.01	-8.99152	1.17817e-09	2.14533e-08
TC199347	0	12	0.01	2.05	7.67948	0.000267678	0.000815036		TC188763	72	323	12.14	57.05	2.23246	0	0		TC185640	28	0	4.92	0.01	-8.94251	2.3926e-09	4.18472e-08
TC217995	0	12	0.01	2.05	7.67948	0.000267678	0.000814959		TC193129	33	148	5.57	26.14	2.23051	1.87472e-12	2.52681e-11		DR457634	28	0	4.92	0.01	-8.94251	2.3926e-09	4.1824e-08
ES851244	0	12	0.01	2.05	7.67948	0.000267678	0.000814882		TC201263	384	1719	64.77	303.63	2.22892	2.47802e-13	3.77266e-12		TC204506	28	0	4.92	0.01	-8.94251	2.3926e-09	4.18008e-08
TC210392	0	12	0.01	2.05	7.67948	0.000267678	0.000814805		ES850841	17	76	2.87	13.42	2.22526	3.14572e-08	2.41819e-07		CO110104	28	0	4.92	0.01	-8.94251	2.3926e-09	4.17776e-08
TC198073	0	12	0.01	2.05	7.67948	0.000267678	0.000814727		ES826061	13	58	2.19	10.24	2.22521	3.62088e-07	2.36317e-06		TC200735	28	0	4.92	0.01	-8.94251	2.3926e-09	4.17544e-08
BQ414837	0	12	0.01	2.05	7.67948	0.000267678	0.00081465		TC207613	22	98	3.71	17.31	2.22211	1.45554e-09	1.36311e-08		TC201728	28	0	4.92	0.01	-8.94251	2.3926e-09	4.17312e-08
EX164219	0	12	0.01	2.05	7.67948	0.000267678	0.000814573		TC224792	33	147	5.57	25.96	2.22054	1.87472e-12	2.52352e-11		DR460335	27	0	4.74	0.01	-8.88874	4.85882e-09	8.17992e-08
TC206082	0	12	0.01	2.05	7.67948	0.000267678	0.000814496		TC204833	60	267	10.12	47.16	2.22035	0	0		TC204341	27	0	4.74	0.01	-8.88874	4.85882e-09	8.17555e-08
TC197161	0	12	0.01	2.05	7.67948	0.000267678	0.000814419		TC214990	52	231	8.77	40.8	2.21792	4.55192e-14	7.88815e-13		TC225485	27	0	4.74	0.01	-8.88874	4.85882e-09	8.17118e-08
CO092438	0	12	0.01	2.05	7.67948	0.000267678	0.000814341		TC217149	9	40	1.52	7.07	2.21764	6.20102e-06	3.21596e-05		DR454087	27	0	4.74	0.01	-8.88874	4.85882e-09	8.16681e-08
TC195862	0	12	0.01	2.05	7.67948	0.000267678	0.000814264		CO124652	9	40	1.52	7.07	2.21764	6.20102e-06	3.21556e-05		CO125679	27	0	4.74	0.01	-8.88874	4.85882e-09	8.16245e-08
ES808271	0	12	0.01	2.05	7.67948	0.000267678	0.000814187		DR462135	64	284	10.79	50.16	2.21684	0	0		TC182601	27	0	4.74	0.01	-8.88874	4.85882e-09	8.1581e-08
FL577757	0	12	0.01	2.05	7.67948	0.000267678	0.00081411		TC221364	25	111	4.22	19.61	2.21627	2.27466e-10	2.36767e-09		TC181634	27	0	4.74	0.01	-8.88874	4.85882e-09	8.15375e-08
TC202397	0	12	0.01	2.05	7.67948	0.000267678	0.000814033		TC220116	7	31	1.18	5.48	2.21539	4.95112e-05	0.000212187		DR459097	26	0	4.56	0.01	-8.83289	9.86714e-09	1.58727e-07
TC217238	0	12	0.01	2.05	7.67948	0.000267678	0.000813956		DT046786	7	31	1.18	5.48	2.21539	4.95112e-05	0.000212165		CO118485	26	0	4.56	0.01	-8.83289	9.86714e-09	1.58646e-07
TC193865	0	12	0.01	2.05	7.67948	0.000267678	0.000813879		DW239633	7	31	1.18	5.48	2.21539	4.95112e-05	0.000212143		TC192671	26	0	4.56	0.01	-8.83289	9.86714e-09	1.58565e-07
TC216448	0	12	0.01	2.05	7.67948	0.000267678	0.000813802		CO096437	7	31	1.18	5.48	2.21539	4.95112e-05	0.000212121		TC218783	26	0	4.56	0.01	-8.83289	9.86714e-09	1.58484e-07
TC210183	0	12	0.01	2.05	7.67948	0.000267678	0.000813725		BQ402655	7	31	1.18	5.48	2.21539	4.95112e-05	0.000212099		TC180041	25	0	4.39	0.01	-8.77808	2.00378e-08	3.08308e-07
TC215402	0	12	0.01	2.05	7.67948	0.000267678	0.000813648		TC191613	14	62	2.36	10.95	2.21407	1.96782e-07	1.34277e-06		TC218514	25	0	4.39	0.01	-8.77808	2.00378e-08	3.08157e-07
TC206441	0	12	0.01	2.05	7.67948	0.000267678	0.000813571		DW231430	12	53	2.02	9.36	2.21215	6.9367e-07	4.309e-06		TC226849	25	0	4.39	0.01	-8.77808	2.00378e-08	3.08007e-07
CD809347	0	12	0.01	2.05	7.67948	0.000267678	0.000813494		TC214765	33	146	5.57	25.79	2.21106	1.87472e-12	2.52764e-11		TC219591	25	0	4.39	0.01	-8.77808	2.00378e-08	3.07856e-07
ES806067	0	12	0.01	2.05	7.67948	0.000267678	0.000813417		BQ409097	17	75	2.87	13.25	2.20687	3.15018e-08	2.42117e-07		TC225000	25	0	4.39	0.01	-8.77808	2.00378e-08	3.07706e-07
CD486714	0	12	0.01	2.05	7.67948	0.000267678	0.00081334		TC201335	130	573	21.93	101.21	2.20637	0	0		TC186036	25	0	4.39	0.01	-8.77808	2.00378e-08	3.07556e-07
ES793333	0	12	0.01	2.05	7.67948	0.000267678	0.000813263		BG442204	20	88	3.37	15.54	2.20517	5.0006e-09	4.34285e-08		TC194029	25	0	4.39	0.01	-8.77808	2.00378e-08	3.07406e-07
AJ513660	0	12	0.01	2.05	7.67948	0.000267678	0.000813186		TC216033	15	66	2.53	11.66	2.20436	1.07017e-07	7.51447e-07		TC209063	1677	4	294.4	0.68	-8.75803	0	0
ES820953	0	12	0.01	2.05	7.67948	0.000267678	0.000813109		DW516947	10	44	1.69	7.77	2.20089	2.91784e-06	1.62009e-05		TC195611	1648	4	289.31	0.68	-8.73287	0	0
ES800471	28	4512	4.86	771.38	7.31034	1.59652e-11	1.6913e-10		TC211011	41	180	6.92	31.79	2.19973	1.48326e-13	2.34897e-12		TC213377	24	0	4.21	0.01	-8.71768	4.06924e-08	6.02818e-07
TC196085	2	297	0.35	50.78	7.18076	0.000113887	0.000385952		TC206871	52	228	8.77	40.27	2.19906	4.55192e-14	7.88485e-13		DW510654	24	0	4.21	0.01	-8.71768	4.06924e-08	6.02535e-07
ES834996	2	273	0.35	46.67	7.059	0.000113887	0.000388534		TC213086	462	2023	77.93	357.32	2.19697	0	0		DW229858	24	0	4.21	0.01	-8.71768	4.06924e-08	6.02251e-07
TC228107	26	3305	4.51	565.03	6.96906	5.73636e-11	5.67977e-10		AW187186	8	35	1.35	6.18	2.19465	1.93179e-05	9.15962e-05		TC202244	24	0	4.21	0.01	-8.71768	4.06924e-08	6.01968e-07
TC215693	2	235	0.35	40.18	6.84298	0.000113887	0.000386809		TC205266	8	35	1.35	6.18	2.19465	1.93179e-05	9.15857e-05		TC181430	23	0	4.04	0.01	-8.65821	8.26368e-08	1.17072e-06
TC203872	2	222	0.35	37.95	6.7606	0.000113887	0.000384734		TC229072	16	70	2.7	12.36	2.19465	5.81668e-08	4.26835e-07		TC209378	23	0	4.04	0.01	-8.65821	8.26368e-08	1.17019e-06
TC188291	2	199	0.35	34.02	6.60288	0.000113887	0.00038685		TC210065	8	35	1.35	6.18	2.19465	1.93179e-05	9.15752e-05		DT459347	23	0	4.04	0.01	-8.65821	8.26368e-08	1.16967e-06
TC193039	2	194	0.35	33.17	6.56638	0.000113887	0.000388576		TC201393	8	35	1.35	6.18	2.19465	1.93179e-05	9.15647e-05		DR456804	23	0	4.04	0.01	-8.65821	8.26368e-08	1.16914e-06
TC226876	5	477	0.87	81.55	6.55053	2.6667e-05	0.000108698		EX165615	8	35	1.35	6.18	2.19465	1.93179e-05	9.15542e-05		TC186406	23	0	4.04	0.01	-8.65821	8.26368e-08	1.16861e-06
AI729272	3	266	0.52	45.48	6.45058	7.2012e-05	0.000258612		TC190019	38	166	6.41	29.32	2.19349	2.01394e-13	3.0992e-12		TC185734	23	0	4.04	0.01	-8.65821	8.26368e-08	1.16809e-06
TC206561	2	168	0.35	28.72	6.35856	0.000113887	0.000386891		DW510947	52	227	8.77	40.1	2.19295	4.55192e-14	7.89808e-13		TC211117	23	0	4.04	0.01	-8.65821	8.26368e-08	1.16756e-06
DW499016	3	245	0.52	41.89	6.33195	7.2012e-05	0.000259453		TC182409	140	611	23.61	107.92	2.19249	0	0		ES814982	23	0	4.04	0.01	-8.65821	8.26368e-08	1.16704e-06
TC210342	2	150	0.35	25.64	6.1949	0.000113887	0.000387095		TC184764	14	61	2.36	10.77	2.19016	1.99797e-07	1.36245e-06		TC191485	22	0	3.86	0.01	-8.59246	1.67816e-07	2.25463e-06
TC197097	6	422	1.04	72.15	6.11634	1.54993e-05	6.61227e-05		TC225216	190	828	32.05	146.25	2.19004	1.82965e-13	2.83565e-12		DW499700	22	0	3.86	0.01	-8.59246	1.67816e-07	2.25366e-06
ES831818	2	140	0.35	23.93	6.09532	0.000113887	0.000387464		TC182105	20	87	3.37	15.37	2.1893	5.00248e-09	4.34357e-08		TC184426	22	0	3.86	0.01	-8.59246	1.67816e-07	2.2527e-06
TC198736	4	268	0.69	45.82	6.05324	4.46396e-05	0.000171142		DW506801	37	161	6.24	28.44	2.1883	2.74892e-13	4.14543e-12		TC205654	22	0	3.86	0.01	-8.59246	1.67816e-07	2.25174e-06
TC222518	3	200	0.52	34.19	6.03892	7.2012e-05	0.000259482		DR461274	12	52	2.02	9.18	2.18414	7.36324e-07	4.56232e-06		TC180084	22	0	3.86	0.01	-8.59246	1.67816e-07	2.25078e-06
TC207877	3	199	0.52	34.02	6.03173	7.2012e-05	0.00025925		DY985200	12	52	2.02	9.18	2.18414	7.36324e-07	4.56164e-06		DR456332	22	0	3.86	0.01	-8.59246	1.67816e-07	2.24982e-06
TC214433	5	328	0.87	56.08	6.01033	2.6667e-05	0.000108989		TC201546	6	26	1.01	4.59	2.18414	0.000214316	0.000787806		TC182146	21	0	3.69	0.01	-8.52748	3.40796e-07	4.34487e-06
TC224552	3	191	0.52	32.65	5.97243	7.2012e-05	0.000259192		CO072219	6	26	1.01	4.59	2.18414	0.000214316	0.000787736		TC184553	21	0	3.69	0.01	-8.52748	3.40796e-07	4.34311e-06
TC199140	21	1305	3.64	223.11	5.93767	1.44968e-09	1.20694e-08		TC180139	6	26	1.01	4.59	2.18414	0.000214316	0.000787666		TC210059	21	0	3.69	0.01	-8.52748	3.40796e-07	4.34135e-06
TC191261	3	176	0.52	30.09	5.85463	7.2012e-05	0.000258381		BQ409653	6	26	1.01	4.59	2.18414	0.000214316	0.000787596		TC201962	21	0	3.69	0.01	-8.52748	3.40796e-07	4.3396e-06
TC216169	2	112	0.35	19.15	5.77385	0.000113887	0.00038518		DW232079	6	26	1.01	4.59	2.18414	0.000214316	0.000787526		TC220819	21	0	3.69	0.01	-8.52748	3.40796e-07	4.33784e-06
TC209679	2	107	0.35	18.29	5.70756	0.000113887	0.000388782		EX166371	89	386	15.01	68.18	2.18342	0	0		TC181853	21	0	3.69	0.01	-8.52748	3.40796e-07	4.33609e-06
TC180681	2	106	0.35	18.12	5.69408	0.000113887	0.000386196		TC225210	15	65	2.53	11.48	2.18191	1.08058e-07	7.57725e-07		DW504583	21	0	3.69	0.01	-8.52748	3.40796e-07	4.33434e-06
ES848690	2	103	0.35	17.61	5.6529	0.000113887	0.000386033		TC187222	9	39	1.52	6.89	2.18043	8.00426e-06	4.08912e-05		TC209813	21	0	3.69	0.01	-8.52748	3.40796e-07	4.33258e-06
TC195088	2	102	0.35	17.44	5.6389	0.000113887	0.000385992		TC199922	9	39	1.52	6.89	2.18043	8.00426e-06	4.08862e-05		TC205860	21	0	3.69	0.01	-8.52748	3.40796e-07	4.33083e-06
TC211956	2	102	0.35	17.44	5.6389	0.000113887	0.000385058		ES820233	9	39	1.52	6.89	2.18043	8.00426e-06	4.08811e-05		EX164933	2065	6	362.52	1.02	-8.47335	0	0
TC184947	4	201	0.69	34.36	5.63799	4.46396e-05	0.000171264		DW508053	9	39	1.52	6.89	2.18043	8.00426e-06	4.08761e-05		TC226986	20	0	3.51	0.01	-8.45533	6.92078e-07	8.46008e-06
TC211718	2	101	0.35	17.27	5.62477	0.000113887	0.000387054		TC213438	52	225	8.77	39.74	2.17994	4.55192e-14	7.88155e-13		ES827797	20	0	3.51	0.01	-8.45533	6.92078e-07	8.45679e-06
TC220089	4	199	0.69	34.02	5.62364	4.46396e-05	0.000171408		TC200573	28	121	4.72	21.37	2.17873	3.57854e-11	4.09138e-10		EX164831	20	0	3.51	0.01	-8.45533	6.92078e-07	8.45351e-06
TC193076	2	100	0.35	17.1	5.6105	0.000113887	0.000388122		ES807541	22	95	3.71	16.78	2.17725	1.45599e-09	1.36322e-08		ES809752	20	0	3.51	0.01	-8.45533	6.92078e-07	8.45023e-06
TC220110	7	343	1.21	58.64	5.59881	8.82704e-06	3.93402e-05		TC194801	13	56	2.19	9.89	2.17504	3.8548e-07	2.51227e-06		TC229395	20	0	3.51	0.01	-8.45533	6.92078e-07	8.44695e-06
BF274981	2	99	0.35	16.93	5.59608	0.000113887	0.000385139		TC193262	13	56	2.19	9.89	2.17504	3.8548e-07	2.51187e-06		TC185321	20	0	3.51	0.01	-8.45533	6.92078e-07	8.44367e-06
TC183672	3	147	0.52	25.13	5.59476	7.2012e-05	0.000258352		FL577485	16	69	2.7	12.19	2.17467	5.85266e-08	4.29399e-07		TC221160	20	0	3.51	0.01	-8.45533	6.92078e-07	8.4404e-06
FL577481	2	96	0.35	16.41	5.55108	0.000113887	0.000387382		TC223184	32	138	5.4	24.38	2.17467	3.2927e-12	4.30476e-11		TC203341	20	0	3.51	0.01	-8.45533	6.92078e-07	8.43713e-06
TC181152	2	96	0.35	16.41	5.55108	0.000113887	0.000387013		TC218280	139	599	23.45	105.8	2.17368	1.05249e-13	1.70798e-12		TC216654	19	0	3.34	0.01	-8.3837	1.40545e-06	1.63545e-05
TC223041	4	189	0.69	32.31	5.54924	4.46396e-05	0.000171223		DR459814	71	306	11.98	54.05	2.17367	0	0		TC181721	19	0	3.34	0.01	-8.3837	1.40545e-06	1.63484e-05
TC208293	2	95	0.35	16.24	5.53605	0.000113887	0.000388411		TC179902	23	99	3.88	17.49	2.1724	7.84376e-10	7.60565e-09		TC182493	19	0	3.34	0.01	-8.3837	1.40545e-06	1.63424e-05
TC206845	2	94	0.35	16.07	5.52087	0.000113887	0.000386237		TC200574	20	86	3.37	15.19	2.1723	5.0056e-09	4.34537e-08		DW514092	19	0	3.34	0.01	-8.3837	1.40545e-06	1.63364e-05
TC214899	2	94	0.35	16.07	5.52087	0.000113887	0.000385586		TC181481	46	198	7.76	34.97	2.17199	6.55032e-14	1.11734e-12		TC182239	19	0	3.34	0.01	-8.3837	1.40545e-06	1.63303e-05
DR457132	2	94	0.35	16.07	5.52087	0.000113887	0.000385017		DW225048	86	369	14.51	65.18	2.16738	0	0		TC190967	19	0	3.34	0.01	-8.3837	1.40545e-06	1.63243e-05
TC211232	2	93	0.35	15.9	5.50553	0.000113887	0.000384896		TC200288	7	30	1.18	5.3	2.16721	7.62486e-05	0.000317626		TC194844	19	0	3.34	0.01	-8.3837	1.40545e-06	1.63183e-05
EX168295	2	92	0.35	15.73	5.49002	0.000113887	0.000387752		DR453001	7	30	1.18	5.3	2.16721	7.62486e-05	0.000317594		ES832196	19	0	3.34	0.01	-8.3837	1.40545e-06	1.63123e-05
TC219024	2	92	0.35	15.73	5.49002	0.000113887	0.000385667		DW517781	7	30	1.18	5.3	2.16721	7.62486e-05	0.000317562		TC223727	19	0	3.34	0.01	-8.3837	1.40545e-06	1.63062e-05
ES836877	5	228	0.87	38.98	5.48557	2.6667e-05	0.00010885		TC225281	7	30	1.18	5.3	2.16721	7.62486e-05	0.00031753		TC204784	18	0	3.16	0.01	-8.30378	2.85416e-06	3.18236e-05
TC229309	11	497	1.91	84.97	5.47531	8.17844e-07	4.49814e-06		TC222856	14	60	2.36	10.6	2.16721	2.04832e-07	1.39517e-06		TC184069	18	0	3.16	0.01	-8.30378	2.85416e-06	3.18123e-05
TC197739	24	1074	4.16	183.61	5.46392	2.08404e-10	1.92079e-09		CO493225	7	30	1.18	5.3	2.16721	7.62486e-05	0.000317498		TC180113	18	0	3.16	0.01	-8.30378	2.85416e-06	3.1801e-05
EV482060	4	178	0.69	30.43	5.46275	4.46396e-05	0.000171798		TC215346	17	73	2.87	12.89	2.16713	3.1701e-08	2.43602e-07		DW227554	18	0	3.16	0.01	-8.30378	2.85416e-06	3.17898e-05
TC186633	2	90	0.35	15.39	5.45849	0.000113887	0.000386604		TC217074	170	727	28.67	128.41	2.16314	2.8666e-13	4.3025e-12		CO117812	18	0	3.16	0.01	-8.30378	2.85416e-06	3.17785e-05
TC219262	3	131	0.52	22.4	5.42884	7.2012e-05	0.000259075		DR453413	47	201	7.93	35.5	2.16243	0	0		TC206265	18	0	3.16	0.01	-8.30378	2.85416e-06	3.17673e-05
ES849308	2	87	0.35	14.87	5.40891	0.000113887	0.000387505		TC219539	18	77	3.04	13.6	2.16146	1.7159e-08	1.37475e-07		BM358147	18	0	3.16	0.01	-8.30378	2.85416e-06	3.17561e-05
TC190719	2	86	0.35	14.7	5.39232	0.000113887	0.000386115		ES836726	143	610	24.12	107.74	2.15925	0	0		TC189768	18	0	3.16	0.01	-8.30378	2.85416e-06	3.17448e-05
TC192671	2	84	0.35	14.36	5.35856	0.000113887	0.000385789		TC219061	27	115	4.55	20.31	2.15825	6.6159e-11	7.34479e-10		EX165166	18	0	3.16	0.01	-8.30378	2.85416e-06	3.17336e-05
TC221032	6	242	1.04	41.37	5.31393	1.54993e-05	6.58864e-05		ES809754	11	47	1.86	8.3	2.15781	1.64859e-06	9.43728e-06		TC200225	18	0	3.16	0.01	-8.30378	2.85416e-06	3.17224e-05
TC186021	2	80	0.35	13.68	5.28857	0.000113887	0.000387136		TC217994	11	47	1.86	8.3	2.15781	1.64859e-06	9.43597e-06		TC184501	18	0	3.16	0.01	-8.30378	2.85416e-06	3.17112e-05
DW231311	2	80	0.35	13.68	5.28857	0.000113887	0.000386482		TC209846	23	98	3.88	17.31	2.15748	7.84508e-10	7.60515e-09		TC225498	18	0	3.16	0.01	-8.30378	2.85416e-06	3.17e-05
TC182130	2	79	0.35	13.51	5.27053	0.000113887	0.000388287		TC219431	35	149	5.9	26.32	2.15737	6.50812e-13	9.20371e-12		TC228048	18	0	3.16	0.01	-8.30378	2.85416e-06	3.16888e-05
DR462405	2	79	0.35	13.51	5.27053	0.000113887	0.000387711		TC208271	12	51	2.02	9.01	2.15717	8.07526e-07	4.90576e-06		TC227656	18	0	3.16	0.01	-8.30378	2.85416e-06	3.16777e-05
TC187813	8	311	1.39	53.17	5.25746	4.94942e-06	2.32863e-05		BG444621	43	183	7.25	32.32	2.15637	1.03473e-13	1.68245e-12		TC208931	18	0	3.16	0.01	-8.30378	2.85416e-06	3.16665e-05
DN800689	5	193	0.87	33	5.24531	2.6667e-05	0.000108892		TC211557	8	34	1.35	6.01	2.15441	2.8265e-05	0.000128637		ES846178	17	0	2.98	0.01	-8.21917	5.79612e-06	6.08119e-05
CO491990	3	115	0.52	19.66	5.24061	7.2012e-05	0.000259599		TC199208	34	144	5.73	25.43	2.14992	1.0778e-12	1.49558e-11		TC204672	17	0	2.98	0.01	-8.21917	5.79612e-06	6.07916e-05
DT457488	2	77	0.35	13.16	5.23266	0.000113887	0.000388452		TC189469	13	55	2.19	9.71	2.14854	4.09884e-07	2.61447e-06		TC218371	17	0	2.98	0.01	-8.21917	5.79612e-06	6.07714e-05
CO109449	2	75	0.35	12.82	5.1949	0.000113887	0.000384855		TC190554	13	55	2.19	9.71	2.14854	4.09884e-07	2.61407e-06		TC201584	17	0	2.98	0.01	-8.21917	5.79612e-06	6.07511e-05
DN762437	4	147	0.69	25.13	5.18667	4.46396e-05	0.000170978		BQ411772	17	72	2.87	12.72	2.14798	3.19084e-08	2.45151e-07		EX166653	17	0	2.98	0.01	-8.21917	5.79612e-06	6.07309e-05
CO072288	5	184	0.87	31.46	5.17636	2.6667e-05	0.000109114		TC191552	39	165	6.58	29.14	2.14684	1.41887e-13	2.25997e-12		ES824346	17	0	2.98	0.01	-8.21917	5.79612e-06	6.07107e-05
TC204727	2	74	0.35	12.65	5.17564	0.000113887	0.000387834		TC192231	136	575	22.94	101.56	2.1464	1.16573e-13	1.87556e-12		TC194190	17	0	2.98	0.01	-8.21917	5.79612e-06	6.06905e-05
TC224192	15	548	2.6	93.69	5.17131	6.75656e-08	4.43624e-07		TC202292	105	443	17.71	78.25	2.14353	0	0		TC218465	17	0	2.98	0.01	-8.21917	5.79612e-06	6.06703e-05
TC189911	3	108	0.52	18.46	5.14975	7.2012e-05	0.000259511		TC199263	46	194	7.76	34.27	2.14282	6.55032e-14	1.11504e-12		TC209363	17	0	2.98	0.01	-8.21917	5.79612e-06	6.06501e-05
TC183041	3	107	0.52	18.29	5.1364	7.2012e-05	0.00025989		DW498596	97	409	16.36	72.24	2.14263	1.04361e-14	1.98204e-13		CO089516	17	0	2.98	0.01	-8.21917	5.79612e-06	6.063e-05
TC192289	2	71	0.35	12.14	5.11627	0.000113887	0.000388617		BE055468	19	80	3.2	14.13	2.14262	9.30284e-09	7.74737e-08		FL577160	16	0	2.81	0.01	-8.13443	1.17706e-05	0.000116393
BG447241	4	140	0.69	23.93	5.11608	4.46396e-05	0.000170938		DW509472	23	97	3.88	17.13	2.1424	7.84726e-10	7.60548e-09		FF403753	16	0	2.81	0.01	-8.13443	1.17706e-05	0.000116356
TC217666	5	175	0.87	29.92	5.10395	2.6667e-05	0.00010892		ES791694	9	38	1.52	6.71	2.14224	1.10178e-05	5.50824e-05		ES803167	16	0	2.81	0.01	-8.13443	1.17706e-05	0.00011632
TC204349	2	70	0.35	11.97	5.09592	0.000113887	0.000384693		TC210357	9	38	1.52	6.71	2.14224	1.10178e-05	5.50758e-05		DN781348	16	0	2.81	0.01	-8.13443	1.17706e-05	0.000116283
TC206813	10	345	1.73	58.98	5.09138	1.50343e-06	7.89832e-06		TC229345	29	122	4.89	21.55	2.13978	1.94715e-11	2.30257e-10		TC179858	16	0	2.81	0.01	-8.13443	1.17706e-05	0.000116247
ES825531	2	69	0.35	11.8	5.07529	0.000113887	0.000386359		ES797085	24	101	4.05	17.84	2.13912	4.22548e-10	4.25272e-09		TC211129	16	0	2.81	0.01	-8.13443	1.17706e-05	0.00011621
DW243522	9	307	1.56	52.49	5.07242	2.74138e-06	1.36411e-05		DW237200	161	677	27.16	119.58	2.13842	0	0		ES831981	16	0	2.81	0.01	-8.13443	1.17706e-05	0.000116174
CO089025	5	171	0.87	29.23	5.07029	2.6667e-05	0.000108781		TC199309	35	147	5.9	25.96	2.1375	6.50812e-13	9.21315e-12		TC199650	16	0	2.81	0.01	-8.13443	1.17706e-05	0.000116137
TC188909	4	135	0.69	23.08	5.0639	4.46396e-05	0.000171592		BQ410036	15	63	2.53	11.13	2.13724	1.12681e-07	7.89206e-07		TC201949	16	0	2.81	0.01	-8.13443	1.17706e-05	0.000116101
BG441754	6	203	1.04	34.71	5.0607	1.54993e-05	6.60087e-05		TC209210	10	42	1.69	7.42	2.1344	4.54994e-06	2.43572e-05		TC224815	16	0	2.81	0.01	-8.13443	1.17706e-05	0.000116065
TC203272	2	68	0.35	11.63	5.05435	0.000113887	0.00038587		TC206594	53	222	8.94	39.21	2.13287	3.79696e-14	6.73505e-13		TC209233	16	0	2.81	0.01	-8.13443	1.17706e-05	0.000116028
DR461355	5	169	0.87	28.89	5.05341	2.6667e-05	0.000109197		TC195697	99	414	16.7	73.13	2.13062	0	0		ES828180	16	0	2.81	0.01	-8.13443	1.17706e-05	0.000115992
TC179741	2	67	0.35	11.45	5.03185	0.000113887	0.000387629		TC200788	12	50	2.02	8.83	2.12806	9.25958e-07	5.57286e-06		TC186904	16	0	2.81	0.01	-8.13443	1.17706e-05	0.000115956
TC186434	2	66	0.35	11.28	5.01027	0.000113887	0.00038804		TC228290	12	50	2.02	8.83	2.12806	9.25958e-07	5.57205e-06		ES843634	16	0	2.81	0.01	-8.13443	1.17706e-05	0.000115919
TC186495	3	97	0.52	16.58	4.99479	7.2012e-05	0.000258815		TC228924	23	96	3.88	16.96	2.12801	7.85092e-10	7.60725e-09		DW498663	16	0	2.81	0.01	-8.13443	1.17706e-05	0.000115883
TC206065	2	65	0.35	11.11	4.98836	0.000113887	0.000388246		TC182993	11	46	1.86	8.13	2.12795	1.99559e-06	1.13592e-05		EX166175	16	0	2.81	0.01	-8.13443	1.17706e-05	0.000115847
TC229260	2	65	0.35	11.11	4.98836	0.000113887	0.0003864		CO499536	11	46	1.86	8.13	2.12795	1.99559e-06	1.13577e-05		DR457375	16	0	2.81	0.01	-8.13443	1.17706e-05	0.00011581
TC214625	6	193	1.04	33	4.98781	1.54993e-05	6.59213e-05		TC198113	11	46	1.86	8.13	2.12795	1.99559e-06	1.13561e-05		TC224150	16	0	2.81	0.01	-8.13443	1.17706e-05	0.000115774
DW504486	4	128	0.69	21.88	4.98687	4.46396e-05	0.000171531		TC220601	11	46	1.86	8.13	2.12795	1.99559e-06	1.13545e-05		TC228776	16	0	2.81	0.01	-8.13443	1.17706e-05	0.000115738
TC220226	10	320	1.73	54.71	4.98296	1.50343e-06	7.8777e-06		TC220739	18	75	3.04	13.25	2.12385	1.73499e-08	1.3887e-07		TC220490	15	0	2.63	0.01	-8.03892	2.39034e-05	0.000222192
TC206651	2	64	0.35	10.94	4.96611	0.000113887	0.000387793		BG444528	13	54	2.19	9.54	2.12306	4.5043e-07	2.86162e-06		CO108913	15	0	2.63	0.01	-8.03892	2.39034e-05	0.000222127
TC227167	2	64	0.35	10.94	4.96611	0.000113887	0.000385748		ES818053	32	133	5.4	23.49	2.12102	3.2927e-12	4.30748e-11		TC186887	15	0	2.63	0.01	-8.03892	2.39034e-05	0.000222061
BE055698	13	407	2.25	69.58	4.95068	2.37392e-07	1.42205e-06		TC188873	32	133	5.4	23.49	2.12102	3.2927e-12	4.3034e-11		DR459511	15	0	2.63	0.01	-8.03892	2.39034e-05	0.000221995
CO077070	2	63	0.35	10.77	4.94352	0.000113887	0.000387957		TC191946	91	378	15.35	66.77	2.12096	0	0		TC203863	15	0	2.63	0.01	-8.03892	2.39034e-05	0.00022193
TC186208	3	93	0.52	15.9	4.93437	7.2012e-05	0.000258988		DW226253	7	29	1.18	5.12	2.11736	0.000120902	0.000473009		TC200020	15	0	2.63	0.01	-8.03892	2.39034e-05	0.000221864
TC228677	2	62	0.35	10.6	4.92057	0.000113887	0.000386523		TC210157	7	29	1.18	5.12	2.11736	0.000120902	0.000472965		TC221179	15	0	2.63	0.01	-8.03892	2.39034e-05	0.000221799
TC222912	4	121	0.69	20.69	4.90619	4.46396e-05	0.000170836		AI725695	14	58	2.36	10.24	2.11736	2.27136e-07	1.5176e-06		DW506295	15	0	2.63	0.01	-8.03892	2.39034e-05	0.000221734
TC186140	3	90	0.52	15.39	4.88734	7.2012e-05	0.000259104		TC221085	7	29	1.18	5.12	2.11736	0.000120902	0.00047292		EE592405	15	0	2.63	0.01	-8.03892	2.39034e-05	0.000221668
CO098431	2	60	0.35	10.26	4.87353	0.000113887	0.000388204		EX166208	7	29	1.18	5.12	2.11736	0.000120902	0.000472875		DV849380	15	0	2.63	0.01	-8.03892	2.39034e-05	0.000221603
TC228754	2	60	0.35	10.26	4.87353	0.000113887	0.000386932		TC187274	23	95	3.88	16.78	2.11261	7.85694e-10	7.6113e-09		DR456430	15	0	2.63	0.01	-8.03892	2.39034e-05	0.000221538
TC207969	2	60	0.35	10.26	4.87353	0.000113887	0.000386564		TC228343	23	95	3.88	16.78	2.11261	7.85694e-10	7.60951e-09		TC219388	15	0	2.63	0.01	-8.03892	2.39034e-05	0.000221472
EX168568	2	60	0.35	10.26	4.87353	0.000113887	0.000385626		TC200750	8	33	1.35	5.83	2.11054	4.31736e-05	0.000191187		AW186893	15	0	2.63	0.01	-8.03892	2.39034e-05	0.000221407
TC202684	4	118	0.69	20.17	4.86947	4.46396e-05	0.000170856		ES793532	8	33	1.35	5.83	2.11054	4.31736e-05	0.000191166		CO113192	15	0	2.63	0.01	-8.03892	2.39034e-05	0.000221342
TC193704	4	117	0.69	20	4.85726	4.46396e-05	0.00017149		TC215964	8	33	1.35	5.83	2.11054	4.31736e-05	0.000191146		BE053626	15	0	2.63	0.01	-8.03892	2.39034e-05	0.000221277
ES798818	3	88	0.52	15.04	4.85415	7.2012e-05	0.000259715		CO104467	8	33	1.35	5.83	2.11054	4.31736e-05	0.000191125		TC202238	15	0	2.63	0.01	-8.03892	2.39034e-05	0.000221212
TC218682	3	88	0.52	15.04	4.85415	7.2012e-05	0.000258496		TC186366	81	334	13.66	58.99	2.11051	4.66294e-15	9.18051e-14		TC229063	15	0	2.63	0.01	-8.03892	2.39034e-05	0.000221147
TC198718	2	59	0.35	10.09	4.84943	0.000113887	0.000388163		TC198705	80	329	13.49	58.11	2.1069	0	0		DW500145	15	0	2.63	0.01	-8.03892	2.39034e-05	0.000221082
CO116875	2	59	0.35	10.09	4.84943	0.000113887	0.000385911		TC228377	36	148	6.07	26.14	2.10649	4.12558e-13	6.00685e-12		ES851679	15	0	2.63	0.01	-8.03892	2.39034e-05	0.000221017
TC227067	3	87	0.52	14.87	4.83775	7.2012e-05	0.000259803		DW232215	19	78	3.2	13.78	2.10643	9.41244e-09	7.83549e-08		BG446525	15	0	2.63	0.01	-8.03892	2.39034e-05	0.000220952
DW519212	46	1331	7.98	227.55	4.83365	8.30446e-14	1.21632e-12		TC225597	19	78	3.2	13.78	2.10643	9.41244e-09	7.83392e-08		TC183852	15	0	2.63	0.01	-8.03892	2.39034e-05	0.000220887
ES815598	20	578	3.47	98.82	4.8318	2.76368e-09	2.20764e-08		TC206132	26	107	4.39	18.9	2.10609	1.22665e-10	1.32968e-09		TC212848	15	0	2.63	0.01	-8.03892	2.39034e-05	0.000220822
TC215905	2	58	0.35	9.92	4.82491	0.000113887	0.000388081		TC200492	9	37	1.52	6.54	2.10522	1.60304e-05	7.70774e-05		TC205246	15	0	2.63	0.01	-8.03892	2.39034e-05	0.000220757
TC224878	2	58	0.35	9.92	4.82491	0.000113887	0.000386727		TC200118	9	37	1.52	6.54	2.10522	1.60304e-05	7.70684e-05		TC213115	745	3	130.79	0.51	-8.00254	5.59634e-223	6.17856e-221
TC204631	5	144	0.87	24.62	4.82267	2.6667e-05	0.00010863		DW224188	9	37	1.52	6.54	2.10522	1.60304e-05	7.70595e-05		TC198799	14	0	2.46	0.01	-7.94251	4.85422e-05	0.000418575
TC180878	7	200	1.21	34.19	4.8205	8.82704e-06	3.92802e-05		ES803325	9	37	1.52	6.54	2.10522	1.60304e-05	7.70505e-05		DW225231	14	0	2.46	0.01	-7.94251	4.85422e-05	0.00041846
ES812236	15	423	2.6	72.32	4.79781	6.75656e-08	4.43533e-07		TC226233	9	37	1.52	6.54	2.10522	1.60304e-05	7.70416e-05		TC198278	14	0	2.46	0.01	-7.94251	4.85422e-05	0.000418346
TC222359	15	422	2.6	72.15	4.79442	6.75656e-08	4.42628e-07		TC183178	315	1294	53.13	228.56	2.10497	3.59046e-13	5.27975e-12		TC186335	14	0	2.46	0.01	-7.94251	4.85422e-05	0.000418231
TC229620	5	141	0.87	24.11	4.79247	2.6667e-05	0.000108947		TC201097	42	172	7.08	30.38	2.1013	9.83658e-14	1.61272e-12		TC201736	14	0	2.46	0.01	-7.94251	4.85422e-05	0.000418117
TC203488	2	56	0.35	9.57	4.77309	0.000113887	0.000386972		ES794711	10	41	1.69	7.24	2.09897	6.24474e-06	3.2362e-05		TC191579	14	0	2.46	0.01	-7.94251	4.85422e-05	0.000418002
ES819370	2	56	0.35	9.57	4.77309	0.000113887	0.000385423		TC225331	12	49	2.02	8.65	2.09834	1.12223e-06	6.71311e-06		CO127860	14	0	2.46	0.01	-7.94251	4.85422e-05	0.000417888
AI055529	4	110	0.69	18.81	4.76876	4.46396e-05	0.000171367		TC198742	117	478	19.73	84.43	2.09736	9.83658e-14	1.60763e-12		CD486609	14	0	2.46	0.01	-7.94251	4.85422e-05	0.000417774
TC211247	34	940	5.9	160.7	4.76751	4.8983e-13	6.23349e-12		TC180780	49	200	8.26	35.33	2.09668	2.4425e-14	4.41004e-13		TC179626	14	0	2.46	0.01	-7.94251	4.85422e-05	0.000417659
TC203836	2	55	0.35	9.4	4.74723	0.000113887	0.000386686		TC182420	11	45	1.86	7.95	2.09565	2.57124e-06	1.44197e-05		TC191085	14	0	2.46	0.01	-7.94251	4.85422e-05	0.000417545
ES846191	2	55	0.35	9.4	4.74723	0.000113887	0.000384815		TC208877	11	45	1.86	7.95	2.09565	2.57124e-06	1.44177e-05		AJ513706	14	0	2.46	0.01	-7.94251	4.85422e-05	0.000417431
TC193921	4	108	0.69	18.46	4.74166	4.46396e-05	0.000171387		TC225766	37	151	6.24	26.67	2.0956	2.74892e-13	4.14392e-12		TC213932	14	0	2.46	0.01	-7.94251	4.85422e-05	0.000417317
TC217181	2	54	0.35	9.23	4.7209	0.000113887	0.000386441		TC219797	27	110	4.55	19.43	2.09435	6.61932e-11	7.34661e-10		DR457555	14	0	2.46	0.01	-7.94251	4.85422e-05	0.000417203
TC215342	3	80	0.52	13.68	4.71741	7.2012e-05	0.000259774		DW503434	63	257	10.63	45.39	2.09423	0	0		TC192188	14	0	2.46	0.01	-7.94251	4.85422e-05	0.000417089
DW498401	3	80	0.52	13.68	4.71741	7.2012e-05	0.000259657		TC201681	14	57	2.36	10.07	2.0932	2.50164e-07	1.66635e-06		TC210221	14	0	2.46	0.01	-7.94251	4.85422e-05	0.000416975
TC209838	3	80	0.52	13.68	4.71741	7.2012e-05	0.00025893		TC183090	43	175	7.25	30.91	2.09202	1.03473e-13	1.68444e-12		TC189136	14	0	2.46	0.01	-7.94251	4.85422e-05	0.000416861
TC196620	4	106	0.69	18.12	4.71484	4.46396e-05	0.000171715		TC188543	58	236	9.78	41.68	2.09145	0	0		TC184633	14	0	2.46	0.01	-7.94251	4.85422e-05	0.000416748
TC199952	33	878	5.72	150.1	4.71377	8.36886e-13	1.02952e-11		TC224530	29	118	4.89	20.84	2.09145	1.94755e-11	2.30239e-10		TC191098	14	0	2.46	0.01	-7.94251	4.85422e-05	0.000416634
TC196061	6	159	1.04	27.18	4.70789	1.54993e-05	6.58254e-05		TC220576	218	884	36.77	156.14	2.08624	0	0		CO111172	14	0	2.46	0.01	-7.94251	4.85422e-05	0.00041652
TC189351	7	184	1.21	31.46	4.70044	8.82704e-06	3.92911e-05		TC224339	392	1589	66.12	280.67	2.08572	0	0		TC191205	14	0	2.46	0.01	-7.94251	4.85422e-05	0.000416407
DT466017	3	79	0.52	13.51	4.69937	7.2012e-05	0.000258294		TC188313	18	73	3.04	12.89	2.08411	1.78727e-08	1.42943e-07		DR455590	14	0	2.46	0.01	-7.94251	4.85422e-05	0.000416293
TC203878	8	205	1.39	35.05	4.65626	4.94942e-06	2.33136e-05		TC198771	122	494	20.58	87.26	2.08408	0	0		TC218325	14	0	2.46	0.01	-7.94251	4.85422e-05	0.00041618
ES807146	5	128	0.87	21.88	4.65245	2.6667e-05	0.000109183		TC220066	28	113	4.72	19.96	2.08025	3.58062e-11	4.09263e-10		TC180878	14	0	2.46	0.01	-7.94251	4.85422e-05	0.000416067
TC196113	4	101	0.69	17.27	4.64553	4.46396e-05	0.000171162		TC187675	41	165	6.92	29.14	2.07416	1.48326e-13	2.34807e-12		TC200506	14	0	2.46	0.01	-7.94251	4.85422e-05	0.000415953
TC220812	2	51	0.35	8.72	4.6389	0.000113887	0.000386319		ES830491	738	2967	124.48	524.06	2.07382	8.21566e-13	1.15161e-11		TC180236	14	0	2.46	0.01	-7.94251	4.85422e-05	0.00041584
ES822745	2	51	0.35	8.72	4.6389	0.000113887	0.000386155		TC223004	12	48	2.02	8.48	2.06971	1.44627e-06	8.5148e-06		TC203742	14	0	2.46	0.01	-7.94251	4.85422e-05	0.000415727
TC219240	2	51	0.35	8.72	4.6389	0.000113887	0.000385464		TC200465	7	28	1.18	4.95	2.06864	0.000195022	0.000720277		TC209560	13	0	2.28	0.01	-7.83289	9.8578e-05	0.000790659
TC192434	2	51	0.35	8.72	4.6389	0.000113887	0.000385301		TC195753	7	28	1.18	4.95	2.06864	0.000195022	0.000720213		DN827442	13	0	2.28	0.01	-7.83289	9.8578e-05	0.000790458
DW516915	46	1158	7.98	197.97	4.63275	8.30446e-14	1.21466e-12		TC223055	7	28	1.18	4.95	2.06864	0.000195022	0.000720148		TC194084	13	0	2.28	0.01	-7.83289	9.8578e-05	0.000790257
TC219898	3	75	0.52	12.82	4.62374	7.2012e-05	0.000259832		TC183654	7	28	1.18	4.95	2.06864	0.000195022	0.000720084		TC187756	13	0	2.28	0.01	-7.83289	9.8578e-05	0.000790055
TC179874	3	75	0.52	12.82	4.62374	7.2012e-05	0.000258554		TC227894	19	76	3.2	13.42	2.06824	9.71074e-09	8.07569e-08		TC208883	13	0	2.28	0.01	-7.83289	9.8578e-05	0.000789854
ES822075	2	50	0.35	8.55	4.6105	0.000113887	0.000388493		TC219703	13	52	2.19	9.18	2.06756	6.2834e-07	3.92796e-06		CO100431	13	0	2.28	0.01	-7.83289	9.8578e-05	0.000789653
TC213501	2	50	0.35	8.55	4.6105	0.000113887	0.000385504		TC212428	13	52	2.19	9.18	2.06756	6.2834e-07	3.92736e-06		TC224947	13	0	2.28	0.01	-7.83289	9.8578e-05	0.000789452
DW509034	5	123	0.87	21.03	4.59529	2.6667e-05	0.000109017		TC185516	35	140	5.9	24.73	2.06748	6.50812e-13	9.19742e-12		TC215894	13	0	2.28	0.01	-7.83289	9.8578e-05	0.000789251
TC201213	3	73	0.52	12.48	4.58496	7.2012e-05	0.00025841		TC200711	57	228	9.61	40.27	2.0671	4.57412e-14	7.91005e-13		TC223537	13	0	2.28	0.01	-7.83289	9.8578e-05	0.00078905
TC200355	2	49	0.35	8.38	4.58152	0.000113887	0.000387875		TC204081	73	292	12.31	51.58	2.06698	0	0		CO101675	13	0	2.28	0.01	-7.83289	9.8578e-05	0.00078885
DW515454	2	49	0.35	8.38	4.58152	0.000113887	0.00038767		TC200039	15	60	2.53	10.6	2.06685	1.38438e-07	9.61305e-07		TC212136	13	0	2.28	0.01	-7.83289	9.8578e-05	0.000788649
TC199841	2	49	0.35	8.38	4.58152	0.000113887	0.000385342		TC199947	15	60	2.53	10.6	2.06685	1.38438e-07	9.61144e-07		TC226985	13	0	2.28	0.01	-7.83289	9.8578e-05	0.000788449
TC184752	2	49	0.35	8.38	4.58152	0.000113887	0.000385261		DW501224	45	180	7.59	31.79	2.0664	1.79856e-14	3.33024e-13		TC213749	13	0	2.28	0.01	-7.83289	9.8578e-05	0.000788248
TC206311	5	121	0.87	20.69	4.57177	2.6667e-05	0.000109058		TC201033	100	400	16.87	70.65	2.06623	0	0		FG548230	13	0	2.28	0.01	-7.83289	9.8578e-05	0.000788048
ES824670	3	72	0.52	12.31	4.56518	7.2012e-05	0.000259017		TC188989	63	252	10.63	44.51	2.06599	0	0		TC195110	13	0	2.28	0.01	-7.83289	9.8578e-05	0.000787848
CO071248	2	48	0.35	8.21	4.55196	0.000113887	0.000388741		TC189325	39	156	6.58	27.55	2.06589	1.41887e-13	2.26258e-12		TC214076	13	0	2.28	0.01	-7.83289	9.8578e-05	0.000787648
TC229537	2	48	0.35	8.21	4.55196	0.000113887	0.000388699		DR452877	8	32	1.35	5.65	2.06529	6.78808e-05	0.000284343		TC196620	13	0	2.28	0.01	-7.83289	9.8578e-05	0.000787448
TC196355	2	48	0.35	8.21	4.55196	0.000113887	0.000388328		DT458401	8	32	1.35	5.65	2.06529	6.78808e-05	0.000284314		TC228020	13	0	2.28	0.01	-7.83289	9.8578e-05	0.000787248
ES850914	2	48	0.35	8.21	4.55196	0.000113887	0.000387587		BF274124	8	32	1.35	5.65	2.06529	6.78808e-05	0.000284286		CO094210	13	0	2.28	0.01	-7.83289	9.8578e-05	0.000787048
TC227927	2	48	0.35	8.21	4.55196	0.000113887	0.000387341		TC182187	8	32	1.35	5.65	2.06529	6.78808e-05	0.000284257		TC196578	13	0	2.28	0.01	-7.83289	9.8578e-05	0.000786848
CO093134	4	94	0.69	16.07	4.54163	4.46396e-05	0.000171613		TC224142	8	32	1.35	5.65	2.06529	6.78808e-05	0.000284228		TC206247	13	0	2.28	0.01	-7.83289	9.8578e-05	0.000786649
ES839106	3	70	0.52	11.97	4.52477	7.2012e-05	0.00025957		TC183220	8	32	1.35	5.65	2.06529	6.78808e-05	0.000284199		TC216830	13	0	2.28	0.01	-7.83289	9.8578e-05	0.000786449
EV487072	3	70	0.52	11.97	4.52477	7.2012e-05	0.000259366		ES796839	9	36	1.52	6.36	2.06496	2.4327e-05	0.000111475		TC187365	13	0	2.28	0.01	-7.83289	9.8578e-05	0.00078625
TC221267	3	70	0.52	11.97	4.52477	7.2012e-05	0.000259046		TC224359	10	40	1.69	7.07	2.06469	9.04708e-06	4.5935e-05		TC191743	13	0	2.28	0.01	-7.83289	9.8578e-05	0.000786051
TC200440	3	70	0.52	11.97	4.52477	7.2012e-05	0.000258959		CO077692	47	187	7.93	33.03	2.05838	0	0		CO113709	13	0	2.28	0.01	-7.83289	9.8578e-05	0.000785852
CA992983	5	117	0.87	20	4.52284	2.6667e-05	0.0001091		TC203670	47	187	7.93	33.03	2.05838	0	0		TC186728	13	0	2.28	0.01	-7.83289	9.8578e-05	0.000785653
DW239481	2	47	0.35	8.04	4.52177	0.000113887	0.000388658		ES790946	37	147	6.24	25.96	2.05667	2.74892e-13	4.14694e-12		TC204628	13	0	2.28	0.01	-7.83289	9.8578e-05	0.000785454
TC192044	2	47	0.35	8.04	4.52177	0.000113887	0.00038583		TC219343	31	123	5.23	21.73	2.05481	5.87242e-12	7.41039e-11		CO127599	13	0	2.28	0.01	-7.83289	9.8578e-05	0.000785255
TC186588	2	47	0.35	8.04	4.52177	0.000113887	0.000385545		TC215179	25	99	4.22	17.49	2.05122	2.2883e-10	2.38067e-09		TC207964	13	0	2.28	0.01	-7.83289	9.8578e-05	0.000785056
ES819032	2	47	0.35	8.04	4.52177	0.000113887	0.00038522		DT464152	25	99	4.22	17.49	2.05122	2.2883e-10	2.38007e-09		DW226253	13	0	2.28	0.01	-7.83289	9.8578e-05	0.000784857
TC185032	2	47	0.35	8.04	4.52177	0.000113887	0.000385098		TC219428	26	103	4.39	18.19	2.05085	1.23078e-10	1.3338e-09		TC207809	13	0	2.28	0.01	-7.83289	9.8578e-05	0.000784659
TC185475	14	322	2.43	55.05	4.50171	1.26912e-07	7.96488e-07		TC229371	22	87	3.71	15.37	2.05063	1.48783e-09	1.3924e-08		TC190927	13	0	2.28	0.01	-7.83289	9.8578e-05	0.00078446
TC200508	2	46	0.35	7.86	4.4891	0.000113887	0.000387218		TC205505	19	75	3.2	13.25	2.04985	1.00155e-08	8.32577e-08		TC217949	13	0	2.28	0.01	-7.83289	9.8578e-05	0.000784262
DR457742	2	46	0.35	7.86	4.4891	0.000113887	0.000385382		TC211730	20	79	3.37	13.95	2.04944	5.2665e-09	4.5661e-08		TC206156	13	0	2.28	0.01	-7.83289	9.8578e-05	0.000784064
CO110635	2	46	0.35	7.86	4.4891	0.000113887	0.000384774		TC188954	81	320	13.66	56.52	2.0488	4.66294e-15	9.18926e-14		ES835175	13	0	2.28	0.01	-7.83289	9.8578e-05	0.000783866
ES842200	11	250	1.91	42.74	4.48394	8.17844e-07	4.50277e-06		DW513054	18	71	3.04	12.54	2.04439	1.92892e-08	1.53738e-07		DR461405	13	0	2.28	0.01	-7.83289	9.8578e-05	0.000783668
ES851670	3	68	0.52	11.63	4.4832	7.2012e-05	0.000259686		DW223922	16	63	2.7	11.13	2.04342	7.63802e-08	5.53516e-07		ES796813	13	0	2.28	0.01	-7.83289	9.8578e-05	0.00078347
DN826319	3	68	0.52	11.63	4.4832	7.2012e-05	0.000258843		TC223536	17	67	2.87	11.83	2.04333	3.7863e-08	2.88914e-07		TC210043	13	0	2.28	0.01	-7.83289	9.8578e-05	0.000783272
TC205548	4	90	0.69	15.39	4.47925	4.46396e-05	0.000171757		DR454151	17	67	2.87	11.83	2.04333	3.7863e-08	2.88861e-07		BG445970	13	0	2.28	0.01	-7.83289	9.8578e-05	0.000783074
TC194783	11	249	1.91	42.57	4.47819	8.17844e-07	4.51127e-06		TC188567	15	59	2.53	10.42	2.04215	1.59883e-07	1.10226e-06		TC207492	13	0	2.28	0.01	-7.83289	9.8578e-05	0.000782877
TC192894	3	67	0.52	11.45	4.46069	7.2012e-05	0.000259133		TC211526	30	118	5.06	20.84	2.04215	1.06479e-11	1.29927e-10		TC189869	13	0	2.28	0.01	-7.83289	9.8578e-05	0.000782679
BG445488	2	45	0.35	7.69	4.45756	0.000113887	0.000388823		TC196862	15	59	2.53	10.42	2.04215	1.59883e-07	1.10208e-06		CO118486	13	0	2.28	0.01	-7.83289	9.8578e-05	0.000782482
TC206715	2	45	0.35	7.69	4.45756	0.000113887	0.0003873		TC216034	42	165	7.08	29.14	2.04118	9.83658e-14	1.61208e-12		EX165363	13	0	2.28	0.01	-7.83289	9.8578e-05	0.000782284
TC192853	2	45	0.35	7.69	4.45756	0.000113887	0.000387177		TC198544	14	55	2.36	9.71	2.04068	3.50554e-07	2.29187e-06		BG446032	13	0	2.28	0.01	-7.83289	9.8578e-05	0.000782087
ES828007	11	244	1.91	41.71	4.44875	8.17844e-07	4.502e-06		TC228929	13	51	2.19	9.01	2.0406	8.10446e-07	4.91989e-06		TC191343	13	0	2.28	0.01	-7.83289	9.8578e-05	0.00078189
TC206056	4	87	0.69	14.87	4.42966	4.46396e-05	0.000171244		CO104621	13	51	2.19	9.01	2.0406	8.10446e-07	4.91916e-06		ES840099	13	0	2.28	0.01	-7.83289	9.8578e-05	0.000781693
TC192444	2	44	0.35	7.52	4.42531	0.000113887	0.000387546		TC182397	212	832	35.76	146.96	2.039	0	0		TC229169	13	0	2.28	0.01	-7.83289	9.8578e-05	0.000781496
TC181956	2	44	0.35	7.52	4.42531	0.000113887	0.000387259		TC228029	52	204	8.77	36.03	2.03855	4.55192e-14	7.87495e-13		TC206589	424	2	74.43	0.34	-7.77421	8.2608e-127	8.43916e-125
ES827544	2	44	0.35	7.52	4.42531	0.000113887	0.000386278		TC226586	25	98	4.22	17.31	2.03629	2.2971e-10	2.38863e-09		TC217211	364	2	63.9	0.34	-7.55414	1.75913e-108	1.70836e-106
TC195674	2	44	0.35	7.52	4.42531	0.000113887	0.000384936		TC225558	25	98	4.22	17.31	2.03629	2.2971e-10	2.38803e-09		TC220145	3836	22	673.42	3.75	-7.48847	0	0
TC190158	11	240	1.91	41.03	4.42503	8.17844e-07	4.51282e-06		TC212416	367	1437	61.9	253.82	2.03579	3.04646e-13	4.55592e-12		TC218640	651	4	114.29	0.68	-7.39295	2.59582e-192	2.78763e-190
TC198324	9	195	1.56	33.34	4.41764	2.74138e-06	1.36665e-05		TC216429	255	998	43.01	176.28	2.03512	0	0		CO130343	922	6	161.86	1.02	-7.31003	3.23368e-271	3.65999e-269
DR454069	3	65	0.52	11.11	4.4172	7.2012e-05	0.000259308		TC221671	133	520	22.43	91.85	2.03385	3.81916e-14	6.75993e-13		EX165538	1509	10	264.91	1.7	-7.28382	0	0
TC190869	7	151	1.21	25.82	4.41541	8.82704e-06	3.93511e-05		TC203941	21	82	3.54	14.48	2.03224	2.852e-09	2.56352e-08		TC207905	1048	7	183.98	1.19	-7.27244	8e-308	9.15345e-306
TC189695	4	86	0.69	14.7	4.41308	4.46396e-05	0.000170999		EX168968	21	82	3.54	14.48	2.03224	2.852e-09	2.56296e-08		TC206055	1346	9	236.29	1.53	-7.27088	0	0
DT463813	10	213	1.73	36.41	4.39549	1.50343e-06	7.88156e-06		TC227010	73	285	12.31	50.34	2.03187	0	0		TC224492	2227	16	390.96	2.73	-7.16198	0	0
BQ404573	2	43	0.35	7.35	4.39232	0.000113887	0.000387999		EX164461	81	316	13.66	55.82	2.03082	4.66294e-15	9.19802e-14		TC209518	753	6	132.19	1.02	-7.0179	9.5541e-220	1.05112e-217
BQ404570	2	43	0.35	7.35	4.39232	0.000113887	0.000387916		TC227822	11	43	1.86	7.6	2.0307	5.08682e-06	2.70423e-05		TC180980	213	2	37.39	0.34	-6.78097	1.74752e-62	1.47415e-60
TC193648	2	43	0.35	7.35	4.39232	0.000113887	0.000386768		BQ409496	11	43	1.86	7.6	2.0307	5.08682e-06	2.70388e-05		TC191028	909	10	159.58	1.7	-6.5526	2.7942e-260	3.13998e-258
TC204605	15	318	2.6	54.37	4.38623	6.75656e-08	4.42538e-07		TC193802	30	117	5.06	20.67	2.03033	1.06555e-11	1.29981e-10		TC208364	164	2	28.79	0.34	-6.40389	1.24418e-47	9.32101e-46
TC224069	7	148	1.21	25.3	4.38606	8.82704e-06	3.93565e-05		TC190572	10	39	1.69	6.89	2.02748	1.36591e-05	6.61681e-05		TC190545	240	3	42.13	0.51	-6.36821	4.52064e-69	3.8758e-67
TC220371	6	127	1.04	21.71	4.3837	1.54993e-05	6.60788e-05		TC181101	10	39	1.69	6.89	2.02748	1.36591e-05	6.61604e-05		ES800935	390	5	68.47	0.85	-6.33187	2.73454e-111	2.67212e-109
TC188690	9	190	1.56	32.48	4.37993	2.74138e-06	1.36284e-05		DR463816	10	39	1.69	6.89	2.02748	1.36591e-05	6.61526e-05		TC213798	4815	65	845.29	11.07	-6.25472	0	0
DN818061	3	63	0.52	10.77	4.37236	7.2012e-05	0.000259424		ES850139	27	105	4.55	18.55	2.02748	6.66042e-11	7.38826e-10		TC216086	429	6	75.31	1.02	-6.2062	1.62335e-121	1.64241e-119
TC183466	3	63	0.52	10.77	4.37236	7.2012e-05	0.000259337		TC206675	99	385	16.7	68	2.02569	0	0		TC203263	264	4	46.35	0.68	-6.09089	8.47966e-75	7.35021e-73
CO490710	9	189	1.56	32.31	4.37236	2.74138e-06	1.36242e-05		DW515025	26	101	4.39	17.84	2.02282	1.23886e-10	1.34185e-09		TC226492	781	12	137.11	2.04	-6.07062	1.83702e-218	2.014e-216
TC207634	3	63	0.52	10.77	4.37236	7.2012e-05	0.000258323		TC188326	17	66	2.87	11.66	2.02245	4.20354e-08	3.18053e-07		TC213378	124	2	21.77	0.34	-6.00066	1.45973e-35	9.39271e-34
TC208878	8	167	1.39	28.55	4.36033	4.94942e-06	2.33273e-05		BF279586	306	1187	51.61	209.66	2.02233	0	0		TC184448	2190	38	384.46	6.47	-5.89292	0	0
TC224001	2	42	0.35	7.18	4.35856	0.000113887	0.000387423		TC201338	8	31	1.35	5.48	2.02122	0.000108592	0.000428945		DW519375	166	3	29.14	0.51	-5.83636	8.9379e-47	6.64849e-45
DW227921	2	42	0.35	7.18	4.35856	0.000113887	0.000386645		TC228365	8	31	1.35	5.48	2.02122	0.000108592	0.000428904		DR461620	109	2	19.14	0.34	-5.81491	4.68222e-31	2.76929e-29
DR458886	2	42	0.35	7.18	4.35856	0.000113887	0.000386074		TC199047	8	31	1.35	5.48	2.02122	0.000108592	0.000428863		EX164004	639	12	112.18	2.04	-5.7811	8.29008e-176	8.81241e-174
TC186161	2	42	0.35	7.18	4.35856	0.000113887	0.000385708		DT465323	30	116	5.06	20.49	2.01771	1.06677e-11	1.30091e-10		BQ413238	101	2	17.73	0.34	-5.70451	1.16857e-28	6.53094e-27
TC212293	2	42	0.35	7.18	4.35856	0.000113887	0.000384977		TC198765	22	85	3.71	15.01	2.01643	1.54275e-09	1.44152e-08		TC203865	223	5	39.15	0.85	-5.52541	4.19632e-61	3.52099e-59
TC226004	5	104	0.87	17.78	4.3531	2.6667e-05	0.000108795		TC190635	21	81	3.54	14.31	2.0152	2.95006e-09	2.64763e-08		TC199980	353	8	61.97	1.36	-5.50989	7.46532e-96	6.94959e-94
TC181491	3	62	0.52	10.6	4.34941	7.2012e-05	0.000259949		TC217047	35	135	5.9	23.85	2.0152	6.50812e-13	9.19428e-12		TC214295	220	5	38.62	0.85	-5.50574	3.2892e-60	2.74522e-58
ES816378	6	124	1.04	21.2	4.34941	1.54993e-05	6.593e-05		BG445637	178	687	30.02	121.35	2.01518	2.19824e-14	4.00045e-13		TC209148	638	15	112	2.55	-5.45686	2.2144e-171	2.33812e-169
TC183048	6	124	1.04	21.2	4.34941	1.54993e-05	6.59126e-05		TC207901	61	235	10.29	41.51	2.01222	1.22125e-14	2.28273e-13		TC184207	166	4	29.14	0.68	-5.42132	1.95082e-45	1.43417e-43
TC195200	10	206	1.73	35.22	4.34755	1.50343e-06	7.87899e-06		EV497504	13	50	2.19	8.83	2.01148	1.10869e-06	6.635e-06		TC218200	119	3	20.89	0.51	-5.35617	9.76416e-33	5.95406e-31
TC217516	4	81	0.69	13.85	4.32715	4.46396e-05	0.000171346		TC204169	13	50	2.19	8.83	2.01148	1.10869e-06	6.63404e-06		TC218059	147	4	25.81	0.68	-5.24625	8.5216e-40	5.79119e-38
TC221731	4	81	0.69	13.85	4.32715	4.46396e-05	0.00017108		TC217326	39	150	6.58	26.49	2.00929	1.41887e-13	2.26171e-12		TC215152	381	11	66.89	1.87	-5.16068	2.64992e-100	2.5039e-98
TC212340	36	732	6.24	125.14	4.32585	2.25598e-13	3.02682e-12		TC187298	12	46	2.02	8.13	2.0089	2.85186e-06	1.59071e-05		TC204403	170	5	29.84	0.85	-5.13364	2.26152e-45	1.65485e-43
TC209060	2	41	0.35	7.01	4.32399	0.000113887	0.000384573		TC224710	12	46	2.02	8.13	2.0089	2.85186e-06	1.5905e-05		TC185763	1117	33	196.09	5.62	-5.1248	3.2076e-290	3.64358e-288
TC222017	2	41	0.35	7.01	4.32399	0.000113887	0.000384532		CO104445	12	46	2.02	8.13	2.0089	2.85186e-06	1.59028e-05		TC228656	222	7	38.97	1.19	-5.03333	2.71734e-58	2.2324e-56
CO122233	49	994	8.5	169.94	4.32142	4.5075e-14	6.83574e-13		TC213055	44	169	7.42	29.85	2.00824	7.08322e-14	1.2013e-12		CO108439	125	4	21.94	0.68	-5.01188	2.66988e-33	1.64399e-31
TC179708	7	141	1.21	24.11	4.31655	8.82704e-06	3.93839e-05		DW234332	26	100	4.39	17.66	2.00819	1.24703e-10	1.35e-09		CO121239	60	2	10.53	0.34	-4.95283	1.77423e-16	7.03985e-15
ES829328	4	80	0.69	13.68	4.30933	4.46396e-05	0.000171942		DW518577	67	257	11.3	45.39	2.00605	0	0		TC180357	329	11	57.76	1.87	-4.94896	5.44586e-85	4.93816e-83
TC211698	10	200	1.73	34.19	4.30473	1.50343e-06	7.88928e-06		TC205582	30	115	5.06	20.31	2.00498	1.06875e-11	1.30294e-10		CO107461	88	3	15.45	0.51	-4.92097	1.40853e-23	7.03483e-22
TC190814	10	200	1.73	34.19	4.30473	1.50343e-06	7.88413e-06		TC228062	65	249	10.96	43.98	2.0046	0	0		ES812078	58	2	10.18	0.34	-4.90406	6.86328e-16	2.64324e-14
TC226571	13	260	2.25	44.45	4.30419	2.37392e-07	1.42152e-06		DW506535	35	134	5.9	23.67	2.00427	6.51034e-13	9.188e-12		TC222151	141	5	24.75	0.85	-4.86382	7.64102e-37	5.0193e-35
TC188767	15	300	2.6	51.29	4.30209	6.75656e-08	4.42899e-07		DW511501	18	69	3.04	12.19	2.00355	2.3086e-08	1.82521e-07		TC207430	80	3	14.04	0.51	-4.7829	3.10124e-21	1.45426e-19
TC211394	33	658	5.72	112.49	4.29764	8.36886e-13	1.02913e-11		DR461362	18	69	3.04	12.19	2.00355	2.3086e-08	1.82487e-07		TC193696	79	3	13.87	0.51	-4.76533	6.07568e-21	2.8031e-19
TC194017	5	100	0.87	17.1	4.29684	2.6667e-05	0.000108864		TC197708	74	283	12.48	49.99	2.00202	0	0		TC210893	178	7	31.25	1.19	-4.71482	2.08652e-45	1.53036e-43
TC226895	7	139	1.21	23.76	4.29546	8.82704e-06	3.93675e-05		TC199449	22	84	3.71	14.84	2	1.59829e-09	1.49139e-08		TC220936	817	33	143.43	5.62	-4.67363	2.56714e-202	2.78535e-200
BG445112	11	219	1.91	37.44	4.29294	8.17844e-07	4.50431e-06		TC213873	17	65	2.87	11.48	2	4.88484e-08	3.67117e-07		CO492786	74	3	12.99	0.51	-4.67076	1.74164e-19	7.74019e-18
BF276837	2	40	0.35	6.84	4.28857	0.000113887	0.000384654		TC194323	22	84	3.71	14.84	2	1.59829e-09	1.49106e-08		TC199174	123	5	21.59	0.85	-4.66676	1.36571e-31	8.12324e-30
ES842342	2	40	0.35	6.84	4.28857	0.000113887	0.000384613		TC205306	17	65	2.87	11.48	2	4.88484e-08	3.67051e-07		TC183732	49	2	8.6	0.34	-4.66073	2.93794e-13	8.16628e-12
TC221693	2	40	0.35	6.84	4.28857	0.000113887	0.000384492		AJ513494	60	229	10.12	40.45	1.99893	0	0		TC207779	97	4	17.03	0.68	-4.6464	4.14778e-25	2.14654e-23
DT527606	2	40	0.35	6.84	4.28857	0.000113887	0.000384452		TC219730	383	1460	64.6	257.88	1.99709	9.90318e-14	1.61723e-12		CO121491	70	3	12.29	0.51	-4.59084	2.52944e-18	1.08137e-16
TC181331	2	40	0.35	6.84	4.28857	0.000113887	0.000384411		TC227064	21	80	3.54	14.13	1.99694	3.10988e-09	2.78683e-08		ES791525	138	6	24.23	1.02	-4.57015	7.12646e-35	4.52085e-33
TC226107	5	99	0.87	16.93	4.28242	2.6667e-05	0.000108602		DW502057	11	42	1.86	7.42	1.99612	7.64914e-06	3.91738e-05		TC202866	44	2	7.72	0.34	-4.50499	8.30656e-12	1.8967e-10
DR461259	4	78	0.69	13.34	4.27302	4.46396e-05	0.000171839		TC186419	11	42	1.86	7.42	1.99612	7.64914e-06	3.91689e-05		TC217257	127	6	22.3	1.02	-4.4504	1.06994e-31	6.37605e-30
TC199182	4	78	0.69	13.34	4.27302	4.46396e-05	0.00017106		DN804162	11	42	1.86	7.42	1.99612	7.64914e-06	3.91641e-05		CO116169	42	2	7.37	0.34	-4.43806	3.14328e-11	6.7742e-10
TC199308	5	98	0.87	16.75	4.267	2.6667e-05	0.000108906		TC221768	11	42	1.86	7.42	1.99612	7.64914e-06	3.91592e-05		TC182472	337	16	59.16	2.73	-4.43765	8.59094e-82	7.65762e-80
FL576920	6	117	1.04	20	4.26534	1.54993e-05	6.61666e-05		TC227696	20	76	3.37	13.42	1.99356	6.18242e-09	5.3423e-08		TC212946	81	4	14.22	0.68	-4.38624	1.74764e-20	7.9695e-19
TC229639	7	136	1.21	23.25	4.26415	8.82704e-06	3.93183e-05		TC225893	126	479	21.25	84.61	1.99337	4.10782e-14	7.22756e-13		TC182336	39	2	6.85	0.34	-4.3325	2.29684e-10	4.51688e-09
TC196835	8	156	1.39	26.67	4.26206	4.94942e-06	2.32897e-05		DW520043	35	133	5.9	23.49	1.99326	6.51256e-13	9.188e-12		DW502682	136	7	23.88	1.19	-4.32677	2.84162e-33	1.74292e-31
TC229613	4	77	0.69	13.16	4.25342	4.46396e-05	0.000171674		EV491218	15	57	2.53	10.07	1.99285	2.52332e-07	1.67809e-06		ES810350	57	3	10.01	0.51	-4.2948	1.41572e-14	5.07352e-13
TC213137	12	232	2.08	39.66	4.25303	4.41888e-07	2.52418e-06		TC223315	40	152	6.75	26.85	1.99196	1.2057e-13	1.93385e-12		TC199082	76	4	13.34	0.68	-4.29408	4.7436e-19	2.08169e-17
TC190487	2	39	0.35	6.67	4.25226	0.000113888	0.000384372		TC189121	49	186	8.26	32.85	1.99168	2.4425e-14	4.41389e-13		TC217882	38	2	6.67	0.34	-4.29408	4.44748e-10	8.51734e-09
TC182935	2	39	0.35	6.67	4.25226	0.000113888	0.000384332		TC190145	25	95	4.22	16.78	1.99143	2.37306e-10	2.46575e-09		TC201897	75	4	13.17	0.68	-4.27558	9.16352e-19	3.96603e-17
TC184111	6	115	1.04	19.66	4.24061	1.54993e-05	6.5965e-05		TC188836	25	95	4.22	16.78	1.99143	2.37306e-10	2.46513e-09		TC200609	206	11	36.16	1.87	-4.27328	2.56464e-49	1.96342e-47
TC195348	4	76	0.69	12.99	4.23466	4.46396e-05	0.000171469		DW499965	10	38	1.69	6.71	1.98929	2.12126e-05	9.97793e-05		TC215885	205	11	35.99	1.87	-4.26649	4.94666e-49	3.76868e-47
TC215621	6	114	1.04	19.49	4.22808	1.54993e-05	6.61402e-05		TC183410	10	38	1.69	6.71	1.98929	2.12126e-05	9.9768e-05		ES829417	149	8	26.16	1.36	-4.26568	5.29922e-36	3.43086e-34
TC193669	12	228	2.08	38.98	4.22808	4.41888e-07	2.52463e-06		DW506467	24	91	4.05	16.07	1.98838	4.50602e-10	4.52297e-09		TC228205	37	2	6.5	0.34	-4.25683	8.60186e-10	1.5921e-08
TC188549	6	114	1.04	19.49	4.22808	1.54993e-05	6.58777e-05		BF275116	14	53	2.36	9.36	1.98772	6.19578e-07	3.87494e-06		DR455534	37	2	6.5	0.34	-4.25683	8.60186e-10	1.59117e-08
TC183795	3	57	0.52	9.74	4.22734	7.2012e-05	0.000258872		DW509797	93	352	15.69	62.17	1.98637	0	0		EX165136	55	3	9.66	0.51	-4.24345	5.283e-14	1.74979e-12
TC200369	3	57	0.52	9.74	4.22734	7.2012e-05	0.000258583		TC222425	23	87	3.88	15.37	1.98599	8.65302e-10	8.36486e-09		EX171215	54	3	9.48	0.51	-4.21632	1.01925e-13	3.16278e-12
TC228404	5	95	0.87	16.24	4.22239	2.6667e-05	0.00010917		TC185597	27	102	4.55	18.02	1.98566	6.8109e-11	7.55114e-10		TC199883	90	5	15.8	0.85	-4.21632	4.37396e-22	2.09477e-20
TC215334	9	170	1.56	29.06	4.21942	2.74138e-06	1.36263e-05		TC219100	95	359	16.02	63.41	1.98484	0	0		TC205850	271	16	47.57	2.73	-4.12308	5.9707e-63	5.05022e-61
ES836531	2	38	0.35	6.5	4.21501	0.000113888	0.000384293		CO075046	32	121	5.4	21.37	1.98456	3.30958e-12	4.32e-11		TC183455	50	3	8.78	0.51	-4.10565	1.39916e-12	3.51633e-11
TC198246	2	38	0.35	6.5	4.21501	0.000113888	0.000384252		TC206683	333	1258	56.17	222.2	1.98399	3.1819e-13	4.71247e-12		DW234137	33	2	5.79	0.34	-4.08996	1.18834e-08	1.88274e-07
TC197332	2	38	0.35	6.5	4.21501	0.000113888	0.000384212		TC207162	18	68	3.04	12.01	1.98209	2.69208e-08	2.11627e-07		ES829104	33	2	5.79	0.34	-4.08996	1.18834e-08	1.88179e-07
TC227266	2	38	0.35	6.5	4.21501	0.000113888	0.000384172		CD486664	13	49	2.19	8.65	1.98177	1.59524e-06	9.14582e-06		BQ408595	33	2	5.79	0.34	-4.08996	1.18834e-08	1.88084e-07
TC197852	2	38	0.35	6.5	4.21501	0.000113888	0.000384131		TC194549	13	49	2.19	8.65	1.98177	1.59524e-06	9.14455e-06		DW514348	33	2	5.79	0.34	-4.08996	1.18834e-08	1.8799e-07
TC213089	13	243	2.25	41.54	4.2065	2.37392e-07	1.42338e-06		TC191581	70	264	11.81	46.63	1.98125	0	0		TC197680	33	2	5.79	0.34	-4.08996	1.18834e-08	1.87895e-07
TC207085	3	56	0.52	9.57	4.20194	7.2012e-05	0.000259279		TC184089	208	784	35.08	138.48	1.98096	2.88436e-13	4.32602e-12		TC228900	49	3	8.6	0.51	-4.07577	2.6865e-12	6.53757e-11
TC184888	3	56	0.52	9.57	4.20194	7.2012e-05	0.000258439		TC203891	82	309	13.83	54.58	1.98057	0	0		TC191371	32	2	5.62	0.34	-4.04696	2.28288e-08	3.48186e-07
EV487906	4	74	0.69	12.65	4.1964	4.46396e-05	0.00017186		TC208102	39	147	6.58	25.96	1.98013	1.41887e-13	2.26346e-12		ES820211	32	2	5.62	0.34	-4.04696	2.28288e-08	3.48018e-07
DW224876	31	575	5.38	98.3	4.19151	2.53042e-12	2.93737e-11		TC205488	46	173	7.76	30.56	1.97752	6.55032e-14	1.11458e-12		TC190796	112	7	19.66	1.19	-4.04623	1.88245e-26	1.00562e-24
TC220711	4	73	0.69	12.48	4.17688	4.46396e-05	0.000171983		TC225434	121	455	20.41	80.37	1.97738	0	0		TC188278	80	5	14.04	0.85	-4.04594	2.99266e-19	1.32625e-17
TC225559	4	73	0.69	12.48	4.17688	4.46396e-05	0.000171963		TC182811	71	267	11.98	47.16	1.97694	0	0		BG442034	836	53	146.76	9.03	-4.02259	1.61712e-187	1.73071e-185
TC211146	4	73	0.69	12.48	4.17688	4.46396e-05	0.000171182		TC180614	12	45	2.02	7.95	1.9766	4.27508e-06	2.29452e-05		TC193206	47	3	8.25	0.51	-4.01582	9.87242e-12	2.23158e-10
TC223267	2	37	0.35	6.33	4.17678	0.000113889	0.000384094		TC225843	25	94	4.22	16.6	1.97587	2.43502e-10	2.52569e-09		ES840535	31	2	5.44	0.34	-4	4.37864e-08	6.45311e-07
AI055157	2	37	0.35	6.33	4.17678	0.000113889	0.000384054		ES849132	28	105	4.72	18.55	1.97456	3.68954e-11	4.20899e-10		TC187976	31	2	5.44	0.34	-4	4.37864e-08	6.45009e-07
DW501708	2	37	0.35	6.33	4.17678	0.000113889	0.000384014		TC208353	92	345	15.52	60.94	1.97326	0	0		AI727234	31	2	5.44	0.34	-4	4.37864e-08	6.44707e-07
ES793908	2	37	0.35	6.33	4.17678	0.000113889	0.000383973		DW476416	8	30	1.35	5.3	1.97303	0.000175267	0.000654916		TC218643	264	17	46.35	2.9	-3.99844	4.80458e-60	3.97832e-58
TC207090	9	165	1.56	28.21	4.17659	2.74138e-06	1.36622e-05		TC215533	8	30	1.35	5.3	1.97303	0.000175267	0.000654857		TC222385	123	8	21.59	1.36	-3.98868	1.22421e-28	6.82976e-27
ES835175	4	72	0.69	12.31	4.15709	4.46396e-05	0.000171285		ES805096	16	60	2.7	10.6	1.97303	1.40347e-07	9.71134e-07		TC225035	30	2	5.27	0.34	-3.9542	8.38426e-08	1.18089e-06
TC227724	3	54	0.52	9.23	4.14975	7.2012e-05	0.000259628		TC195365	8	30	1.35	5.3	1.97303	0.000175267	0.000654798		TC182688	30	2	5.27	0.34	-3.9542	8.38426e-08	1.18036e-06
CO111919	3	54	0.52	9.23	4.14975	7.2012e-05	0.000259395		DW496330	8	30	1.35	5.3	1.97303	0.000175267	0.000654739		CO098318	30	2	5.27	0.34	-3.9542	8.38426e-08	1.17983e-06
TC205480	3	54	0.52	9.23	4.14975	7.2012e-05	0.000258728		TC215009	48	180	8.1	31.79	1.97258	9.32588e-14	1.5363e-12		TC198944	59	4	10.36	0.68	-3.92935	3.12222e-14	1.07016e-12
DR453449	5	90	0.87	15.39	4.14483	2.6667e-05	0.000109044		ES811431	99	371	16.7	65.53	1.97231	0	0		TC218896	59	4	10.36	0.68	-3.92935	3.12222e-14	1.069e-12
EV498056	2	36	0.35	6.15	4.13516	0.000113891	0.000383939		TC180668	43	161	7.25	28.44	1.97187	1.03473e-13	1.6851e-12		TC189839	58	4	10.18	0.68	-3.90406	5.95072e-14	1.93429e-12
TC200891	2	36	0.35	6.15	4.13516	0.000113891	0.000383898		TC214769	35	131	5.9	23.14	1.9716	6.52368e-13	9.20055e-12		CO128632	29	2	5.09	0.34	-3.90406	1.60257e-07	2.16416e-06
ES849183	2	36	0.35	6.15	4.13516	0.000113891	0.000383858		TC227576	19	71	3.2	12.54	1.97039	1.48145e-08	1.19501e-07		TC206569	29	2	5.09	0.34	-3.90406	1.60257e-07	2.16323e-06
TC197253	2	36	0.35	6.15	4.13516	0.000113891	0.000383818		ES829117	19	71	3.2	12.54	1.97039	1.48145e-08	1.19478e-07		TC185131	43	3	7.55	0.51	-3.88791	1.31441e-10	2.66481e-09
TC189652	2	36	0.35	6.15	4.13516	0.000113891	0.000383777		TC198326	19	71	3.2	12.54	1.97039	1.48145e-08	1.19455e-07		DW496802	28	2	4.92	0.34	-3.85505	3.0574e-07	3.95076e-06
ES838411	2	36	0.35	6.15	4.13516	0.000113891	0.000383737		TC186769	23	86	3.88	15.19	1.96899	9.16312e-10	8.84763e-09		TC217284	28	2	4.92	0.34	-3.85505	3.0574e-07	3.94914e-06
DN758510	36	641	6.24	109.59	4.13443	2.25598e-13	3.02177e-12		CO095913	15	56	2.53	9.89	1.96683	3.45576e-07	2.26613e-06		TC194106	28	2	4.92	0.34	-3.85505	3.0574e-07	3.94752e-06
TC188434	3	53	0.52	9.06	4.12293	7.2012e-05	0.000259163		TC183451	189	703	31.88	124.17	1.96159	1.9984e-13	3.07758e-12		TC190674	195	14	34.23	2.38	-3.84623	1.93061e-43	1.39327e-41
AI728733	3	53	0.52	9.06	4.12293	7.2012e-05	0.000258525		TC188137	11	41	1.86	7.24	1.96069	1.18262e-05	5.7606e-05		TC209611	55	4	9.66	0.68	-3.82842	4.09418e-13	1.10673e-11
TC193529	4	70	0.69	11.97	4.11668	4.46396e-05	0.000170897		TC189062	11	41	1.86	7.24	1.96069	1.18262e-05	5.75992e-05		BG446209	27	2	4.74	0.34	-3.80128	5.8212e-07	7.17727e-06
TC229063	5	88	0.87	15.04	4.11165	2.6667e-05	0.000108823		TC209773	11	41	1.86	7.24	1.96069	1.18262e-05	5.75924e-05		TC192321	40	3	7.02	0.51	-3.7829	9.0335e-10	1.67003e-08
TC219529	5	88	0.87	15.04	4.11165	2.6667e-05	0.000108754		TC194470	95	353	16.02	62.35	1.96052	0	0		TC218181	366	28	64.25	4.77	-3.75164	9.37048e-79	8.25888e-77
DW496826	33	576	5.72	98.47	4.1056	8.36886e-13	1.02873e-11		DW505281	28	104	4.72	18.37	1.96049	3.75884e-11	4.28686e-10		TC181878	52	4	9.13	0.68	-3.74701	2.78842e-12	6.76466e-11
ES846035	10	174	1.73	29.75	4.10405	1.50343e-06	7.88284e-06		TC225319	18	67	3.04	11.83	1.96031	3.3147e-08	2.54195e-07		CO119367	78	6	13.69	1.02	-3.74648	7.98038e-18	3.34804e-16
TC193425	4	69	0.69	11.8	4.09605	4.46396e-05	0.000171019		TC211319	18	67	3.04	11.83	1.96031	3.3147e-08	2.54147e-07		TC228075	26	2	4.56	0.34	-3.74543	1.10596e-06	1.30824e-05
TC204006	3	52	0.52	8.89	4.0956	7.2012e-05	0.000259861		TC182951	14	52	2.36	9.18	1.95971	8.90754e-07	5.37428e-06		TC215854	26	2	4.56	0.34	-3.74543	1.10596e-06	1.30775e-05
DW243447	6	104	1.04	17.78	4.0956	1.54993e-05	6.59475e-05		ES791064	14	52	2.36	9.18	1.95971	8.90754e-07	5.37349e-06		TC201690	26	2	4.56	0.34	-3.74543	1.10596e-06	1.30726e-05
TC198829	3	52	0.52	8.89	4.0956	7.2012e-05	0.000258786		TC201005	31	115	5.23	20.31	1.95731	5.99542e-12	7.56099e-11		TC207407	102	8	17.91	1.36	-3.71909	8.59528e-23	4.18654e-21
TC188168	5	87	0.87	14.87	4.09525	2.6667e-05	0.000109128		TC186492	24	89	4.05	15.72	1.95661	4.97164e-10	4.90933e-09		TC217296	38	3	6.67	0.51	-3.70912	3.24066e-09	5.57808e-08
EX170303	2	35	0.35	5.98	4.09472	0.000113894	0.000383708		TC181667	99	367	16.7	64.82	1.95659	0	0		TC228843	63	5	11.06	0.85	-3.70174	1.6675e-14	5.88865e-13
ES825349	2	35	0.35	5.98	4.09472	0.000113894	0.000383667		TC200357	51	189	8.6	33.38	1.95658	4.4409e-16	9.49834e-15		DR455099	176	14	30.9	2.38	-3.69857	3.45492e-38	2.31296e-36
TC192075	2	35	0.35	5.98	4.09472	0.000113894	0.000383627		TC200005	20	74	3.37	13.07	1.95544	8.1432e-09	6.82699e-08		TC198072	25	2	4.39	0.34	-3.69061	2.0964e-06	2.38048e-05
TC223616	2	35	0.35	5.98	4.09472	0.000113894	0.000383587		BE052503	17	63	2.87	11.13	1.95533	7.79368e-08	5.62726e-07		TC191199	25	2	4.39	0.34	-3.69061	2.0964e-06	2.37963e-05
DW496619	2	35	0.35	5.98	4.09472	0.000113894	0.000383547		TC224991	17	63	2.87	11.13	1.95533	7.79368e-08	5.62628e-07		CO090001	37	3	6.5	0.51	-3.67187	6.12258e-09	1.01287e-07
DW501115	6	103	1.04	17.61	4.08174	1.54993e-05	6.6035e-05		TC188020	30	111	5.06	19.61	1.95438	1.09941e-11	1.33953e-10		ES840626	37	3	6.5	0.51	-3.67187	6.12258e-09	1.01233e-07
TC194089	10	171	1.73	29.23	4.07861	1.50343e-06	7.89444e-06		TC218519	40	148	6.75	26.14	1.9533	1.2057e-13	1.9361e-12		TC215818	37	3	6.5	0.51	-3.67187	6.12258e-09	1.0118e-07
TC196439	13	221	2.25	37.78	4.06963	2.37392e-07	1.42072e-06		TC203869	13	48	2.19	8.48	1.95313	2.38576e-06	1.34726e-05		TC190341	49	4	8.6	0.68	-3.66073	1.87784e-11	4.12326e-10
ES841868	3	51	0.52	8.72	4.06774	7.2012e-05	0.000258467		TC197543	13	48	2.19	8.48	1.95313	2.38576e-06	1.34708e-05		TC201527	133	11	23.35	1.87	-3.64231	7.50756e-29	4.21831e-27
TC213876	6	102	1.04	17.44	4.06774	1.54993e-05	6.58428e-05		EX166786	10	37	1.69	6.54	1.95227	3.352e-05	0.000150271		DW499894	48	4	8.43	0.68	-3.63193	3.53654e-11	7.55446e-10
CO121491	2	34	0.35	5.81	4.05311	0.0001139	0.000383527		TC200333	10	37	1.69	6.54	1.95227	3.352e-05	0.000150255		TC199140	48	4	8.43	0.68	-3.63193	3.53654e-11	7.54934e-10
TC188225	2	34	0.35	5.81	4.05311	0.0001139	0.000383487		TC214743	10	37	1.69	6.54	1.95227	3.352e-05	0.000150239		TC183105	36	3	6.32	0.51	-3.63136	1.15469e-08	1.83496e-07
TC205413	2	34	0.35	5.81	4.05311	0.0001139	0.000383447		EX171587	10	37	1.69	6.54	1.95227	3.352e-05	0.000150223		TC185847	72	6	12.64	1.02	-3.63136	3.57956e-16	1.39567e-14
TC189241	2	34	0.35	5.81	4.05311	0.0001139	0.000383407		TC213759	10	37	1.69	6.54	1.95227	3.352e-05	0.000150206		TC229041	24	2	4.21	0.34	-3.63021	3.9641e-06	4.28332e-05
TC180431	2	34	0.35	5.81	4.05311	0.0001139	0.000383367		BF275271	10	37	1.69	6.54	1.95227	3.352e-05	0.00015019		TC217624	24	2	4.21	0.34	-3.63021	3.9641e-06	4.28185e-05
TC228691	2	34	0.35	5.81	4.05311	0.0001139	0.000383326		TC183761	42	155	7.08	27.38	1.9513	9.83658e-14	1.614e-12		TC200540	140	12	24.58	2.04	-3.59084	5.85422e-30	3.36137e-28
TC199990	2	34	0.35	5.81	4.05311	0.0001139	0.000383286		CO124265	62	229	10.46	40.45	1.95126	0	0		BG444998	116	10	20.36	1.7	-3.58213	5.21238e-25	2.68425e-23
TC186571	4	67	0.69	11.45	4.05261	4.46396e-05	0.000171777		TC183998	58	214	9.78	37.8	1.95048	0	0		TC189086	23	2	4.04	0.34	-3.57075	7.47598e-06	7.67978e-05
TC202164	11	185	1.91	31.63	4.04965	8.17844e-07	4.50818e-06		DR455869	90	331	15.18	58.46	1.94528	0	0		TC186255	46	4	8.08	0.68	-3.57075	1.24886e-10	2.53354e-09
TC211945	7	116	1.21	19.83	4.03461	8.82704e-06	3.9302e-05		TC206830	25	92	4.22	16.25	1.94512	2.69786e-10	2.76093e-09		ES814054	23	2	4.04	0.34	-3.57075	7.47598e-06	7.67728e-05
ES798780	4	66	0.69	11.28	4.03103	4.46396e-05	0.000171449		DR455227	37	136	6.24	24.02	1.94462	2.7578e-13	4.15125e-12		TC183438	34	3	5.97	0.51	-3.54916	4.08366e-08	6.03534e-07
TC187726	5	83	0.87	14.19	4.02772	2.6667e-05	0.000108616		TC214728	46	169	7.76	29.85	1.9436	6.55032e-14	1.11596e-12		TC212934	182	16	31.95	2.73	-3.54884	3.2903e-38	2.21216e-36
AJ513978	9	148	1.56	25.3	4.01952	2.74138e-06	1.3658e-05		ES792034	12	44	2.02	7.77	1.94356	6.58588e-06	3.38753e-05		TC212374	44	4	7.72	0.68	-3.50499	4.3826e-10	8.40332e-09
TC179814	3	49	0.52	8.38	4.01037	7.2012e-05	0.00025992		TC220130	12	44	2.02	7.77	1.94356	6.58588e-06	3.38711e-05		TC208075	22	2	3.86	0.34	-3.50499	1.40592e-05	0.000136788
DN760089	3	49	0.52	8.38	4.01037	7.2012e-05	0.000259745		ES800152	27	99	4.55	17.49	1.94259	7.45178e-11	8.24179e-10		TC196566	22	2	3.86	0.34	-3.50499	1.40592e-05	0.000136746
TC217557	2	33	0.35	5.64	4.01027	0.000113911	0.000383285		TC182280	42	154	7.08	27.2	1.94179	9.83658e-14	1.6089e-12		DW230015	44	4	7.72	0.68	-3.50499	4.3826e-10	8.3982e-09
ES820644	2	33	0.35	5.64	4.01027	0.000113911	0.000383244		TC207240	84	308	14.17	54.4	1.94077	0	0		TC217169	22	2	3.86	0.34	-3.50499	1.40592e-05	0.000136704
CO100446	2	33	0.35	5.64	4.01027	0.000113911	0.000383204		TC222804	15	55	2.53	9.71	1.94033	4.96696e-07	3.13629e-06		TC208884	989	91	173.62	15.5	-3.48559	1.62952e-197	1.76195e-195
TC189540	2	33	0.35	5.64	4.01027	0.000113911	0.000383164		TC216968	15	55	2.53	9.71	1.94033	4.96696e-07	3.13581e-06		DT047776	54	5	9.48	0.85	-3.47935	4.82014e-12	1.13015e-10
TC199608	2	33	0.35	5.64	4.01027	0.000113911	0.000383124		TC228589	15	55	2.53	9.71	1.94033	4.96696e-07	3.13533e-06		TC206777	54	5	9.48	0.85	-3.47935	4.82014e-12	1.12931e-10
TC206492	2	33	0.35	5.64	4.01027	0.000113911	0.000383084		ES837376	188	689	31.71	121.7	1.94032	9.4591e-14	1.55639e-12		TC196842	43	4	7.55	0.68	-3.47287	8.18942e-10	1.52293e-08
TC214896	2	33	0.35	5.64	4.01027	0.000113911	0.000383044		TC193491	9	33	1.52	5.83	1.93942	9.67996e-05	0.000385902		TC217888	43	4	7.55	0.68	-3.47287	8.18942e-10	1.52203e-08
TC221727	7	114	1.21	19.49	4.00966	8.82704e-06	3.93292e-05		TC212513	9	33	1.52	5.83	1.93942	9.67996e-05	0.000385864		ES810898	43	4	7.55	0.68	-3.47287	8.18942e-10	1.52113e-08
AI725903	7	114	1.21	19.49	4.00966	8.82704e-06	3.93074e-05		TC190118	44	161	7.42	28.44	1.93843	7.08322e-14	1.20179e-12		TC184016	43	4	7.55	0.68	-3.47287	8.18942e-10	1.52024e-08
TC219450	6	98	1.04	16.75	4.00951	1.54993e-05	6.60876e-05		DW237657	47	172	7.93	30.38	1.93773	0	0		TC185146	139	13	24.4	2.21	-3.46476	6.598e-29	3.71388e-27
TC180963	4	65	0.69	11.11	4.00912	4.46396e-05	0.000171551		ES811891	20	73	3.37	12.89	1.93543	1.0103e-08	8.39682e-08		TC212944	64	6	11.24	1.02	-3.462	5.38878e-14	1.77548e-12
FL577598	4	65	0.69	11.11	4.00912	4.46396e-05	0.00017151		DW503268	26	95	4.39	16.78	1.93445	1.46531e-10	1.55657e-09		EX168138	53	5	9.3	0.85	-3.4517	8.98772e-12	2.03892e-10
TC201897	4	65	0.69	11.11	4.00912	4.46396e-05	0.000171326		TC211349	14	51	2.36	9.01	1.93274	1.3299e-06	7.84756e-06		TC215367	170	16	29.84	2.73	-3.45027	5.78066e-35	3.68195e-33
TC182960	9	146	1.56	24.96	4	2.74138e-06	1.36368e-05		DN817440	14	51	2.36	9.01	1.93274	1.3299e-06	7.84644e-06		TC206153	602	57	105.68	9.71	-3.44409	1.15224e-119	1.16203e-117
TC209813	19	306	3.29	52.31	3.99093	5.26114e-09	4.02352e-08		ES846666	17	62	2.87	10.95	1.93181	1.07049e-07	7.51541e-07		BF277456	21	2	3.69	0.34	-3.44001	2.63586e-05	0.000241448
BF278684	4	64	0.69	10.94	3.98687	4.46396e-05	0.000171736		TC217004	17	62	2.87	10.95	1.93181	1.07049e-07	7.51414e-07		TC215094	21	2	3.69	0.34	-3.44001	2.63586e-05	0.000241378
AW187671	4	64	0.69	10.94	3.98687	4.46396e-05	0.000171695		TC189640	17	62	2.87	10.95	1.93181	1.07049e-07	7.51286e-07		TC190485	21	2	3.69	0.34	-3.44001	2.63586e-05	0.000241307
TC210553	3	48	0.52	8.21	3.9808	7.2012e-05	0.000258901		TC218180	17	62	2.87	10.95	1.93181	1.07049e-07	7.51159e-07		TC189054	21	2	3.69	0.34	-3.44001	2.63586e-05	0.000241237
TC193504	3	48	0.52	8.21	3.9808	7.2012e-05	0.000258757		DT048970	17	62	2.87	10.95	1.93181	1.07049e-07	7.51032e-07		TC211959	73	7	12.82	1.19	-3.42936	1.13359e-15	4.32345e-14
ES822517	3	48	0.52	8.21	3.9808	7.2012e-05	0.000258641		TC210526	118	429	19.9	75.77	1.92886	0	0		CO120242	52	5	9.13	0.85	-3.42508	1.67339e-11	3.71058e-10
DW233651	6	96	1.04	16.41	3.97992	1.54993e-05	6.60174e-05		TC183698	38	138	6.41	24.38	1.9273	2.02282e-13	3.1094e-12		DW233657	52	5	9.13	0.85	-3.42508	1.67339e-11	3.70796e-10
DR456332	29	464	5.03	79.33	3.97924	8.54384e-12	9.28691e-11		TC226414	76	276	12.82	48.75	1.92701	0	0		DR452466	52	5	9.13	0.85	-3.42508	1.67339e-11	3.70535e-10
TC194030	2	32	0.35	5.47	3.96611	0.000113933	0.000383076		DW500413	11	40	1.86	7.07	1.92641	1.86026e-05	8.84886e-05		TC228909	103	10	18.08	1.7	-3.41079	1.71332e-21	8.0824e-20
TC220422	2	32	0.35	5.47	3.96611	0.000113933	0.000383036		TC220662	11	40	1.86	7.07	1.92641	1.86026e-05	8.84784e-05		TC208997	20	2	3.51	0.34	-3.36786	4.92546e-05	0.000421369
TC206853	2	32	0.35	5.47	3.96611	0.000113933	0.000382995		TC229640	11	40	1.86	7.07	1.92641	1.86026e-05	8.84682e-05		DW496518	20	2	3.51	0.34	-3.36786	4.92546e-05	0.000421255
DT527036	2	32	0.35	5.47	3.96611	0.000113933	0.000382955		TC204355	97	352	16.36	62.17	1.92605	1.04361e-14	1.98569e-13		DW009498	20	2	3.51	0.34	-3.36786	4.92546e-05	0.00042114
TC180597	2	32	0.35	5.47	3.96611	0.000113933	0.000382915		TC187300	104	377	17.54	66.59	1.92466	0	0		DR463946	40	4	7.02	0.68	-3.36786	5.28552e-09	8.80407e-08
TC225790	2	32	0.35	5.47	3.96611	0.000113933	0.000382875		TC204129	24	87	4.05	15.37	1.92412	6.1872e-10	6.04901e-09		TC217752	40	4	7.02	0.68	-3.36786	5.28552e-09	8.79941e-08
ES846818	2	32	0.35	5.47	3.96611	0.000113933	0.000382835		EV482455	40	145	6.75	25.61	1.92375	1.2057e-13	1.93685e-12		TC181479	20	2	3.51	0.34	-3.36786	4.92546e-05	0.000421026
ES822556	2	32	0.35	5.47	3.96611	0.000113933	0.000382795		DW514312	29	105	4.89	18.55	1.92351	2.21456e-11	2.61058e-10		DW008817	20	2	3.51	0.34	-3.36786	4.92546e-05	0.000420911
TC225931	2	32	0.35	5.47	3.96611	0.000113933	0.000382755		DW515121	13	47	2.19	8.3	1.92218	3.66478e-06	1.97696e-05		TC201677	20	2	3.51	0.34	-3.36786	4.92546e-05	0.000420797
TC182849	13	205	2.25	35.05	3.96142	2.37392e-07	1.42232e-06		DR455294	13	47	2.19	8.3	1.92218	3.66478e-06	1.97671e-05		TC210224	20	2	3.51	0.34	-3.36786	4.92546e-05	0.000420683
TC191241	12	189	2.08	32.31	3.95733	4.41888e-07	2.52373e-06		TC205311	13	47	2.19	8.3	1.92218	3.66478e-06	1.97645e-05		ES827069	20	2	3.51	0.34	-3.36786	4.92546e-05	0.000420569
DW503098	5	79	0.87	13.51	3.95687	2.6667e-05	0.000109086		TC220531	13	47	2.19	8.3	1.92218	3.66478e-06	1.97619e-05		TC195185	278	28	48.8	4.77	-3.35482	7.3473e-55	5.88251e-53
TC193814	17	267	2.95	45.65	3.95183	1.89542e-08	1.3401e-07		TC188496	52	188	8.77	33.21	1.92097	4.55192e-14	7.89146e-13		TC186583	69	7	12.11	1.19	-3.34717	1.34063e-14	4.87099e-13
TC207523	3	47	0.52	8.04	3.95061	7.2012e-05	0.000259221		TC181507	31	112	5.23	19.78	1.91916	6.4e-12	8.05403e-11		TC185295	186	19	32.65	3.24	-3.33302	5.29782e-37	3.48736e-35
DR453562	3	47	0.52	8.04	3.95061	7.2012e-05	0.00025867		BF275404	26	94	4.39	16.6	1.91889	1.61283e-10	1.70408e-09		TC187329	39	4	6.85	0.68	-3.3325	9.80252e-09	1.57929e-07
TC200603	3	47	0.52	8.04	3.95061	7.2012e-05	0.000258265		ES838680	256	924	43.18	163.21	1.91829	0	0		BG444857	39	4	6.85	0.68	-3.3325	9.80252e-09	1.57849e-07
TC185279	4	62	0.69	10.6	3.94132	4.46396e-05	0.000172004		TC210171	74	267	12.48	47.16	1.91795	0	0		TC196181	78	8	13.69	1.36	-3.33144	2.81946e-16	1.10616e-14
TC203314	4	62	0.69	10.6	3.94132	4.46396e-05	0.000171901		TC210073	114	411	19.23	72.6	1.91661	4.57412e-14	7.88697e-13		TC193914	29	3	5.09	0.51	-3.3191	9.24434e-07	1.10598e-05
TC212879	4	62	0.69	10.6	3.94132	4.46396e-05	0.000170958		TC180315	20	72	3.37	12.72	1.91628	1.32614e-08	1.08733e-07		BF278242	48	5	8.43	0.85	-3.31	1.97919e-10	3.92408e-09
DW233219	4	62	0.69	10.6	3.94132	4.46396e-05	0.000170815		TC190084	186	670	31.37	118.34	1.91548	5.12478e-13	7.38372e-12		TC188108	144	15	25.28	2.55	-3.30943	9.31614e-29	5.22518e-27
TC198907	6	93	1.04	15.9	3.93437	1.54993e-05	6.59824e-05		TC212567	45	162	7.59	28.61	1.91435	1.79856e-14	3.33322e-13		TC207086	19	2	3.34	0.34	-3.29624	9.17078e-05	0.000740844
TC182089	6	93	1.04	15.9	3.93437	1.54993e-05	6.59737e-05		TC211278	10	36	1.69	6.36	1.912	5.34668e-05	0.000227279		TC181108	19	2	3.34	0.34	-3.29624	9.17078e-05	0.000740653
TC222790	2	31	0.35	5.3	3.92057	0.000113973	0.000382849		TC224800	10	36	1.69	6.36	1.912	5.34668e-05	0.000227256		TC213394	19	2	3.34	0.34	-3.29624	9.17078e-05	0.000740463
CO098692	2	31	0.35	5.3	3.92057	0.000113973	0.000382809		TC211460	10	36	1.69	6.36	1.912	5.34668e-05	0.000227233		TC191121	19	2	3.34	0.34	-3.29624	9.17078e-05	0.000740273
TC225461	2	31	0.35	5.3	3.92057	0.000113973	0.000382769		TC222922	101	363	17.04	64.12	1.91185	0	0		CO119897	19	2	3.34	0.34	-3.29624	9.17078e-05	0.000740084
CO103822	2	31	0.35	5.3	3.92057	0.000113973	0.000382729		TC207355	12	43	2.02	7.6	1.91164	1.03206e-05	5.19927e-05		TC182791	19	2	3.34	0.34	-3.29624	9.17078e-05	0.000739894
ES792464	2	31	0.35	5.3	3.92057	0.000113973	0.000382689		TC203911	22	79	3.71	13.95	1.91077	3.07122e-09	2.75398e-08		TC183843	19	2	3.34	0.34	-3.29624	9.17078e-05	0.000739704
TC205289	2	31	0.35	5.3	3.92057	0.000113973	0.000382649		TC185509	58	208	9.78	36.74	1.90945	0	0		TC203007	19	2	3.34	0.34	-3.29624	9.17078e-05	0.000739515
ES838495	2	31	0.35	5.3	3.92057	0.000113973	0.000382609		ES842545	53	190	8.94	33.56	1.9084	3.79696e-14	6.74083e-13		TC199227	19	2	3.34	0.34	-3.29624	9.17078e-05	0.000739325
DN803276	2	31	0.35	5.3	3.92057	0.000113973	0.000382569		TC182883	17	61	2.87	10.77	1.9079	1.53982e-07	1.06264e-06		TC194267	19	2	3.34	0.34	-3.29624	9.17078e-05	0.000739136
EX171536	6	92	1.04	15.73	3.91886	1.54993e-05	6.59999e-05		TC224857	21	75	3.54	13.25	1.90417	7.33922e-09	6.178e-08		TC202180	113	12	19.84	2.04	-3.28177	1.06894e-22	5.19046e-21
TC221932	12	184	2.08	31.46	3.91886	4.41888e-07	2.52193e-06		TC211214	42	150	7.08	26.49	1.90363	9.83658e-14	1.60699e-12		DW240360	28	3	4.92	0.51	-3.27009	1.71212e-06	1.96756e-05
ES845612	9	138	1.56	23.59	3.91856	2.74138e-06	1.36347e-05		TC217022	33	118	5.57	20.84	1.90361	2.0437e-12	2.74117e-11		TC182041	28	3	4.92	0.51	-3.27009	1.71212e-06	1.96684e-05
TC184924	3	46	0.52	7.86	3.91795	7.2012e-05	0.000260007		TC211005	154	550	25.98	97.15	1.90281	1.27232e-13	2.03438e-12		TC193175	56	6	9.83	1.02	-3.26862	7.49094e-12	1.72297e-10
ES806689	3	46	0.52	7.86	3.91795	7.2012e-05	0.000259978		TC207616	198	707	33.4	124.88	1.90262	0	0		TC199037	27	3	4.74	0.51	-3.21632	3.16176e-06	3.48702e-05
TC220832	3	46	0.52	7.86	3.91795	7.2012e-05	0.000259541		TC210314	30	107	5.06	18.9	1.90118	1.30702e-11	1.58409e-10		TC227807	27	3	4.74	0.51	-3.21632	3.16176e-06	3.4858e-05
AJ513486	3	46	0.52	7.86	3.91795	7.2012e-05	0.000258699		TC207751	62	221	10.46	39.04	1.90007	0	0		DW502070	27	3	4.74	0.51	-3.21632	3.16176e-06	3.48458e-05
TC181309	19	289	3.29	49.41	3.90864	5.26114e-09	4.02736e-08		DW507732	23	82	3.88	14.48	1.89993	1.69269e-09	1.57805e-08		DW239351	27	3	4.74	0.51	-3.21632	3.16176e-06	3.48336e-05
TC193309	9	137	1.56	23.42	3.90812	2.74138e-06	1.36559e-05		TC195452	39	139	6.58	24.55	1.89956	1.42997e-13	2.2759e-12		TC222469	45	5	7.9	0.85	-3.21632	1.23928e-09	2.24231e-08
TC183431	16	243	2.77	41.54	3.90654	3.58416e-08	2.43184e-07		TC224539	16	57	2.7	10.07	1.89903	4.12292e-07	2.62902e-06		TC200132	71	8	12.46	1.36	-3.19563	2.01228e-14	7.07446e-13
TC199840	6	91	1.04	15.56	3.90319	1.54993e-05	6.60262e-05		DT047714	16	57	2.7	10.07	1.89903	4.12292e-07	2.62862e-06		DT048396	88	10	15.45	1.7	-3.184	1.64303e-17	6.80237e-16
TC205073	6	91	1.04	15.56	3.90319	1.54993e-05	6.59562e-05		TC206898	27	96	4.55	16.96	1.8982	1.01307e-10	1.10773e-09		TC181370	35	4	6.14	0.68	-3.17463	1.13441e-07	1.56553e-06
TC214948	6	91	1.04	15.56	3.90319	1.54993e-05	6.58602e-05		TC197048	43	153	7.25	27.02	1.89797	1.03473e-13	1.68377e-12		DT051884	35	4	6.14	0.68	-3.17463	1.13441e-07	1.56484e-06
ES791001	8	121	1.39	20.69	3.89578	4.94942e-06	2.33239e-05		TC186294	36	128	6.07	22.61	1.89719	4.31432e-13	6.26842e-12		TC199323	149	17	26.16	2.9	-3.17324	1.15993e-28	6.49417e-27
TC212344	8	121	1.39	20.69	3.89578	4.94942e-06	2.32658e-05		ES835053	29	103	4.89	18.19	1.89524	2.64118e-11	3.09848e-10		DW476885	96	11	16.85	1.87	-3.17164	6.39286e-19	2.78989e-17
TC197032	4	60	0.69	10.26	3.89429	4.46396e-05	0.000171039		TC190562	111	394	18.72	69.59	1.8943	0	0		TC192302	61	7	10.71	1.19	-3.16993	1.76255e-12	4.37716e-11
ES841903	3	45	0.52	7.69	3.8864	7.20122e-05	0.000258237		TC194797	9	32	1.52	5.65	1.89418	0.000155779	0.000599925		TC200214	26	3	4.56	0.51	-3.16046	5.82076e-06	6.08472e-05
DR453849	3	45	0.52	7.69	3.8864	7.20122e-05	0.00025818		TC188689	18	64	3.04	11.3	1.89418	8.56488e-08	6.16257e-07		TC217838	26	3	4.56	0.51	-3.16046	5.82076e-06	6.0827e-05
BF273676	3	45	0.52	7.69	3.8864	7.20122e-05	0.000258122		TC204402	9	32	1.52	5.65	1.89418	0.000155779	0.000599869		BG445479	121	14	21.24	2.38	-3.15775	2.09972e-23	1.04044e-21
TC204172	2	30	0.35	5.13	3.87353	0.000114048	0.000382781		TC192963	9	32	1.52	5.65	1.89418	0.000155779	0.000599813		DW512280	43	5	7.55	0.85	-3.15094	4.16894e-09	7.09058e-08
TC209935	2	30	0.35	5.13	3.87353	0.000114048	0.000382741		TC208211	9	32	1.52	5.65	1.89418	0.000155779	0.000599757		TC195370	138	16	24.23	2.73	-3.14982	1.78421e-26	9.54764e-25
DV849236	2	30	0.35	5.13	3.87353	0.000114048	0.000382701		TC216622	9	32	1.52	5.65	1.89418	0.000155779	0.000599701		TC228305	34	4	5.97	0.68	-3.13412	2.07966e-07	2.76453e-06
ES820444	2	30	0.35	5.13	3.87353	0.000114048	0.000382661		CO105564	18	64	3.04	11.3	1.89418	8.56488e-08	6.1615e-07		TC201624	119	14	20.89	2.38	-3.13378	6.97632e-23	3.40854e-21
DW517973	2	30	0.35	5.13	3.87353	0.000114048	0.000382621		TC194342	9	32	1.52	5.65	1.89418	0.000155779	0.000599645		BQ404710	59	7	10.36	1.19	-3.12199	5.88136e-12	1.36171e-10
DW501211	2	30	0.35	5.13	3.87353	0.000114048	0.000382581		TC182482	18	64	3.04	11.3	1.89418	8.56488e-08	6.16043e-07		DR454177	42	5	7.37	0.85	-3.11613	7.62202e-09	1.24456e-07
EX169575	2	30	0.35	5.13	3.87353	0.000114048	0.000382541		TC225358	18	64	3.04	11.3	1.89418	8.56488e-08	6.15936e-07		TC222744	109	13	19.14	2.21	-3.11447	5.90068e-21	2.73037e-19
TC206641	2	30	0.35	5.13	3.87353	0.000114048	0.000382501		ES821880	9	32	1.52	5.65	1.89418	0.000155779	0.00059959		DW230340	386	46	67.76	7.83	-3.11335	1.59829e-70	1.37405e-68
ES838724	2	30	0.35	5.13	3.87353	0.000114048	0.000382461		BQ401430	9	32	1.52	5.65	1.89418	0.000155779	0.000599534		ES813713	117	14	20.54	2.38	-3.1094	2.31006e-22	1.11825e-20
TC197865	2	30	0.35	5.13	3.87353	0.000114048	0.000382421		TC201121	31	110	5.23	19.43	1.8934	7.24332e-12	9.05743e-11		TC197264	25	3	4.39	0.51	-3.10565	1.06806e-05	0.000106383
TC184823	2	30	0.35	5.13	3.87353	0.000114048	0.000382382		DW501861	53	188	8.94	33.21	1.89327	3.79696e-14	6.73216e-13		BG446261	50	6	8.78	1.02	-3.10565	2.841e-10	5.54541e-09
ES845265	2	30	0.35	5.13	3.87353	0.000114048	0.000382342		TC201585	22	78	3.71	13.78	1.89308	4.06062e-09	3.55336e-08		TC186718	33	4	5.79	0.68	-3.08996	3.8024e-07	4.80878e-06
TC197017	6	89	1.04	15.22	3.87131	1.54993e-05	6.58951e-05		TC188960	108	383	18.22	67.65	1.89257	0	0		TC209048	197	24	34.58	4.09	-3.07977	2.13616e-36	1.3916e-34
ES810078	10	148	1.73	25.3	3.87029	1.50343e-06	7.89186e-06		TC184944	13	46	2.19	8.13	1.89232	5.72516e-06	3.02647e-05		CO126500	131	16	23	2.73	-3.07466	1.17402e-24	5.99682e-23
TC205008	107	1582	18.55	270.46	3.86592	0	0		ES791972	13	46	2.19	8.13	1.89232	5.72516e-06	3.02608e-05		TC219173	106	13	18.61	2.21	-3.07396	3.5366e-20	1.59884e-18
TC195806	5	74	0.87	12.65	3.86198	2.6667e-05	0.000108837		TC199735	79	280	13.33	49.46	1.89159	0	0		TC184487	114	14	20.01	2.38	-3.07169	1.38279e-21	6.5428e-20
ES802403	12	176	2.08	30.09	3.85463	4.41888e-07	2.52552e-06		TC186567	46	163	7.76	28.79	1.89144	6.55032e-14	1.11412e-12		TC182994	415	51	72.85	8.69	-3.0675	1.15614e-74	9.99394e-73
TC192668	3	44	0.52	7.52	3.85415	7.20122e-05	0.000258209		TC197445	63	223	10.63	39.39	1.88969	0	0		TC225979	32	4	5.62	0.68	-3.04696	6.93258e-07	8.44824e-06
TC179645	3	44	0.52	7.52	3.85415	7.20122e-05	0.000258151		ES816520	11	39	1.86	6.89	1.8892	2.95406e-05	0.000134265		TC210621	32	4	5.62	0.68	-3.04696	6.93258e-07	8.44497e-06
TC209243	3	44	0.52	7.52	3.85415	7.20122e-05	0.000258093		TC216719	58	205	9.78	36.21	1.88848	0	0		DW520313	40	5	7.02	0.85	-3.04594	2.5304e-08	3.83891e-07
TC223627	22	322	3.81	55.05	3.85288	7.59684e-10	6.5226e-09		CO102511	26	92	4.39	16.25	1.88815	2.23016e-10	2.3325e-09		TC183060	24	3	4.21	0.51	-3.04525	1.95288e-05	0.000184416
EX169398	18	261	3.12	44.62	3.83807	9.99716e-09	7.35139e-08		TC205816	34	120	5.73	21.2	1.88746	1.23124e-12	1.68309e-11		DW497446	24	3	4.21	0.51	-3.04525	1.95288e-05	0.000184361
TC216692	2	29	0.35	4.96	3.82491	0.000114188	0.00038277		DT459540	64	226	10.79	39.92	1.88742	0	0		EX170741	24	3	4.21	0.51	-3.04525	1.95288e-05	0.000184305
TC190056	2	29	0.35	4.96	3.82491	0.000114188	0.00038273		TC199238	15	53	2.53	9.36	1.88737	1.1332e-06	6.77285e-06		CO498980	39	5	6.85	0.85	-3.01057	4.59386e-08	6.74817e-07
ES843858	2	29	0.35	4.96	3.82491	0.000114188	0.00038269		TC227793	30	106	5.06	18.72	1.88737	1.45484e-11	1.76014e-10		TC193467	257	33	45.12	5.62	-3.00513	6.51342e-46	4.81091e-44
TC205199	2	29	0.35	4.96	3.82491	0.000114188	0.000382651		ES845491	15	53	2.53	9.36	1.88737	1.1332e-06	6.77187e-06		TC200182	474	61	83.21	10.39	-3.00156	3.06818e-83	2.7662e-81
ES811644	2	29	0.35	4.96	3.82491	0.000114188	0.000382611		TC223312	66	233	11.13	41.16	1.88679	0	0		TC198650	93	12	16.33	2.04	-3.00088	1.76006e-17	7.25825e-16
DW499750	2	29	0.35	4.96	3.82491	0.000114188	0.000382571		TC210398	19	67	3.2	11.83	1.88631	4.76194e-08	3.58141e-07		TC181086	31	4	5.44	0.68	-3	1.26021e-06	1.47626e-05
ES832604	2	29	0.35	4.96	3.82491	0.000114188	0.000382531		TC195451	2794	9857	471.27	1741.05	1.88533	0	0		ES818460	54	7	9.48	1.19	-2.99393	1.16115e-10	2.36476e-09
TC215920	2	29	0.35	4.96	3.82491	0.000114188	0.000382491		TC227082	17	60	2.87	10.6	1.88494	2.29388e-07	1.5324e-06		TC223375	23	3	4.04	0.51	-2.98579	3.55724e-05	0.000317618
EX169837	2	29	0.35	4.96	3.82491	0.000114188	0.000382451		TC196244	17	60	2.87	10.6	1.88494	2.29388e-07	1.53215e-06		DT053056	23	3	4.04	0.51	-2.98579	3.55724e-05	0.000317528
TC215250	2	29	0.35	4.96	3.82491	0.000114188	0.000382411		CO492070	42	148	7.08	26.14	1.88444	9.83658e-14	1.61336e-12		TC202368	23	3	4.04	0.51	-2.98579	3.55724e-05	0.000317438
TC222211	2	29	0.35	4.96	3.82491	0.000114188	0.000382371		TC190423	42	148	7.08	26.14	1.88444	9.83658e-14	1.60826e-12		CO111195	23	3	4.04	0.51	-2.98579	3.55724e-05	0.000317348
DW502027	2	29	0.35	4.96	3.82491	0.000114188	0.000382331		TC198824	120	423	20.24	74.71	1.88409	0	0		EX166226	391	51	68.64	8.69	-2.98162	1.6309e-68	1.39068e-66
TC200506	2	29	0.35	4.96	3.82491	0.000114188	0.000382292		TC179744	25	88	4.22	15.54	1.88067	5.1445e-10	5.07397e-09		TC183982	183	24	32.13	4.09	-2.97375	8.3755e-33	5.11719e-31
TC228903	3	43	0.52	7.35	3.82116	7.20124e-05	0.000258065		TC194104	33	116	5.57	20.49	1.87917	2.31104e-12	3.09173e-11		TC218576	76	10	13.34	1.7	-2.97215	2.11374e-14	7.41459e-13
BG441705	4	57	0.69	9.74	3.81925	4.46396e-05	0.000171101		ES795255	39	137	6.58	24.2	1.87885	1.45217e-13	2.30238e-12		TC221008	114	15	20.01	2.55	-2.97215	6.14024e-21	2.82874e-19
TC199546	17	243	2.95	41.54	3.81571	1.89542e-08	1.34128e-07		AI728857	51	179	8.6	31.62	1.87843	4.4409e-16	9.50325e-15		TC180640	53	7	9.3	1.19	-2.96627	2.0968e-10	4.15203e-09
TC226291	5	71	0.87	12.14	3.80261	2.6667e-05	0.00010874		TC194913	41	144	6.92	25.43	1.87769	1.4877e-13	2.3497e-12		TC198731	219	29	38.45	4.94	-2.9604	8.71824e-39	5.87408e-37
TC188913	5	71	0.87	12.14	3.80261	2.6667e-05	0.000108671		TC218346	12	42	2.02	7.42	1.87706	1.6328e-05	7.8408e-05		TC219960	30	4	5.27	0.68	-2.9542	2.28362e-06	2.58097e-05
TC193730	19	268	3.29	45.82	3.79982	5.26114e-09	4.03216e-08		TC192395	12	42	2.02	7.42	1.87706	1.6328e-05	7.83989e-05		TC182199	30	4	5.27	0.68	-2.9542	2.28362e-06	2.58004e-05
TC218872	4	56	0.69	9.57	3.79385	4.46396e-05	0.000172107		TC220435	12	42	2.02	7.42	1.87706	1.6328e-05	7.83898e-05		TC192577	30	4	5.27	0.68	-2.9542	2.28362e-06	2.57911e-05
TC204334	4	56	0.69	9.57	3.79385	4.46396e-05	0.000172045		TC225262	209	733	35.25	129.47	1.87692	8.57092e-14	1.42042e-12		TC182086	45	6	7.9	1.02	-2.95328	5.57584e-09	9.26803e-08
TC227308	4	56	0.69	9.57	3.79385	4.46396e-05	0.00017188		TC224403	75	263	12.65	46.45	1.87654	0	0		TC198506	52	7	9.13	1.19	-2.93965	3.77886e-10	7.29459e-09
BG444164	3	42	0.52	7.18	3.7874	7.20126e-05	0.000258037		ES832016	14	49	2.36	8.65	1.87391	3.17596e-06	1.72815e-05		DW502145	88	12	15.45	2.04	-2.92097	3.31764e-16	1.29516e-14
TC217615	5	70	0.87	11.97	3.78226	2.6667e-05	0.000108975		TC202581	14	49	2.36	8.65	1.87391	3.17596e-06	1.72792e-05		TC222091	213	29	37.39	4.94	-2.92007	2.89718e-37	1.91915e-35
TC227149	2	28	0.35	4.79	3.7746	0.000114448	0.000382844		TC212379	14	49	2.36	8.65	1.87391	3.17596e-06	1.72769e-05		TC223268	22	3	3.86	0.51	-2.92003	6.45328e-05	0.000540608
ES798095	2	28	0.35	4.79	3.7746	0.000114448	0.000382804		EE592710	14	49	2.36	8.65	1.87391	3.17596e-06	1.72746e-05		TC195206	44	6	7.72	1.02	-2.92003	1.00458e-08	1.61271e-07
TC184468	2	28	0.35	4.79	3.7746	0.000114448	0.000382764		TC216457	14	49	2.36	8.65	1.87391	3.17596e-06	1.72724e-05		TC216875	22	3	3.86	0.51	-2.92003	6.45328e-05	0.000540464
TC184930	2	28	0.35	4.79	3.7746	0.000114448	0.000382724		TC185732	54	189	9.11	33.38	1.87346	3.57492e-14	6.36576e-13		TC222957	44	6	7.72	1.02	-2.92003	1.00458e-08	1.61189e-07
TC225823	2	28	0.35	4.79	3.7746	0.000114448	0.000382684		TC206280	10	35	1.69	6.18	1.87058	8.56132e-05	0.000352412		TC208184	22	3	3.86	0.51	-2.92003	6.45328e-05	0.000540321
DN758446	2	28	0.35	4.79	3.7746	0.000114448	0.000382644		DW501480	10	35	1.69	6.18	1.87058	8.56132e-05	0.000352377		TC219160	22	3	3.86	0.51	-2.92003	6.45328e-05	0.000540177
DT052538	2	28	0.35	4.79	3.7746	0.000114448	0.000382604		TC199506	10	35	1.69	6.18	1.87058	8.56132e-05	0.000352342		DN818147	73	10	12.82	1.7	-2.91479	1.22842e-13	3.68469e-12
TC195126	2	28	0.35	4.79	3.7746	0.000114448	0.000382565		TC219372	10	35	1.69	6.18	1.87058	8.56132e-05	0.000352307		EV482455	241	33	42.31	5.62	-2.91236	7.5893e-42	5.37832e-40
TC224048	2	28	0.35	4.79	3.7746	0.000114448	0.000382525		TC197213	10	35	1.69	6.18	1.87058	8.56132e-05	0.000352272		TC218744	51	7	8.95	1.19	-2.91093	6.79622e-10	1.27744e-08
ES808933	2	28	0.35	4.79	3.7746	0.000114448	0.000382485		TC205897	10	35	1.69	6.18	1.87058	8.56132e-05	0.000352237		TC217192	58	8	10.18	1.36	-2.90406	4.6382e-11	9.82106e-10
TC216915	2	28	0.35	4.79	3.7746	0.000114448	0.000382445		TC185330	47	164	7.93	28.97	1.86917	0	0		TC208573	29	4	5.09	0.68	-2.90406	4.12442e-06	4.44435e-05
TC224039	2	28	0.35	4.79	3.7746	0.000114448	0.000382405		TC216295	87	303	14.67	53.52	1.86721	0	0		ES822397	29	4	5.09	0.68	-2.90406	4.12442e-06	4.44282e-05
TC181996	2	28	0.35	4.79	3.7746	0.000114448	0.000382366		DW233588	89	310	15.01	54.76	1.8672	0	0		TC185647	29	4	5.09	0.68	-2.90406	4.12442e-06	4.4413e-05
TC192391	2	28	0.35	4.79	3.7746	0.000114448	0.000382326		TC182299	83	289	14	51.05	1.86648	9.28146e-14	1.52959e-12		BQ411859	65	9	11.41	1.53	-2.8987	3.18706e-12	7.68436e-11
DR458124	6	83	1.04	14.19	3.77022	1.54993e-05	6.61754e-05		TC214791	33	115	5.57	20.31	1.86644	2.57394e-12	3.39621e-11		DW518409	65	9	11.41	1.53	-2.8987	3.18706e-12	7.67847e-11
TC207286	6	83	1.04	14.19	3.77022	1.54993e-05	6.61314e-05		TC227126	52	181	8.77	31.97	1.86607	4.55192e-14	7.87825e-13		TC223822	36	5	6.32	0.85	-2.89439	2.70556e-07	3.51488e-06
BF275605	4	55	0.69	9.4	3.76799	4.46396e-05	0.000171921		TC229086	21	73	3.54	12.89	1.86443	1.47098e-08	1.18726e-07		TC226416	36	5	6.32	0.85	-2.89439	2.70556e-07	3.51343e-06
AI729117	4	55	0.69	9.4	3.76799	4.46396e-05	0.000171818		CO123254	21	73	3.54	12.89	1.86443	1.47098e-08	1.18703e-07		TC210117	50	7	8.78	1.19	-2.88326	1.21968e-09	2.21833e-08
TC194904	7	96	1.21	16.41	3.7615	8.82704e-06	3.93456e-05		TC203501	81	281	13.66	49.63	1.86125	4.66294e-15	9.17178e-14		TC225380	129	18	22.65	3.07	-2.8832	7.18198e-23	3.50358e-21
TC220510	7	96	1.21	16.41	3.7615	8.82704e-06	3.93238e-05		TC194798	100	347	16.87	61.29	1.86119	0	0		TC185655	71	10	12.46	1.7	-2.8737	3.94068e-13	1.07261e-11
TC218119	3	41	0.52	7.01	3.75283	7.20132e-05	0.00025801		DW495760	17	59	2.87	10.42	1.86023	3.50114e-07	2.28972e-06		TC216576	92	13	16.15	2.21	-2.86942	1.32909e-16	5.31383e-15
EV495338	8	109	1.39	18.63	3.74447	4.94942e-06	2.32522e-05		ES795543	17	59	2.87	10.42	1.86023	3.50114e-07	2.28936e-06		TC188011	170	24	29.84	4.09	-2.86707	1.63262e-29	9.28942e-28
TC210058	4	54	0.69	9.23	3.74166	4.46396e-05	0.000171428		TC212524	60	208	10.12	36.74	1.86014	0	0		TC209737	28	4	4.92	0.68	-2.85505	7.42288e-06	7.6352e-05
TC219301	4	54	0.69	9.23	3.74166	4.46396e-05	0.000171121		TC193333	43	149	7.25	26.32	1.86011	1.03695e-13	1.68474e-12		DW483269	28	4	4.92	0.68	-2.85505	7.42288e-06	7.63271e-05
TC200545	9	122	1.56	20.86	3.74112	2.74138e-06	1.36326e-05		ES791247	13	45	2.19	7.95	1.86002	9.02924e-06	4.58613e-05		DW225753	21	3	3.69	0.51	-2.85505	0.000116559	0.000908704
ES820375	5	68	0.87	11.63	3.74069	2.6667e-05	0.000108712		ES823660	13	45	2.19	7.95	1.86002	9.02924e-06	4.58557e-05		TC211043	21	3	3.69	0.51	-2.85505	0.000116559	0.000908479
ES829319	10	135	1.73	23.08	3.7378	1.50343e-06	7.89573e-06		TC216447	13	45	2.19	7.95	1.86002	9.02924e-06	4.58501e-05		TC220341	21	3	3.69	0.51	-2.85505	0.000116559	0.000908254
DR462090	8	108	1.39	18.46	3.73125	4.94942e-06	2.32795e-05		CO123947	15	52	2.53	9.18	1.85936	1.76204e-06	1.00658e-05		TC184348	21	3	3.69	0.51	-2.85505	0.000116559	0.000908029
TC199240	9	121	1.56	20.69	3.72932	2.74138e-06	1.36432e-05		CD486705	108	374	18.22	66.06	1.85825	0	0		TC218520	63	9	11.06	1.53	-2.85375	1.02046e-11	2.30006e-10
EX168643	9	121	1.56	20.69	3.72932	2.74138e-06	1.36221e-05		TC221521	70	242	11.81	42.74	1.85558	0	0		TC190798	63	9	11.06	1.53	-2.85375	1.02046e-11	2.29842e-10
TC183794	29	390	5.03	66.68	3.72862	8.54384e-12	9.2932e-11		TC193662	66	228	11.13	40.27	1.85525	0	0		TC214399	98	14	17.2	2.38	-2.85338	1.66081e-17	6.86692e-16
DT465872	14	188	2.43	32.14	3.72534	1.26912e-07	7.97267e-07		DW514277	22	76	3.71	13.42	1.85489	8.17474e-09	6.85065e-08		TC183294	35	5	6.14	0.85	-2.8527	4.85816e-07	6.03482e-06
TC216736	2	27	0.35	4.62	3.72247	0.000114931	0.000383862		TC208510	20	69	3.37	12.19	1.85488	3.94566e-08	3.00133e-07		TC183270	104	15	18.26	2.55	-2.84012	2.07688e-18	8.91528e-17
ES822468	2	27	0.35	4.62	3.72247	0.000114931	0.000383822		DW511931	20	69	3.37	12.19	1.85488	3.94566e-08	3.00078e-07		TC207240	76	11	13.34	1.87	-2.83465	8.70408e-14	2.74423e-12
TC189101	2	27	0.35	4.62	3.72247	0.000114931	0.000383782		TC188138	412	1423	69.49	251.35	1.85482	5.66214e-14	9.71844e-13		TC216706	207	30	36.34	5.11	-2.83016	3.82138e-35	2.43894e-33
TC192822	2	27	0.35	4.62	3.72247	0.000114931	0.000383742		TC214524	89	307	15.01	54.23	1.85317	0	0		EX171421	62	9	10.88	1.53	-2.83007	1.82106e-11	4.00977e-10
TC214692	2	27	0.35	4.62	3.72247	0.000114931	0.000383702		TC193564	40	138	6.75	24.38	1.85274	1.25011e-13	1.99965e-12		DW505990	55	8	9.66	1.36	-2.82842	2.65584e-10	5.19689e-09
TC228991	2	27	0.35	4.62	3.72247	0.000114931	0.000383662		TC211095	76	262	12.82	46.28	1.85199	0	0		TC220309	220	32	38.62	5.45	-2.82502	3.4643e-37	2.29e-35
TC215927	2	27	0.35	4.62	3.72247	0.000114931	0.000383622		TC221210	11	38	1.86	6.71	1.85101	4.71032e-05	0.000202644		TC209212	48	7	8.43	1.19	-2.82457	3.90194e-09	6.66891e-08
ES825728	5	67	0.87	11.45	3.71819	2.6667e-05	0.000108685		TC229411	11	38	1.86	6.71	1.85101	4.71032e-05	0.000202623		TC189985	48	7	8.43	1.19	-2.82457	3.90194e-09	6.66528e-08
EV499355	8	107	1.39	18.29	3.7179	4.94942e-06	2.32556e-05		TC221015	11	38	1.86	6.71	1.85101	4.71032e-05	0.000202602		BQ409653	48	7	8.43	1.19	-2.82457	3.90194e-09	6.66167e-08
ES840784	3	40	0.52	6.84	3.71741	7.20142e-05	0.000257985		TC195940	11	38	1.86	6.71	1.85101	4.71032e-05	0.000202581		TC190838	41	6	7.2	1.02	-2.81943	5.78776e-08	8.35759e-07
EV488319	37	492	6.42	84.11	3.71163	1.68754e-13	2.30949e-12		TC215726	106	365	17.88	64.47	1.85028	0	0		TC207875	34	5	5.97	0.85	-2.8122	8.6965e-07	1.04322e-05
BG442002	8	106	1.39	18.12	3.70443	4.94942e-06	2.32726e-05		TC223493	9	31	1.52	5.48	1.8501	0.000250648	0.000914452		DR453708	34	5	5.97	0.85	-2.8122	8.6965e-07	1.04282e-05
TC206544	25	329	4.34	56.25	3.69609	1.0922e-10	1.04192e-09		ES811468	9	31	1.52	5.48	1.8501	0.000250648	0.000914371		DW511728	27	4	4.74	0.68	-2.80128	1.33093e-05	0.000130055
TC193238	4	52	0.69	8.89	3.68752	4.46396e-05	0.000172066		TC213978	9	31	1.52	5.48	1.8501	0.000250648	0.000914291		TC226091	27	4	4.74	0.68	-2.80128	1.33093e-05	0.000130015
TC210969	3	39	0.52	6.67	3.6811	7.2016e-05	0.000257963		DN801245	57	196	9.61	34.62	1.849	4.57412e-14	7.89026e-13		TC199922	54	8	9.48	1.36	-2.80128	4.73188e-10	9.04548e-09
ES841692	3	39	0.52	6.67	3.6811	7.2016e-05	0.000257934		TC214404	18	62	3.04	10.95	1.84879	1.94601e-07	1.32877e-06		TC202739	47	7	8.25	1.19	-2.79343	6.95452e-09	1.14209e-07
TC197536	3	39	0.52	6.67	3.6811	7.2016e-05	0.000257905		ES819162	73	251	12.31	44.33	1.84845	0	0		TC224301	67	10	11.76	1.7	-2.79028	3.97608e-12	9.4492e-11
ES824129	3	39	0.52	6.67	3.6811	7.2016e-05	0.000257877		TC189438	107	368	18.05	65	1.84844	0	0		TC221005	248	37	43.54	6.3	-2.78892	3.57666e-41	2.49533e-39
TC187611	3	39	0.52	6.67	3.6811	7.2016e-05	0.000257848		TC183255	25	86	4.22	15.19	1.84781	9.64468e-10	9.30609e-09		TC218354	87	13	15.27	2.21	-2.78858	2.37418e-15	8.93583e-14
TC202156	3	39	0.52	6.67	3.6811	7.2016e-05	0.000257819		TC180499	62	213	10.46	37.62	1.84662	0	0		TC195615	40	6	7.02	1.02	-2.7829	1.03204e-07	1.4356e-06
TC204275	3	39	0.52	6.67	3.6811	7.2016e-05	0.00025779		TC185772	23	79	3.88	13.95	1.84614	4.5433e-09	3.96568e-08		TC213965	60	9	10.53	1.53	-2.7829	5.7664e-11	1.21041e-09
ES828910	3	39	0.52	6.67	3.6811	7.2016e-05	0.000257762		TC229646	14	48	2.36	8.48	1.84528	4.99564e-06	2.66192e-05		TC204324	107	16	18.78	2.73	-2.78222	1.45456e-18	6.26099e-17
BM359113	6	78	1.04	13.34	3.6811	1.54993e-05	6.58689e-05		TC228427	42	144	7.08	25.43	1.84471	9.992e-14	1.62852e-12		BQ401430	53	8	9.3	1.36	-2.77362	8.4125e-10	1.55889e-08
TC204984	48	624	8.32	106.68	3.68056	1.13021e-13	1.61487e-12		TC210640	19	65	3.2	11.48	1.84298	1.08172e-07	7.58394e-07		TC194345	192	29	33.71	4.94	-2.77059	5.20836e-32	3.13348e-30
ES816080	8	104	1.39	17.78	3.6771	4.94942e-06	2.32829e-05		TC220196	151	517	25.47	91.32	1.84213	0	0		TC196042	33	5	5.79	0.85	-2.76803	1.55169e-06	1.79171e-05
DW513049	5	65	0.87	11.11	3.6747	2.6667e-05	0.000108961		TC201466	12	41	2.02	7.24	1.84163	2.5943e-05	0.0001185		TC226133	33	5	5.79	0.85	-2.76803	1.55169e-06	1.79105e-05
TC204434	21	271	3.64	46.33	3.66994	1.44968e-09	1.20914e-08		TC202624	12	41	2.02	7.24	1.84163	2.5943e-05	0.000118486		TC200569	262	40	45.99	6.81	-2.75559	7.09652e-43	5.08638e-41
ES812780	2	26	0.35	4.45	3.66838	0.000115827	0.000386452		EX168841	12	41	2.02	7.24	1.84163	2.5943e-05	0.000118473		TC222249	39	6	6.85	1.02	-2.74753	1.83502e-07	2.4528e-06
TC222935	2	26	0.35	4.45	3.66838	0.000115827	0.000386412		TC211002	33	113	5.57	19.96	1.84136	3.65908e-12	4.75669e-11		TC185583	39	6	6.85	1.02	-2.74753	1.83502e-07	2.45176e-06
ES811859	2	26	0.35	4.45	3.66838	0.000115827	0.000386372		DW514063	745	2549	125.66	450.23	1.84114	1.51212e-13	2.38737e-12		DR457199	65	10	11.41	1.7	-2.74669	1.24971e-11	2.80272e-10
ES800253	2	26	0.35	4.45	3.66838	0.000115827	0.000386332		DW510234	26	89	4.39	15.72	1.84031	5.3555e-10	5.26075e-09		TC206332	26	4	4.56	0.68	-2.74543	2.37692e-05	0.000221206
TC214045	2	26	0.35	4.45	3.66838	0.000115827	0.000386292		TC186065	36	123	6.07	21.73	1.83992	6.1151e-13	8.67162e-12		ES792815	26	4	4.56	0.68	-2.74543	2.37692e-05	0.000221141
TC228985	2	26	0.35	4.45	3.66838	0.000115827	0.000386252		TC191404	188	642	31.71	113.4	1.83841	9.4591e-14	1.55577e-12		TC195846	26	4	4.56	0.68	-2.74543	2.37692e-05	0.000221075
TC223400	2	26	0.35	4.45	3.66838	0.000115827	0.000386212		DW497579	80	273	13.49	48.22	1.83774	0	0		TC200990	26	4	4.56	0.68	-2.74543	2.37692e-05	0.00022101
TC191374	2	26	0.35	4.45	3.66838	0.000115827	0.000386171		TC185751	49	167	8.26	29.5	1.8365	2.4425e-14	4.41197e-13		TC210496	45	7	7.9	1.19	-2.73089	2.1927e-08	3.35082e-07
DW518162	2	26	0.35	4.45	3.66838	0.000115827	0.000386131		ES841774	22	75	3.71	13.25	1.8365	1.22029e-08	1.00372e-07		DW498733	32	5	5.62	0.85	-2.72504	2.7592e-06	3.08303e-05
ES845377	55	708	9.54	121.04	3.66535	0	0		TC187591	137	467	23.11	82.49	1.8357	2.04948e-13	3.14104e-12		TC209164	134	21	23.52	3.58	-2.71586	2.43966e-22	1.17736e-20
TC207650	6	77	1.04	13.16	3.6615	1.54993e-05	6.60437e-05		DT052299	162	552	27.32	97.5	1.83544	0	0		TC185665	153	24	26.86	4.09	-2.71529	2.72634e-25	1.41558e-23
BG440619	4	51	0.69	8.72	3.65966	4.46396e-05	0.000171633		TC213536	35	119	5.9	21.02	1.83298	1.21436e-12	1.66056e-11		TC185661	38	6	6.67	1.02	-2.70912	3.25298e-07	4.18117e-06
TC229057	4	51	0.69	8.72	3.65966	4.46396e-05	0.000171572		DW500027	15	51	2.53	9.01	1.83239	2.7654e-06	1.54519e-05		TC221892	38	6	6.67	1.02	-2.70912	3.25298e-07	4.17946e-06
TC227912	11	141	1.91	24.11	3.65799	8.17844e-07	4.50508e-06		TC201938	15	51	2.53	9.01	1.83239	2.7654e-06	1.54499e-05		TC192220	114	18	20.01	3.07	-2.70441	3.88144e-19	1.7153e-17
TC224662	7	89	1.21	15.22	3.65289	8.82704e-06	3.93347e-05		DW517001	15	51	2.53	9.01	1.83239	2.7654e-06	1.54478e-05		TC221136	69	11	12.11	1.87	-2.69509	4.76802e-12	1.11876e-10
TC209508	15	191	2.6	32.65	3.6505	6.75656e-08	4.43442e-07		BF278296	70	238	11.81	42.04	1.83175	0	0		BG442110	132	21	23.17	3.58	-2.69423	7.5466e-22	3.5815e-20
DW496802	10	127	1.73	21.71	3.64952	1.50343e-06	7.89702e-06		TC216391	10	34	1.69	6.01	1.83034	0.000137117	0.000532267		TC197024	25	4	4.39	0.68	-2.69061	4.22698e-05	0.000371929
TC220873	3	38	0.52	6.5	3.64386	7.20192e-05	0.000257744		TC183052	10	34	1.69	6.01	1.83034	0.000137117	0.000532217		EV489170	25	4	4.39	0.68	-2.69061	4.22698e-05	0.000371825
TC204053	3	38	0.52	6.5	3.64386	7.20192e-05	0.000257716		CK640510	107	363	18.05	64.12	1.82878	0	0		AW186818	25	4	4.39	0.68	-2.69061	4.22698e-05	0.000371721
TC214575	6	76	1.04	12.99	3.64275	1.54993e-05	6.6149e-05		TC182453	46	156	7.76	27.55	1.82792	6.55032e-14	1.11688e-12		TC184111	25	4	4.39	0.68	-2.69061	4.22698e-05	0.000371618
EV481921	6	76	1.04	12.99	3.64275	1.54993e-05	6.60963e-05		CO089605	13	44	2.19	7.77	1.82698	1.4303e-05	6.90848e-05		TC181016	25	4	4.39	0.68	-2.69061	4.22698e-05	0.000371514
TC185201	26	328	4.51	56.08	3.63629	5.73636e-11	5.67802e-10		TC201572	13	44	2.19	7.77	1.82698	1.4303e-05	6.90767e-05		TC219135	156	25	27.39	4.26	-2.68472	1.85504e-25	9.64772e-24
TC215453	4	50	0.69	8.55	3.63126	4.46396e-05	0.000172086		TC215510	13	44	2.19	7.77	1.82698	1.4303e-05	6.90686e-05		EX164498	56	9	9.83	1.53	-2.68366	5.64258e-10	1.07019e-08
DT527432	4	50	0.69	8.55	3.63126	4.46396e-05	0.000171654		TC228080	13	44	2.19	7.77	1.82698	1.4303e-05	6.90606e-05		TC199448	31	5	5.44	0.85	-2.67807	4.8887e-06	5.20728e-05
TC216865	18	226	3.12	38.64	3.63048	9.99716e-09	7.33795e-08		DW496549	54	183	9.11	32.32	1.8269	3.57492e-14	6.37124e-13		BF271076	37	6	6.5	1.02	-2.67187	5.7486e-07	7.0961e-06
TC202145	15	188	2.6	32.14	3.62779	6.75656e-08	4.42719e-07		ES803196	18	61	3.04	10.77	1.82488	3.01302e-07	1.98177e-06		DW503615	37	6	6.5	1.02	-2.67187	5.7486e-07	7.09332e-06
TC219691	6	75	1.04	12.82	3.62374	1.54993e-05	6.61842e-05		TC213590	18	61	3.04	10.77	1.82488	3.01302e-07	1.98146e-06		DV849011	105	17	18.43	2.9	-2.66793	1.69182e-17	6.98598e-16
TC225485	8	100	1.39	17.1	3.62084	4.94942e-06	2.33068e-05		ES826518	37	125	6.24	22.08	1.82312	4.52748e-13	6.56199e-12		DN802098	43	7	7.55	1.19	-2.66552	6.84014e-08	9.79186e-07
DR453948	8	100	1.39	17.1	3.62084	4.94942e-06	2.32965e-05		TC191084	108	365	18.22	64.47	1.82311	0	0		ES825056	92	15	16.15	2.55	-2.66297	1.9294e-15	7.30549e-14
DW227782	11	137	1.91	23.42	3.6161	8.17844e-07	4.50045e-06		TC211119	24	81	4.05	14.31	1.82103	3.77656e-09	3.32377e-08		BF272531	49	8	8.6	1.36	-2.66073	8.21132e-09	1.33731e-07
TC225913	2	25	0.35	4.27	3.60881	0.000117484	0.000391249		TC204303	24	81	4.05	14.31	1.82103	3.77656e-09	3.32307e-08		TC206350	55	9	9.66	1.53	-2.65849	9.92548e-10	1.82848e-08
DR460020	2	25	0.35	4.27	3.60881	0.000117484	0.000391209		CO132859	70	236	11.81	41.68	1.81935	0	0		TC181891	55	9	9.66	1.53	-2.65849	9.92548e-10	1.82742e-08
DT051911	2	25	0.35	4.27	3.60881	0.000117484	0.000391168		TC194142	54	182	9.11	32.15	1.8193	3.57492e-14	6.3685e-13		DR459347	183	30	32.13	5.11	-2.65253	3.10886e-29	1.76253e-27
TC220790	2	25	0.35	4.27	3.60881	0.000117484	0.000391128		TC202715	30	101	5.06	17.84	1.81791	5.1352e-11	5.81806e-10		TC223759	73	12	12.82	2.04	-2.65176	1.80504e-12	4.47208e-11
TC208379	2	25	0.35	4.27	3.60881	0.000117484	0.000391087		DW517966	47	158	7.93	27.91	1.81539	0	0		TC200034	121	20	21.24	3.41	-2.63894	1.00024e-19	4.47688e-18
EV497304	2	25	0.35	4.27	3.60881	0.000117484	0.000391047		TC206404	14	47	2.36	8.3	1.81432	7.89304e-06	4.0343e-05		CF932180	163	27	28.62	4.6	-2.63732	4.7945e-26	2.53544e-24
TC221026	2	25	0.35	4.27	3.60881	0.000117484	0.000391006		TC200409	28	94	4.72	16.6	1.81432	2.42056e-10	2.51132e-09		TC189882	374	62	65.66	10.56	-2.6364	9.6043e-58	7.84933e-56
TC207696	2	25	0.35	4.27	3.60881	0.000117484	0.000390965		TC229696	81	272	13.66	48.04	1.81428	4.66294e-15	9.19364e-14		CO080644	36	6	6.32	1.02	-2.63136	1.01255e-06	1.20682e-05
TC223984	2	25	0.35	4.27	3.60881	0.000117484	0.000390925		TC220266	11	37	1.86	6.54	1.81399	7.51472e-05	0.000313322		TC200442	24	4	4.21	0.68	-2.63021	7.48308e-05	0.000616859
TC194749	2	25	0.35	4.27	3.60881	0.000117484	0.000390884		TC211567	17	57	2.87	10.07	1.81094	8.48764e-07	5.14118e-06		TC211707	24	4	4.21	0.68	-2.63021	7.48308e-05	0.000616698
TC186898	2	25	0.35	4.27	3.60881	0.000117484	0.000390844		CO091950	23	77	3.88	13.6	1.80948	1.03465e-08	8.59576e-08		TC190721	24	4	4.21	0.68	-2.63021	7.48308e-05	0.000616536
EX164286	2	25	0.35	4.27	3.60881	0.000117484	0.000390804		TC198067	23	77	3.88	13.6	1.80948	1.03465e-08	8.59404e-08		TC228318	24	4	4.21	0.68	-2.63021	7.48308e-05	0.000616375
TC213820	2	25	0.35	4.27	3.60881	0.000117484	0.000390763		TC186616	87	291	14.67	51.4	1.8089	0	0		TC186739	24	4	4.21	0.68	-2.63021	7.48308e-05	0.000616213
TC216914	3	37	0.52	6.33	3.60562	7.20254e-05	0.000257709		CO119622	12	40	2.02	7.07	1.80735	4.12526e-05	0.000183545		TC192676	24	4	4.21	0.68	-2.63021	7.48308e-05	0.000616052
DW509842	3	37	0.52	6.33	3.60562	7.20254e-05	0.000257681		DW510594	12	40	2.02	7.07	1.80735	4.12526e-05	0.000183525		EV491450	24	4	4.21	0.68	-2.63021	7.48308e-05	0.000615891
TC187111	3	37	0.52	6.33	3.60562	7.20254e-05	0.000257652		TC210467	12	40	2.02	7.07	1.80735	4.12526e-05	0.000183505		ES821293	83	14	14.57	2.38	-2.61397	8.36554e-14	2.65344e-12
TC224160	3	37	0.52	6.33	3.60562	7.20254e-05	0.000257623		TC220682	27	90	4.55	15.9	1.80509	6.51752e-10	6.34944e-09		DW497815	71	12	12.46	2.04	-2.61066	5.52772e-12	1.28361e-10
TC198752	9	111	1.56	18.98	3.60486	2.74138e-06	1.36686e-05		TC200096	215	717	36.26	126.64	1.80428	0	0		TC216021	59	10	10.36	1.7	-2.60742	3.70176e-10	7.15894e-09
TC202310	16	197	2.77	33.68	3.60393	3.58416e-08	2.43235e-07		TC208705	21	70	3.54	12.36	1.80386	5.16616e-08	3.87696e-07		DW506752	53	9	9.3	1.53	-2.6037	3.04962e-09	5.26943e-08
TC200755	7	86	1.21	14.7	3.60274	8.82704e-06	3.9362e-05		TC228408	21	70	3.54	12.36	1.80386	5.16616e-08	3.87626e-07		TC204569	377	64	66.18	10.9	-2.60207	2.2656e-57	1.84682e-55
TC223950	4	49	0.69	8.38	3.60228	4.46396e-05	0.000172024		BG447194	21	70	3.54	12.36	1.80386	5.16616e-08	3.87556e-07		TC213356	47	8	8.25	1.36	-2.60079	2.527e-08	3.8356e-07
TC209727	4	49	0.69	8.38	3.60228	4.46396e-05	0.000171203		DR463514	15	50	2.53	8.83	1.80328	4.35964e-06	2.33839e-05		CO097667	88	15	15.45	2.55	-2.59904	1.80197e-14	6.35638e-13
ES798679	4	49	0.69	8.38	3.60228	4.46396e-05	0.000170917		TC225320	127	422	21.42	74.54	1.79906	2.4425e-15	4.94296e-14		TC213282	82	14	14.4	2.38	-2.59704	1.45934e-13	4.31155e-12
DW233123	4	49	0.69	8.38	3.60228	4.46396e-05	0.000170876		TC215592	71	236	11.98	41.68	1.79873	0	0		DT054191	41	7	7.2	1.19	-2.59704	2.1093e-07	2.7992e-06
TC213463	31	381	5.38	65.14	3.59787	2.53042e-12	2.93525e-11		TC195163	19	63	3.2	11.13	1.79831	2.6105e-07	1.72829e-06		DW502637	82	14	14.4	2.38	-2.59704	1.45934e-13	4.30751e-12
TC201327	17	208	2.95	35.56	3.59147	1.89542e-08	1.33951e-07		TC184519	19	63	3.2	11.13	1.79831	2.6105e-07	1.72801e-06		DN779618	135	23	23.7	3.92	-2.59596	1.80125e-21	8.48448e-20
TC216688	8	98	1.39	16.75	3.591	4.94942e-06	2.3317e-05		TC201340	19	63	3.2	11.13	1.79831	2.6105e-07	1.72773e-06		TC195374	35	6	6.14	1.02	-2.58967	1.77738e-06	2.03809e-05
EX171761	28	342	4.86	58.47	3.58867	1.59652e-11	1.69019e-10		TC220946	22	73	3.71	12.89	1.79676	2.87208e-08	2.21773e-07		TC204417	508	87	89.18	14.82	-2.58917	2.58762e-76	2.26795e-74
TC206741	6	73	1.04	12.48	3.58496	1.54993e-05	6.58341e-05		TC189625	22	73	3.71	12.89	1.79676	2.87208e-08	2.21731e-07		TC225769	29	5	5.09	0.85	-2.58213	1.51692e-05	0.000146411
DW519523	5	61	0.87	10.43	3.58358	2.6667e-05	0.000108726		TC216211	22	73	3.71	12.89	1.79676	2.87208e-08	2.2169e-07		DW491432	29	5	5.09	0.85	-2.58213	1.51692e-05	0.000146366
ES809034	27	328	4.68	56.08	3.58291	3.01918e-11	3.08939e-10		DN760143	154	511	25.98	90.26	1.79669	1.27232e-13	2.03281e-12		TC188856	302	52	53.02	8.86	-2.58116	6.96114e-46	5.12956e-44
TC198144	4	48	0.69	8.21	3.57271	4.46396e-05	0.000171305		ES850546	114	378	19.23	66.77	1.79584	4.57412e-14	7.88369e-13		CO104631	63	11	11.06	1.87	-2.56424	1.37252e-10	2.77726e-09
EX164139	3	36	0.52	6.15	3.564	7.20368e-05	0.000257635		TC211916	13	43	2.19	7.6	1.79507	2.26794e-05	0.000104272		TC201609	367	64	64.43	10.9	-2.5634	5.58692e-55	4.4845e-53
ES817080	3	36	0.52	6.15	3.564	7.20368e-05	0.000257607		TC192138	13	43	2.19	7.6	1.79507	2.26794e-05	0.00010426		TC225499	40	7	7.02	1.19	-2.56051	3.6869e-07	4.6721e-06
DR453325	3	36	0.52	6.15	3.564	7.20368e-05	0.000257578		ES840210	13	43	2.19	7.6	1.79507	2.26794e-05	0.000104249		AI731387	34	6	5.97	1.02	-2.54916	3.10868e-06	3.4333e-05
DW239936	3	36	0.52	6.15	3.564	7.20368e-05	0.000257549		DT051094	262	868	44.19	153.32	1.79475	1.19904e-14	2.24528e-13		DW498839	85	15	14.92	2.55	-2.54868	9.47206e-14	2.96851e-12
TC191752	8	96	1.39	16.41	3.56142	4.94942e-06	2.32692e-05		BQ406649	115	381	19.4	67.3	1.79455	0	0		TC198747	51	9	8.95	1.53	-2.54836	9.27756e-09	1.49855e-07
TC204438	21	250	3.64	42.74	3.55358	1.44968e-09	1.20882e-08		TC211626	29	96	4.89	16.96	1.79423	2.02566e-10	2.12238e-09		BQ409229	51	9	8.95	1.53	-2.54836	9.27756e-09	1.49779e-07
ES845981	2	24	0.35	4.1	3.5502	0.00012054	0.000400635		TC203022	42	139	7.08	24.55	1.7939	1.14131e-13	1.84127e-12		ES820338	169	30	29.67	5.11	-2.53761	7.18654e-26	3.78135e-24
DT052186	2	24	0.35	4.1	3.5502	0.00012054	0.000400594		TC184577	42	139	7.08	24.55	1.7939	1.14131e-13	1.84056e-12		TC222250	28	5	4.92	0.85	-2.53312	2.6554e-05	0.000242814
ES823608	2	24	0.35	4.1	3.5502	0.00012054	0.000400552		TC188226	16	53	2.7	9.36	1.79355	2.41002e-06	1.36022e-05		TC220849	28	5	4.92	0.85	-2.53312	2.6554e-05	0.000242743
ES812366	2	24	0.35	4.1	3.5502	0.00012054	0.000400511		TC229114	52	172	8.77	30.38	1.79247	4.55192e-14	7.89477e-13		TC186078	28	5	4.92	0.85	-2.53312	2.6554e-05	0.000242673
TC208899	2	24	0.35	4.1	3.5502	0.00012054	0.000400469		TC205526	20	66	3.37	11.66	1.79075	1.44884e-07	1.0017e-06		DW234973	28	5	4.92	0.85	-2.53312	2.6554e-05	0.000242602
TC216369	2	24	0.35	4.1	3.5502	0.00012054	0.000400428		DW242907	30	99	5.06	17.49	1.78932	1.13044e-10	1.22892e-09		TC215875	118	21	20.72	3.58	-2.53299	1.81681e-18	7.80955e-17
TC217475	2	24	0.35	4.1	3.5502	0.00012054	0.000400387		TC217713	30	99	5.06	17.49	1.78932	1.13044e-10	1.2286e-09		DW520138	90	16	15.8	2.73	-2.53295	2.03238e-14	7.13715e-13
TC194243	2	24	0.35	4.1	3.5502	0.00012054	0.000400345		TC202127	27	89	4.55	15.72	1.78866	9.94448e-10	9.4239e-09		TC203633	56	10	9.83	1.7	-2.53166	1.9562e-09	3.46186e-08
CO071340	2	24	0.35	4.1	3.5502	0.00012054	0.000400304		AJ513250	37	122	6.24	21.55	1.78807	9.82992e-13	1.36585e-11		TC185085	168	30	29.49	5.11	-2.52883	1.24198e-25	6.49149e-24
EX169917	2	24	0.35	4.1	3.5502	0.00012054	0.000400262		BF269325	10	33	1.69	5.83	1.78647	0.000219124	0.000804336		TC206654	295	53	51.79	9.03	-2.51988	1.0917e-43	7.89666e-42
TC215718	30	356	5.2	60.86	3.54891	4.60098e-12	5.18357e-11		TC210251	10	33	1.69	5.83	1.78647	0.000219124	0.000804265		TC195163	116	21	20.36	3.58	-2.50771	5.42478e-18	2.30041e-16
TC221366	4	47	0.69	8.04	3.54253	4.46398e-05	0.000170775		ES816605	65	214	10.96	37.8	1.78614	0	0		TC184122	33	6	5.79	1.02	-2.50499	5.4166e-06	5.71732e-05
TC227984	11	130	1.91	22.23	3.54086	8.17844e-07	4.50586e-06		CO093254	17	56	2.87	9.89	1.78492	1.33332e-06	7.86547e-06		TC228857	44	8	7.72	1.36	-2.50499	1.33587e-07	1.82436e-06
BQ403775	7	82	1.21	14.02	3.53441	8.82704e-06	3.93129e-05		TC205756	31	102	5.23	18.02	1.78472	6.31586e-11	7.10899e-10		TC207883	33	6	5.79	1.02	-2.50499	5.4166e-06	5.7154e-05
BF272686	11	129	1.91	22.05	3.52913	8.17844e-07	4.50354e-06		TC220799	14	46	2.36	8.13	1.78447	1.24852e-05	6.0666e-05		TC208431	33	6	5.79	1.02	-2.50499	5.4166e-06	5.71349e-05
TC215916	3	35	0.52	5.98	3.52356	7.20576e-05	0.000257595		ES791038	14	46	2.36	8.13	1.78447	1.24852e-05	6.06589e-05		DN779913	44	8	7.72	1.36	-2.50499	1.33587e-07	1.82357e-06
TC189360	3	35	0.52	5.98	3.52356	7.20576e-05	0.000257566		BG445821	21	69	3.54	12.19	1.78388	8.04516e-08	5.80174e-07		TC199197	126	23	22.12	3.92	-2.49643	2.52538e-19	1.12075e-17
TC222406	3	35	0.52	5.98	3.52356	7.20576e-05	0.000257538		TC202143	80	263	13.49	46.45	1.78379	0	0		BF276210	93	17	16.33	2.9	-2.4934	1.30252e-14	4.73802e-13
CO496445	13	151	2.25	25.82	3.52049	2.37392e-07	1.42046e-06		TC205346	35	115	5.9	20.31	1.7834	4.21264e-12	5.45743e-11		TC203849	202	37	35.46	6.3	-2.49277	4.90432e-30	2.82627e-28
TC185295	50	580	8.67	99.16	3.51565	4.41868e-14	6.73283e-13		TC181772	32	105	5.4	18.55	1.78039	3.53468e-11	4.05132e-10		TC228761	191	35	33.53	5.96	-2.49207	1.78618e-28	9.94729e-27
TC201558	4	46	0.69	7.86	3.50986	4.46398e-05	0.000170796		DW500818	29	95	4.89	16.78	1.77884	3.0915e-10	3.14898e-09		TC208808	27	5	4.74	0.85	-2.47935	4.62736e-05	0.00040221
DW239979	4	46	0.69	7.86	3.50986	4.46398e-05	0.000170755		ES826037	22	72	3.71	12.72	1.77761	4.46948e-08	3.36758e-07		TC180247	27	5	4.74	0.85	-2.47935	4.62736e-05	0.000402099
ES849983	8	92	1.39	15.73	3.50036	4.94942e-06	2.33204e-05		ES795865	18	59	3.04	10.42	1.77721	7.38194e-07	4.57254e-06		DR459280	27	5	4.74	0.85	-2.47935	4.62736e-05	0.000401988
TC228139	7	80	1.21	13.68	3.49899	8.82704e-06	3.92748e-05		TC211812	18	59	3.04	10.42	1.77721	7.38194e-07	4.57185e-06		TC194260	27	5	4.74	0.85	-2.47935	4.62736e-05	0.000401877
TC207875	17	195	2.95	33.34	3.49847	1.89542e-08	1.34069e-07		DT466736	18	59	3.04	10.42	1.77721	7.38194e-07	4.57117e-06		TC226384	27	5	4.74	0.85	-2.47935	4.62736e-05	0.000401766
TC215870	16	183	2.77	31.29	3.49774	3.58416e-08	2.43287e-07		TC209871	19	62	3.2	10.95	1.77479	4.08988e-07	2.60916e-06		TC210517	27	5	4.74	0.85	-2.47935	4.62736e-05	0.000401655
TC227859	15	171	2.6	29.23	3.49087	6.75656e-08	4.43352e-07		BQ404690	11	36	1.86	6.36	1.77372	0.000119671	0.000470549		CO079646	27	5	4.74	0.85	-2.47935	4.62736e-05	0.000401544
TC197822	2	23	0.35	3.93	3.4891	0.000126158	0.000418011		TC192844	94	307	15.86	54.23	1.7737	0	0		TC221707	43	8	7.55	1.36	-2.47287	2.3131e-07	3.04909e-06
ES800773	2	23	0.35	3.93	3.4891	0.000126158	0.000417968		ES847968	15	49	2.53	8.65	1.77356	6.88158e-06	3.53523e-05		BG440138	43	8	7.55	1.36	-2.47287	2.3131e-07	3.04781e-06
TC211938	2	23	0.35	3.93	3.4891	0.000126158	0.000417925		TC185311	53	173	8.94	30.56	1.7733	3.79696e-14	6.74372e-13		DW478879	43	8	7.55	1.36	-2.47287	2.3131e-07	3.04653e-06
DW517822	2	23	0.35	3.93	3.4891	0.000126158	0.000417882		EX164547	142	463	23.95	81.78	1.77172	2.1405e-13	3.27205e-12		TC191868	86	16	15.1	2.73	-2.46758	1.80622e-13	5.25257e-12
CO084949	2	23	0.35	3.93	3.4891	0.000126158	0.000417839		TC197868	150	489	25.3	86.37	1.77139	0	0		DW232627	32	6	5.62	1.02	-2.462	9.40044e-06	9.49855e-05
TC225702	2	23	0.35	3.93	3.4891	0.000126158	0.000417796		TC209031	35	114	5.9	20.14	1.77128	6.27098e-12	7.89888e-11		TC226231	48	9	8.43	1.53	-2.462	4.8249e-08	7.06776e-07
TC210410	2	23	0.35	3.93	3.4891	0.000126158	0.000417753		TC202613	12	39	2.02	6.89	1.77015	6.54978e-05	0.000275141		TC189940	32	6	5.62	1.02	-2.462	9.40044e-06	9.4955e-05
CO112638	2	23	0.35	3.93	3.4891	0.000126158	0.00041771		TC197183	12	39	2.02	6.89	1.77015	6.54978e-05	0.000275113		TC198613	64	12	11.24	2.04	-2.462	2.61092e-10	5.11217e-09
DR453427	2	23	0.35	3.93	3.4891	0.000126158	0.000417667		TC202021	12	39	2.02	6.89	1.77015	6.54978e-05	0.000275085		TC211262	1118	210	196.27	35.77	-2.45602	4.03414e-156	4.23114e-154
TC190074	2	23	0.35	3.93	3.4891	0.000126158	0.000417624		EX171493	12	39	2.02	6.89	1.77015	6.54978e-05	0.000275058		TC194317	69	13	12.11	2.21	-2.45408	5.5325e-11	1.16286e-09
TC189257	2	23	0.35	3.93	3.4891	0.000126158	0.000417581		TC209605	12	39	2.02	6.89	1.77015	6.54978e-05	0.00027503		TC208617	122	23	21.42	3.92	-2.45003	2.2055e-18	9.4545e-17
BG446199	2	23	0.35	3.93	3.4891	0.000126158	0.000417537		TC192955	39	127	6.58	22.43	1.76927	4.93162e-13	7.12776e-12		TC201872	37	7	6.5	1.19	-2.44948	1.92962e-06	2.20143e-05
TC211300	5	57	0.87	9.74	3.48483	2.6667e-05	0.000109156		TC203945	20	65	3.37	11.48	1.7683	2.26746e-07	1.51524e-06		TC195284	63	12	11.06	2.04	-2.43871	4.48994e-10	8.59343e-09
TC224969	5	57	0.87	9.74	3.48483	2.6667e-05	0.000108767		TC212772	36	117	6.07	20.67	1.76777	3.55938e-12	4.63145e-11		AI728143	42	8	7.37	1.36	-2.43806	3.99232e-07	5.0147e-06
DW518585	8	91	1.39	15.56	3.48469	4.94942e-06	2.33033e-05		TC217035	64	208	10.79	36.74	1.76766	0	0		TC191543	42	8	7.37	1.36	-2.43806	3.99232e-07	5.0127e-06
DW234137	3	34	0.52	5.81	3.48195	7.20958e-05	0.000257645		TC189681	28	91	4.72	16.07	1.76751	8.54948e-10	8.2667e-09		TC205187	47	9	8.25	1.53	-2.43086	8.31148e-08	1.17221e-06
TC216580	3	34	0.52	5.81	3.48195	7.20958e-05	0.000257617		TC194301	44	143	7.42	25.26	1.76736	8.28226e-14	1.37478e-12		ES807301	47	9	8.25	1.53	-2.43086	8.31148e-08	1.17169e-06
TC204586	3	34	0.52	5.81	3.48195	7.20958e-05	0.000257588		TC208198	56	182	9.45	32.15	1.76643	2.88658e-15	5.76271e-14		TC180145	193	37	33.88	6.3	-2.42701	6.26796e-28	3.47221e-26
AW186885	3	34	0.52	5.81	3.48195	7.20958e-05	0.000257559		BG443424	16	52	2.7	9.18	1.76553	3.7972e-06	2.04413e-05		DW497498	52	10	9.13	1.7	-2.42508	1.73904e-08	2.6995e-07
EX166994	3	34	0.52	5.81	3.48195	7.20958e-05	0.000257531		TC219750	37	120	6.24	21.2	1.76445	2.03682e-12	2.73371e-11		ES822355	78	15	13.69	2.55	-2.42455	4.28728e-12	1.01124e-10
FG548230	4	45	0.69	7.69	3.47832	4.46402e-05	0.000170736		TC225314	37	120	6.24	21.2	1.76445	2.03682e-12	2.73283e-11		TC203828	26	5	4.56	0.85	-2.4235	8.02522e-05	0.000655369
TC189599	4	45	0.69	7.69	3.47832	4.46402e-05	0.000170716		DW514381	41	133	6.92	23.49	1.7632	2.58682e-13	3.93107e-12		TC202448	26	5	4.56	0.85	-2.4235	8.02522e-05	0.000655199
DR457453	16	180	2.77	30.77	3.47357	3.58416e-08	2.43081e-07		TC212800	33	107	5.57	18.9	1.76264	3.01618e-11	3.52044e-10		TC187157	239	46	41.96	7.83	-2.42193	3.92464e-34	2.44049e-32
ES805456	19	213	3.29	36.41	3.46818	5.26114e-09	4.02544e-08		TC207318	42	136	7.08	24.02	1.76241	1.60316e-13	2.49867e-12		TC219518	57	11	10.01	1.87	-2.42033	3.65374e-09	6.25489e-08
TC205475	66	738	11.44	126.17	3.46321	0	0		TC189344	25	81	4.22	14.31	1.76171	7.68506e-09	6.46517e-08		TC223244	83	16	14.57	2.73	-2.41603	9.13272e-13	2.35156e-11
TC187974	6	67	1.04	11.45	3.46069	1.54993e-05	6.59387e-05		TC207078	34	110	5.73	19.43	1.76168	1.68996e-11	2.03331e-10		TC213137	31	6	5.44	1.02	-2.41504	1.6246e-05	0.000155848
CO114819	5	56	0.87	9.57	3.45943	2.6667e-05	0.000109142		TC201970	51	165	8.6	29.14	1.76059	4.4409e-16	9.51802e-15		TC195409	31	6	5.44	1.02	-2.41504	1.6246e-05	0.0001558
TC198918	5	56	0.87	9.57	3.45943	2.6667e-05	0.000109031		CO109265	51	165	8.6	29.14	1.76059	4.4409e-16	9.50817e-15		TC219651	67	13	11.76	2.21	-2.41177	1.62891e-10	3.26249e-09
TC209482	8	89	1.39	15.22	3.45281	4.94942e-06	2.32624e-05		TC216213	298	964	50.26	170.27	1.76034	4.4742e-13	6.48932e-12		ES841256	72	14	12.64	2.38	-2.40896	3.45322e-11	7.39657e-10
TC195241	12	133	2.08	22.74	3.45058	4.41888e-07	2.52732e-06		DW008256	201	650	33.9	114.81	1.75989	0	0		TC220974	72	14	12.64	2.38	-2.40896	3.45322e-11	7.39154e-10
TC225688	12	133	2.08	22.74	3.45058	4.41888e-07	2.52597e-06		TC211360	47	152	7.93	26.85	1.75953	0	0		TC185767	41	8	7.2	1.36	-2.40439	6.8675e-07	8.39821e-06
TC191780	14	155	2.43	26.5	3.44696	1.26912e-07	7.96644e-07		TC193568	30	97	5.06	17.13	1.75932	2.6595e-10	2.72303e-09		ES849888	113	22	19.84	3.75	-2.40345	8.7878e-17	3.54498e-15
[truncated: 8,411 more rows]
