# Supplementary material for: Transcriptomic analysis of differentially expressed genes during anther development in genetic male sterile and wild type cotton by digital gene-expression profiling
Source: BMC Genomics. 2013 Feb 12;14:97. doi: 10.1186/1471-2164-14-97 (PMC3599889; doi:10.1186/1471-2164-14-97)
Supplement: Additional file 7 — The significant differential expressed genes in the six DGE libiaries. [file 1471-2164-14-97-S7.xlsx]

## Sheet: Sheet1
Additional data file 7. The significant differential expressed genes in the six DGE libiaries.
#gene identifier	Mar-F-1_raw(5766711)	Mar-F-1_norm(TPM)	Mar-F-2_raw(5928700)	Mar-F-2_norm(TPM)	Mar-F-3_raw(5696273)	Mar-F-3_norm(TPM)	Mar-S-1_raw(5849242)	Mar-S-1_norm(TPM)	Mar-S-2_raw(5661517)	Mar-S-2_norm(TPM)	Mar-S-3_raw(5871546)	Mar-S-3_norm(TPM)	Description	GO Component	GO Function	GO Process	blast nr
TC179702	659	114.28	523	88.21	481	84.44	192	32.82	467	82.49	1075	183.09	UniRef100_Q2QDF7 Cluster: 24-sterol C-methyltransferase; n=1; Gossypium hirsutum|Rep: 24-sterol C-methyltransferase - Gossypium hirsutum (Upland cotton) (Gossypium mexicanum), complete	GO:0043231//intracellular membrane-bounded organelle	GO:0008169//C-methyltransferase activity	GO:0006694//steroid biosynthetic process;GO:0003006//reproductive developmental process	gi|73761691|gb|AAZ83345.1|/0/24-sterol C-methyltransferase [Gossypium hirsutum]
TC179697	418	72.48	256	43.18	185	32.48	219	37.44	290	51.22	467	79.54	homologue to UniRef100_Q1PBH5 Cluster: Gamma-tocopherol methyltransferase; n=1; Gossypium hirsutum|Rep: Gamma-tocopherol methyltransferase - Gossypium hirsutum (Upland cotton) (Gossypium mexicanum), complete	GO:0043231//intracellular membrane-bounded organelle	GO:0016741//transferase activity, transferring one-carbon groups	-	gi|91694293|gb|ABE41798.1|/1.11051e-171/gamma-tocopherol methyltransferase [Gossypium hirsutum]
TC208258	73	12.66	14	2.36	26	4.56	0	0	93	16.43	11	1.87	homologue to UniRef100_A5BX39 Cluster: Histone H3; n=4; core eudicotyledons|Rep: Histone H3 - Vitis vinifera (Grape), partial (96%)	GO:0000785//chromatin;GO:0043231//intracellular membrane-bounded organelle	GO:0003676//nucleic acid binding	GO:0034728	gi|145334271|ref|NP_001078516.1|/6.47313e-62/histone H3.2 [Arabidopsis thaliana]
DT048644	220	38.15	25	4.22	118	20.72	52	8.89	183	32.32	48	8.18	UniRef100_O22582 Cluster: Histone H2B; n=1; Gossypium hirsutum|Rep: Histone H2B - Gossypium hirsutum (Upland cotton) (Gossypium mexicanum), partial (48%)	GO:0043229//intracellular organelle	GO:0003676//nucleic acid binding	-	gi|7635498|emb|CAB88668.1|/3.32342e-21/histone H2B [Cicer arietinum]
TC201522	154	26.7	4	0.67	34	5.97	57	9.74	123	21.73	24	4.09	homologue to UniRef100_O22582 Cluster: Histone H2B; n=1; Gossypium hirsutum|Rep: Histone H2B - Gossypium hirsutum (Upland cotton) (Gossypium mexicanum), complete	GO:0000785//chromatin;GO:0031981//nuclear lumen	GO:0003676//nucleic acid binding	GO:0034728	gi|297822599|ref|XP_002879182.1|/2.14117e-43/hypothetical protein ARALYDRAFT_901825 [Arabidopsis lyrata subsp. lyrata]
TC202864	38	6.59	23	3.88	34	5.97	35	5.98	58	10.24	12	2.04	similar to UniRef100_A5Z1M8 Cluster: Gibberellic acid receptor-b; n=1; Gossypium hirsutum|Rep: Gibberellic acid receptor-b - Gossypium hirsutum (Upland cotton) (Gossypium mexicanum), partial (33%)	GO:0043231//intracellular membrane-bounded organelle	GO:0005488//binding;GO:0004871//signal transducer activity;GO:0003824//catalytic activity	GO:0009312//oligosaccharide biosynthetic process;GO:0009740//gibberellic acid mediated signaling pathway;GO:0003006//reproductive developmental process	gi|225346675|gb|ACN86359.1|/3.45377e-62/GID1-4 [Gossypium hirsutum]
TC194111	159	27.57	15	2.53	39	6.85	0	0	101	17.84	10	1.7	homologue to UniRef100_Q2QCX4 Cluster: Gibberellin 3-hydroxylase 1; n=1; Gossypium hirsutum|Rep: Gibberellin 3-hydroxylase 1 - Gossypium hirsutum (Upland cotton) (Gossypium mexicanum), partial (88%)	-	GO:0005488//binding;GO:0016491//oxidoreductase activity	GO:0008152//metabolic process	gi|197259946|gb|ACH56522.1|/6.88251e-131/leucoanthoxyanidin dioxygenase [Gossypium hirsutum]
DW512177	69	11.97	21	3.54	29	5.09	0	0	41	7.24	22	3.75	homologue to UniRef100_Q155E4 Cluster: DELLA protein GAI; n=1; Gossypium barbadense|Rep: DELLA protein GAI - Gossypium barbadense (Sea-island cotton) (Egyptian cotton), partial (14%)	-	-	GO:0010467//gene expression;GO:0009987//cellular process	gi|109156718|gb|ABG26370.1|/4.40187e-42/DELLA protein GAI [Gossypium barbadense]
TC212596	84	14.57	57	9.61	107	18.78	42	7.18	103	18.19	107	18.22	similar to UniRef100_Q8LLJ1 Cluster: Ethylene receptor; n=1; Prunus persica|Rep: Ethylene receptor - Prunus persica (Peach), partial (13%)	GO:0031224//intrinsic to membrane;GO:0043231//intracellular membrane-bounded organelle;GO:0031090//organelle membrane	GO:0004673//protein histidine kinase activity;GO:0043169//cation binding;GO:0004871//signal transducer activity;GO:0032559//adenyl ribonucleotide binding	GO:0006468//protein amino acid phosphorylation;GO:0000160//two-component signal transduction system (phosphorelay);GO:0006351//transcription, DNA-dependent	gi|227072259|gb|ACL81480.3|/4.0449e-40/ethylene receptor [Dimocarpus longan]
TC179902	96	16.65	23	3.88	74	12.99	88	15.04	99	17.49	71	12.09	UniRef100_Q2QDF5 Cluster: Ethylene-responsive element-binding factor; n=1; Gossypium hirsutum|Rep: Ethylene-responsive element-binding factor - Gossypium hirsutum (Upland cotton) (Gossypium mexicanum), complete	-	-	GO:0009725//response to hormone stimulus;GO:0006350//transcription	gi|73761695|gb|AAZ83347.1|/2.08056e-93/ethylene-responsive element-binding factor [Gossypium hirsutum]
BF269053	836	144.97	453	76.41	754	132.37	279	47.7	975	172.22	1145	195.01	homologue to UniRef100_Q2QCY1 Cluster: ACC oxidase ACO4; n=1; Gossypium hirsutum|Rep: ACC oxidase ACO4 - Gossypium hirsutum (Upland cotton) (Gossypium mexicanum), partial (54%)	-	GO:0005488//binding;GO:0016491//oxidoreductase activity	GO:0008152//metabolic process	gi|74273617|gb|ABA01476.1|/9.9603e-75/ACC oxidase ACO4 [Gossypium hirsutum]
TC183353	607	105.26	277	46.72	560	98.31	234	40.01	240	42.39	985	167.76	UniRef100_A7L2Z6 Cluster: S-adenosylmethionine synthetase; n=1; Gossypium hirsutum|Rep: S-adenosylmethionine synthetase - Gossypium hirsutum (Upland cotton) (Gossypium mexicanum), complete	GO:0044424//intracellular part	GO:0046872//metal ion binding;GO:0016765//transferase activity, transferring alkyl or aryl (other than methyl) groups;GO:0032559//adenyl ribonucleotide binding	GO:0044237//cellular metabolic process	gi|223635291|sp|A7L2Z6.1|METK_GOSHI/0/RecName: Full=S-adenosylmethionine synthase; Short=AdoMet synthase; AltName: Full=Methionine adenosyltransferase; Short=MAT
TC218640	18	3.12	0	0	651	114.29	30	5.13	21	3.71	4	0.68	UniRef100_A4GXB7 Cluster: Sucrose transporter 1; n=1; Gossypium hirsutum|Rep: Sucrose transporter 1 - Gossypium hirsutum (Upland cotton) (Gossypium mexicanum), partial (21%)	GO:0043231//intracellular membrane-bounded organelle;GO:0016020//membrane	GO:0005351//sugar:hydrogen symporter activity	GO:0051707//response to other organism;GO:0009856//pollination	gi|129771233|gb|ABO31372.1|/4.94367e-20/sucrose transporter 1 [Gossypium hirsutum]
TC199514	195	33.81	92	15.52	472	82.86	76	12.99	157	27.73	246	41.9	homologue to UniRef100_Q9XGB7 Cluster: Sucrose synthase; n=1; Gossypium hirsutum|Rep: Sucrose synthase - Gossypium hirsutum (Upland cotton) (Gossypium mexicanum), partial (36%)	GO:0043231//intracellular membrane-bounded organelle;GO:0016020//membrane	GO:0035251//UDP-glucosyltransferase activity	GO:0044403//symbiosis, encompassing mutualism through parasitism;GO:0005985//sucrose metabolic process;GO:0006950//response to stress;GO:0010038//response to metal ion	gi|258489633|gb|ACV72640.1|/1.45231e-160/sucrose synthase 1 [Gossypium hirsutum]
BE055698	13	2.25	78	13.16	60	10.53	407	69.58	8	1.41	72	12.26	UniRef100_A3PNN7 Cluster: Sugar transferase; n=1; Rhodobacter sphaeroides ATCC 17029|Rep: Sugar transferase -, partial (3%)	-	-	-	-
TC206300	26	4.51	63	10.63	51	8.95	45	7.69	24	4.24	34	5.79	similar to UniRef100_Q105A0 Cluster: Isoamylase isoform 3; n=1; Pisum sativum|Rep: Isoamylase isoform 3 - Pisum sativum (Garden pea), partial (58%)	GO:0009532//plastid stroma;GO:0043036//starch grain	GO:0016798//hydrolase activity, acting on glycosyl bonds;GO:0043167//ion binding;GO:0004133//glycogen debranching enzyme activity	GO:0005982//starch metabolic process	gi|255545834|ref|XP_002513977.1|/0/isoamylase, putative [Ricinus communis]
ES824058	4	0.69	82	13.83	3	0.53	0	0	4	0.71	0	0	similar to UniRef100_P53536 Cluster: Alpha-1,4 glucan phosphorylase L isozyme, chloroplast precursor; n=1; Vicia faba|Rep: Alpha-1,4 glucan phosphorylase L isozyme, chloroplast precursor - Vicia faba (Broad bean), partial (20%)	GO:0009532//plastid stroma	GO:0005488//binding;GO:0016758//transferase activity, transferring hexosyl groups	GO:0009628//response to abiotic stimulus;GO:0006950//response to stress	gi|211906528|gb|ACJ11757.1|/9.7187e-85/alpha-1,4 glucan phosphorylase [Gossypium hirsutum]
TC216914	3	0.52	86	14.51	2	0.35	37	6.33	2	0.35	0	0	similar to UniRef100_Q84XI2 Cluster: Glycosyl hydrolase; n=1; Gossypium hirsutum|Rep: Glycosyl hydrolase - Gossypium hirsutum (Upland cotton) (Gossypium mexicanum), partial (16%)	GO:0043231//intracellular membrane-bounded organelle	GO:0043167//ion binding;GO:0015923//mannosidase activity	GO:0044238//primary metabolic process	gi|21389706|gb|AAK84953.2|/6.15128e-67/putative beta-mannosidase [Gossypium hirsutum]
TC200529	6	1.04	94	15.86	9	1.58	16	2.74	22	3.89	10	1.7	similar to UniRef100_Q93YB1 Cluster: Granule-bound starch synthase precursor; n=1; Pisum sativum|Rep: Granule-bound starch synthase precursor - Pisum sativum (Garden pea), partial (46%)	GO:0009536//plastid	GO:0046527//glucosyltransferase activity	GO:0005977//glycogen metabolic process	gi|211906484|gb|ACJ11735.1|/5.67647e-154/granule bound starch synthase [Gossypium hirsutum]
TC217124	66	11.44	48	8.1	70	12.29	15	2.56	68	12.01	43	7.32	similar to UniRef100_Q4VKB3 Cluster: Hexose transporter 6; n=1; Vitis vinifera|Rep: Hexose transporter 6 - Vitis vinifera (Grape), partial (34%)	GO:0031224//intrinsic to membrane	GO:0016628//oxidoreductase activity, acting on the CH-CH group of donors, NAD or NADP as acceptor;GO:0022857//transmembrane transporter activity	GO:0008152//metabolic process;GO:0006810//transport	gi|255539302|ref|XP_002510716.1|/2.43207e-103/sugar transporter, putative [Ricinus communis]
TC182973	44	7.63	43	7.25	215	37.74	54	9.23	33	5.83	50	8.52	similar to UniRef100_A4GW33 Cluster: Starch branching enzyme II-1; n=1; Malus x domestica|Rep: Starch branching enzyme II-1 - Malus domestica (Apple) (Malus sylvestris), partial (5%)	-	GO:0016798//hydrolase activity, acting on glycosyl bonds;GO:0043167//ion binding	GO:0044238//primary metabolic process	gi|242075672|ref|XP_002447772.1|/4.25823e-15/hypothetical protein SORBIDRAFT_06g015360 [Sorghum bicolor]
TC217284	20	3.47	3	0.51	28	4.92	17	2.91	16	2.83	2	0.34	homologue to UniRef100_A5B118 Cluster: Fructose-bisphosphate aldolase; n=1; Vitis vinifera|Rep: Fructose-bisphosphate aldolase - Vitis vinifera (Grape), partial (41%)	GO:0030312//external encapsulating structure;GO:0031967;GO:0031981//nuclear lumen;GO:0009536//plastid;GO:0005576//extracellular region;GO:0016020//membrane	GO:0016832//aldehyde-lyase activity;GO:0046914//transition metal ion binding	GO:0006007//glucose catabolic process;GO:0010038//response to metal ion;GO:0006970//response to osmotic stress	gi|297827125|ref|XP_002881445.1|/1.34299e-68/hypothetical protein ARALYDRAFT_482625 [Arabidopsis lyrata subsp. lyrata]
TC197807	84	14.57	496	83.66	125	21.94	58	9.92	141	24.9	76	12.94	similar to UniRef100_A5BGC9 Cluster: 6-phosphogluconate dehydrogenase, decarboxylating; n=2; Vitis vinifera|Rep: 6-phosphogluconate dehydrogenase, decarboxylating - Vitis vinifera (Grape), partial (98%)	GO:0009536//plastid	GO:0016616//oxidoreductase activity, acting on the CH-OH group of donors, NAD or NADP as acceptor;GO:0000166//nucleotide binding;GO:0048037//cofactor binding	GO:0006007//glucose catabolic process;GO:0010038//response to metal ion;GO:0009746;GO:0006970//response to osmotic stress;GO:0034285	gi|255553267|ref|XP_002517676.1|/0/6-phosphogluconate dehydrogenase, putative [Ricinus communis]
TC218576	63	10.92	45	7.59	76	13.34	0	0	61	10.77	10	1.7	similar to UniRef100_Q9FVD3 Cluster: Hexokinase; n=1; Citrus sinensis|Rep: Hexokinase - Citrus sinensis (Sweet orange), complete	GO:0031224//intrinsic to membrane;GO:0009527//plastid outer membrane	GO:0004396//hexokinase activity;GO:0046914//transition metal ion binding;GO:0032559//adenyl ribonucleotide binding	GO:0006007//glucose catabolic process;GO:0008219//cell death;GO:0009757//hexose mediated signaling	gi|11066213|gb|AAG28503.1|AF196966_1/0/hexokinase [Citrus sinensis]
CF075621	78	13.53	83	14	157	27.56	103	17.61	117	20.67	51	8.69	similar to UniRef100_A9YVC8 Cluster: Pyrophosphate-dependent phosphofructokinase alpha subunit; n=1; Citrus sinensis x Poncirus trifoliata|Rep: Pyrophosphate-dependent phosphofructokinase alpha subunit - Citrus sinensis x Poncirus trifoliata, partial (20%)	GO:0043234//protein complex	GO:0008443//phosphofructokinase activity	GO:0006007//glucose catabolic process	gi|85062644|gb|ABC69165.1|/1.43086e-34/phosphofructokinase V11 [Gossypium hirsutum]
TC186567	139	24.1	46	7.76	88	15.45	0	0	163	28.79	24	4.09	homologue to UniRef100_A5CAF6 Cluster: Phosphoglycerate kinase; n=1; Vitis vinifera|Rep: Phosphoglycerate kinase - Vitis vinifera (Grape), partial (80%)	GO:0043231//intracellular membrane-bounded organelle;GO:0044444//cytoplasmic part;GO:0005576//extracellular region;GO:0016020//membrane	GO:0016301//kinase activity;GO:0032559//adenyl ribonucleotide binding	GO:0006007//glucose catabolic process	gi|211906450|gb|ACJ11718.1|/1.15237e-155/phosphoglycerate kinase [Gossypium hirsutum]
TC213442	264	45.78	292	49.25	166	29.14	278	47.53	131	23.14	368	62.68	homologue to UniRef100_A5BTB0 Cluster: Pyruvate kinase; n=1; Vitis vinifera|Rep: Pyruvate kinase - Vitis vinifera (Grape), partial (40%)	GO:0009532//plastid stroma	GO:0031420;GO:0016301//kinase activity	GO:0006007//glucose catabolic process;GO:0006631//fatty acid metabolic process;GO:0010038//response to metal ion;GO:0009791//post-embryonic development	gi|255545104|ref|XP_002513613.1|/7.03571e-111/pyruvate kinase, putative [Ricinus communis]
TC187515	3	0.52	18	3.04	5	0.88	0	0	9	1.59	2	0.34	homologue to UniRef100_A4L9G2 Cluster: Alcohol dehydrogenase A; n=36; Gossypium|Rep: Alcohol dehydrogenase A - Gossypium raimondii (New World cotton), partial (46%)	-	GO:0016491//oxidoreductase activity;GO:0046914//transition metal ion binding	GO:0008152//metabolic process	gi|133902306|gb|ABO41836.1|/5.83078e-78/alcohol dehydrogenase A [Gossypium arboreum]
TC222327	163	27.87	29	4.89	81	14.22	26	4.51	46	8.13	72	12.26	homologue to UniRef100_A7L2Z4 Cluster: Chalcone synthase; n=1; Gossypium hirsutum|Rep: Chalcone synthase - Gossypium hirsutum (Upland cotton) (Gossypium mexicanum), partial (21%)	-	GO:0016747//transferase activity, transferring acyl groups other than amino-acyl groups	GO:0009699//phenylpropanoid biosynthetic process	gi|258489604|gb|ACV72638.1|/4.55052e-40/chalcone synthase 1 [Gossypium hirsutum]
TC198373	177	30.69	130	21.93	107	18.78	160	27.35	86	15.19	87	14.82	UniRef100_Q84NG3 Cluster: Flavonoid 3',5'-hydroxylase; n=1; Gossypium hirsutum|Rep: Flavonoid 3',5'-hydroxylase - Gossypium hirsutum (Upland cotton) (Gossypium mexicanum), complete	-	GO:0016491//oxidoreductase activity;GO:0005506//iron ion binding	GO:0008152//metabolic process	gi|30421433|gb|AAP31058.1|/0/flavonoid 3',5'-hydroxylase [Gossypium hirsutum]
TC180742	3455	599.13	2431	429.39	10194	1736.17	1114	190.45	2962	499.6	3405	597.76	UniRef100_A2IBG2 Cluster: Anthocyanidin reductase; n=1; Gossypium hirsutum|Rep: Anthocyanidin reductase - Gossypium hirsutum (Upland cotton) (Gossypium mexicanum), partial (76%)	-	GO:0048037//cofactor binding	GO:0008152//metabolic process	gi|121755809|gb|ABM64802.1|/3.2466e-136/anthocyanidin reductase [Gossypium hirsutum]
TC185652	148	25.66	47	7.93	383	67.24	299	51.12	101	17.84	311	52.97	UniRef100_Q3KN83 Cluster: Leucoanthocyanidin reductase 1; n=1; Gossypium arboreum|Rep: Leucoanthocyanidin reductase 1 - Gossypium arboreum (Tree cotton), partial (70%)	-	GO:0016726//oxidoreductase activity, acting on CH or CH2 groups, NAD or NADP as acceptor	GO:0008152//metabolic process	gi|76559864|tpe|CAI56319.1|/4.74989e-144/TPA: leucoanthocyanidin reductase 1 [Gossypium arboreum]
TC216464	15	2.6	101	17.04	379	66.53	0	0	54	9.54	355	60.46	homologue to UniRef100_A7L2Z3 Cluster: Cysteine proteinase inhibitor; n=1; Gossypium hirsutum|Rep: Cysteine proteinase inhibitor - Gossypium hirsutum (Upland cotton) (Gossypium mexicanum), partial (73%)	GO:0031410//cytoplasmic vesicle	-	-	gi|189303780|gb|ACD85810.1|/1.05721e-44/cystcine proteinase inhibitor [Gossypium hirsutum]
TC201153	26	4.51	39	6.58	15	2.63	35	5.98	24	4.24	27	4.6	similar to UniRef100_Q5K4K7 Cluster: Cysteine proteinase; n=1; Gossypium hirsutum|Rep: Cysteine proteinase - Gossypium hirsutum (Upland cotton) (Gossypium mexicanum), partial (86%)	-	GO:0016628//oxidoreductase activity, acting on the CH-CH group of donors, NAD or NADP as acceptor;GO:0004175//endopeptidase activity	GO:0019538//protein metabolic process	gi|57282619|emb|CAE54307.1|/1.3942e-162/cysteine proteinase [Gossypium hirsutum]
TC184452	93	15.9	89	15.01	180	31.6	185	32.08	91	16.07	382	65.06	homologue to UniRef100_P00058 Cluster: Cytochrome c; n=1; Gossypium barbadense|Rep: Cytochrome c - Gossypium barbadense (Sea-island cotton) (Egyptian cotton), complete	GO:0031980//mitochondrial lumen;GO:0044425//membrane part	GO:0005506//iron ion binding	GO:0051234//establishment of localization;GO:0006091//generation of precursor metabolites and energy	gi|255542732|ref|XP_002512429.1|/3.36065e-58/Cytochrome c, putative [Ricinus communis]
TC195867	81	14.05	47	7.93	123	21.59	35	5.98	82	14.48	103	17.54	homologue to UniRef100_A9PL14 Cluster: Alpha-tubulin; n=1; Gossypium hirsutum|Rep: Alpha-tubulin - Gossypium hirsutum (Upland cotton) (Gossypium mexicanum), partial (32%)	GO:0032991//macromolecular complex;GO:0015630//microtubule cytoskeleton	GO:0032561//guanyl ribonucleotide binding;GO:0017111//nucleoside-triphosphatase activity	GO:0043623//cellular protein complex assembly;GO:0007017//microtubule-based process	gi|300150708|gb|EFJ17357.1|/1.48843e-67/hypothetical protein SELMODRAFT_178975 [Selaginella moellendorffii]
TC212355	0	0	0	0	0	0	92	15.95	791	133.42	1733	304.23	homologue to UniRef100_A4D0F8 Cluster: Beta-galactosidase; n=1; Gossypium hirsutum|Rep: Beta-galactosidase - Gossypium hirsutum (Upland cotton) (Gossypium mexicanum), partial (30%)	-	GO:0005488//binding;GO:0015925	GO:0008152//metabolic process	gi|45758292|gb|AAS76480.1|/2.42841e-143/beta-galactosidase [Gossypium hirsutum]
TC224657	113	19.6	37	6.24	50	8.78	140	23.93	117	20.67	71	12.09	homologue to UniRef100_Q6WG31 Cluster: Katanin-like protein; n=1; Gossypium hirsutum|Rep: Katanin-like protein - Gossypium hirsutum (Upland cotton) (Gossypium mexicanum), partial (6%)	-	-	-	gi|34421682|gb|AAP43505.2|/3.57721e-11/katanin-like protein [Gossypium hirsutum]
TC214470	21	3.59	47	7.93	46	8.08	77	13.35	46	8.13	84	14.31	UniRef100_Q4JHK7 Cluster: Actin depolymerizing factor; n=1; Gossypium hirsutum|Rep: Actin depolymerizing factor - Gossypium hirsutum (Upland cotton) (Gossypium mexicanum), complete	GO:0044464//cell part	GO:0008092//cytoskeletal protein binding	-	gi|89276295|gb|ABD66504.1|/3.26821e-63/actin depolymerizing factor 8 [Gossypium hirsutum]
DN827899	44	7.52	302	53.34	464	79.03	689	119.48	376	63.42	819	143.78	UniRef100_Q208T5 Cluster: Actin depolymerizing factor 2; n=1; Gossypium hirsutum|Rep: Actin depolymerizing factor 2 - Gossypium hirsutum (Upland cotton) (Gossypium mexicanum), partial (58%)	GO:0044464//cell part	GO:0008092//cytoskeletal protein binding	GO:0030036//actin cytoskeleton organization	gi|89212812|gb|ABD63906.1|/9.74213e-41/actin depolymerizing factor 2 [Gossypium hirsutum]
TC197377	40	6.94	10	1.69	29	5.09	0	0	23	4.06	19	3.24	homologue to UniRef100_Q08671 Cluster: Peroxidase precursor; n=1; Gossypium hirsutum|Rep: Peroxidase precursor - Gossypium hirsutum (Upland cotton) (Gossypium mexicanum), partial (84%)	-	GO:0046872//metal ion binding;GO:0003824//catalytic activity;GO:0016209//antioxidant activity	-	gi|167367|gb|AAA99868.1|/3.45189e-106/peroxidase [Gossypium hirsutum]
ES840062	9	1.56	19	3.2	17	2.98	93	15.9	4	0.71	11	1.87	similar to UniRef100_Q7XYR7 Cluster: Class III peroxidase; n=1; Gossypium hirsutum|Rep: Class III peroxidase - Gossypium hirsutum (Upland cotton) (Gossypium mexicanum), partial (47%)	GO:0005576//extracellular region;GO:0030312//external encapsulating structure	GO:0016209//antioxidant activity;GO:0005506//iron ion binding;GO:0003824//catalytic activity	GO:0042743//hydrogen peroxide metabolic process;GO:0006950//response to stress	gi|32351452|gb|AAP76387.1|/7.52188e-73/class III peroxidase [Gossypium hirsutum]
TC203760	18	3.12	54	9.11	7	1.23	31	5.3	16	2.83	6	1.02	homologue to UniRef100_A7KIX5 Cluster: Cytosolic ascorbate peroxidase 1; n=1; Gossypium hirsutum|Rep: Cytosolic ascorbate peroxidase 1 - Gossypium hirsutum (Upland cotton) (Gossypium mexicanum), partial (35%)	-	GO:0005506//iron ion binding;GO:0003824//catalytic activity;GO:0016209//antioxidant activity	GO:0008152//metabolic process;GO:0006950//response to stress	gi|300171819|gb|EFJ38419.1|/6.87958e-24/hypothetical protein SELMODRAFT_270176 [Selaginella moellendorffii]
TC189625	76	13.18	22	3.71	86	15.1	37	6.33	73	12.89	84	14.31	similar to UniRef100_Q9FE12 Cluster: Peroxiredoxin precursor; n=1; Phaseolus vulgaris|Rep: Peroxiredoxin precursor - Phaseolus vulgaris (Kidney bean) (French bean), partial (82%)	GO:0009526//plastid envelope;GO:0009532//plastid stroma;GO:0005576//extracellular region	GO:0016209//antioxidant activity;GO:0005488//binding;GO:0016705//oxidoreductase activity, acting on paired donors, with incorporation or reduction of molecular oxygen	GO:0006952//defense response;GO:0008152//metabolic process;GO:0019725//cellular homeostasis	gi|225440735|ref|XP_002280930.1|/1.00226e-115/PREDICTED: hypothetical protein [Vitis vinifera]
TC179896	407	70.58	423	71.35	506	88.83	36	6.15	247	43.63	435	74.09	UniRef100_Q45QJ1 Cluster: Superoxide dismutase [Cu-Zn]; n=1; Gossypium hirsutum|Rep: Superoxide dismutase [Cu-Zn] - Gossypium hirsutum (Upland cotton) (Gossypium mexicanum), complete	GO:0009536//plastid	GO:0003824//catalytic activity;GO:0016209//antioxidant activity;GO:0043169//cation binding	GO:0006800//oxygen and reactive oxygen species metabolic process	gi|71980140|gb|AAZ41971.1|/3.80191e-108/chloroplast Cu/Zn superoxide dismutase [Gossypium hirsutum]
TC206683	617	106.99	333	56.17	1568	275.27	486	83.09	1258	222.2	628	106.96	UniRef100_P17598 Cluster: Catalase isozyme 1; n=1; Gossypium hirsutum|Rep: Catalase isozyme 1 - Gossypium hirsutum (Upland cotton) (Gossypium mexicanum), complete	GO:0005777//peroxisome	GO:0005506//iron ion binding;GO:0004601//peroxidase activity	GO:0042743//hydrogen peroxide metabolic process;GO:0006950//response to stress	gi|211906480|gb|ACJ11733.1|/0/catalase [Gossypium hirsutum]
TC180628	7	1.21	0	0	2	0.35	0	0	78	13.78	15	2.55	similar to UniRef100_A0T2X7 Cluster: Glutathione S-transferase; n=1; Vitis vinifera|Rep: Glutathione S-transferase - Vitis vinifera (Grape), partial (94%)	-	GO:0016740//transferase activity	-	gi|118406886|gb|ABK81651.1|/3.00315e-78/glutathione S-transferase [Vitis vinifera]
