# Supplementary material for: Transcriptomic analysis of differentially expressed genes during anther development in genetic male sterile and wild type cotton by digital gene-expression profiling
Source: BMC Genomics. 2013 Feb 12;14:97. doi: 10.1186/1471-2164-14-97 (PMC3599889; doi:10.1186/1471-2164-14-97)
Supplement: Additional file 8 — Primers of selected genes. [file 1471-2164-14-97-S8.xlsx]

## Sheet: Sheet1
		Sequence	Position	bp	GC content	Tm
TC212596	Primer_F1	CGAGTTGGGAGAATCATCAGA	98	21	0.476	60.2 °C
	Primer_R1	ATCATCGTCATCGGCAAGTAA	180	21	0.429	60.5 °C
TC202846	Primer_F1	GCTGGTGATAGTTCTGGTGGA	590	21	0.524	60.1 °C
	Primer_R1	TGGTCTCTATCTTCCCCTTCC	807	21	0.524	59.5 °C
DW512177	Primer_F1	TTGGGTTACTTGCTTCATCACA	710	22	0.409	60.5 °C
	Primer_R1	CAAGTGAATCTGGTGGGAAAAT	818	22	0.409	60.2 °C
TC218640	Primer_F1	CACCCATAACAAGAAAGGAAGC	154	22	0.455	60.0 °C
	Primer_R1	CAATTAAGGCATGTCACCAGAA	298	22	0.409	60.0 °C
TC199514	Primer_F1	AGGAAGAGCTTGTTGATGGAAG	397	22	0.455	59.9 °C
	Primer_R1	CGAAAGGTGACGATTTAGGAAC	536	22	0.455	60.0 °C
TC222327	Primer_F1	GCTGTTACCTTTCGTGGACCTA	675	22	0.5	60.5 °C
	Primer_R1	CATCAATCGCACCATCACTATC	858	22	0.455	60.4 °C
TC198373	Primer_F1	AAGAATCCGACATACCCAAGC	579	21	0.476	60.3 °C
	Primer_R1	AGGTCAAGGGGAGTAGATGGA	663	21	0.524	59.9 °C
TC195867	Primer_F1	GATAACTGCACTGGTCTGCAAG	379	22	0.5	59.9 °C
	Primer_R1	GTGTTCAAGAAGCGAATGAGTG	591	22	0.455	59.9 °C
TC214470	Primer_F1	TTCTCAGCCTTTCTTGCTCTTT	127	22	0.409	59.8 °C
	Primer_R1	ACCAACCTTTTCCACAACAACT	312	22	0.409	59.8 °C
TC184452	Primer_F1	CTTCGGTCATCCAGAGGTGTAT	112	22	0.5	60.4 °C
	Primer_R1	CCCAAACAAGAAATCCAAGAAC	263	22	0.409	59.9 °C
ES840062	Primer_F1	TTGTTCTTCCACGACTGCTTT	247	21	0.429	59.9 °C
	Primer_R1	TACACCAGGGCAAACATTCTC	414	21	0.476	60.0 °C
TC179896	Primer_F1	CCAAAATCCTCACTTTCACTCC	40	22	0.455	60.0 °C
	Primer_R1	GTGGGTTTGAAGGGTTAGTTGA	179	22	0.455	60.3 °C
